# Supplementary material for: DNA-Demethylase Regulated Genes Show Methylation-Independent Spatiotemporal Expression Patterns
Source: Front Plant Sci. 2017 Aug 28;8:1449. doi: 10.3389/fpls.2017.01449 (PMC5581395; doi:10.3389/fpls.2017.01449)
Supplement: Supplementary file 6 [file Extended_Data_File_1.XLSX]

## Sheet: description
	Extended Data Files: All bisulfite sequencing data obtained for the triple mutant rdd and WT for a range of defense-related genes are represented in File 1. Methylation data for single mutants ros1-3, dml2-1, dml3-1 as well as WT and triple mutant rdd are shown in File 2. The peak height raw data obtained from the Mutation Surveyor analyses are shown for both biological replicates for all regions…

## Sheet: At4G09420 raw data
	At4G09420	region C
										ttest	ttest
	sample	Position	Normal	Mutation	Norm_Height	Mut_Height	Norm_Percent	Mut_Percent	% methylation	WT vs rdd	shoots vs roots
	WT mock shoots	2026	T	C	790	155	0.836	0.164	0.164	0.0139591
		2026	T	C	836	85	0.9077	0.0923	0.0923
	WT Fox shoots	2026	T	C	783	155	0.8348	0.1652	0.1652	0.00165316
		2026	C	T	156	799	0.1634	0.8366	0.1634
	rdd mock shoots	2026	T	C	672	708	0.487	0.513	0.513		0.11979
		2026	T	C	602	842	0.4169	0.5831	0.5831
	rdd Fox shoots	2026	T	C	610	534	0.5332	0.4668	0.4668		0.38235
		2026	T	C	696	554	0.5568	0.4432	0.4432
	WT mock roots	2026	T	C	714	286	0.714	0.286	0.286	0.0525947
		2026	T	C	713	281	0.7173	0.2827	0.2827
	WT Fox roots	2026	T	C	801	162	0.8318	0.1682	0.1682	0.0759507
		2026	T	C	741	318	0.6997	0.3003	0.3003
	rdd mock roots	2026	T	C	714	455	0.6108	0.3892	0.3892
		2026	T	C	689	575	0.5451	0.4549	0.4549
	rdd Fox roots	2026	T	C	638	547	0.5384	0.4616	0.4616
		2026	T	C	620	757	0.4503	0.5497	0.5497
	WT mock shoots	2030	T	C	961	488	0.6632	0.3368	0.3368	0.011883
		2030	T	C	1109	372	0.7488	0.2512	0.2512
	WT Fox shoots	2030	T	C	1042	453	0.697	0.303	0.303	0.0187277
		2030	T	C	958	361	0.7263	0.2737	0.2737
	rdd mock shoots	2030	T	C	725	1547	0.3191	0.6809	0.6809		0.00936722
		2030	T	C	692	1560	0.3073	0.6927	0.6927
	rdd Fox shoots	2030	T	C	720	1066	0.4031	0.5969	0.5969		0.701409
		2030	T	C	784	1755	0.3088	0.6912	0.6912
	WT mock roots	2030	T	C	933	485	0.658	0.342	0.342	0.00596064
		2030	T	C	937	505	0.6498	0.3502	0.3502
	WT Fox roots	2030	T	C	1084	495	0.6865	0.3135	0.3135	0.020174
		2030	T	C	1023	321	0.7612	0.2388	0.2388
	rdd mock roots	2030	T	C	883	951	0.4815	0.5185	0.5185
		2030	T	C	855	1029	0.4538	0.5462	0.5462
	rdd Fox roots	2030	T	C	747	1059	0.4136	0.5864	0.5864
		2030	T	C	731	1364	0.3489	0.6511	0.6511
	WT mock shoots	2037	T	C	1111	407	0.7319	0.2681	0.2681	0.0319677
		2037	T	C	1160	178	0.867	0.133	0.133
	WT Fox shoots	2037	T	C	1110	340	0.7655	0.2345	0.2345	0.0553918
		2037	C	T	92	990	0.085	0.915	0.085
	rdd mock shoots	2037	T	C	812	1046	0.437	0.563	0.563		0.0572771
		2037	T	C	787	1127	0.4112	0.5888	0.5888
	rdd Fox shoots	2037	T	C	814	681	0.5445	0.4555	0.4555		0.359101
		2037	T	C	1084	1106	0.495	0.505	0.505
	WT mock roots	2037	T	C	1002	277	0.7834	0.2166	0.2166	0.0384878
		2037	T	C	1014	294	0.7752	0.2248	0.2248
	WT Fox roots	2037	T	C	1145	180	0.8642	0.1358	0.1358	0.0159535
		2037	T	C	1027	107	0.9056	0.0944	0.0944
	rdd mock roots	2037	T	C	924	553	0.6256	0.3744	0.3744
		2037	T	C	886	730	0.5483	0.4517	0.4517
	rdd Fox roots	2037	T	C	786	774	0.5038	0.4962	0.4962
		2037	T	C	756	1128	0.4013	0.5987	0.5987
	WT mock shoots	2045	T	C	1018	207	0.831	0.169	0.169	0.000664972
		2045	T	C	1040	152	0.8725	0.1275	0.1275
	WT Fox shoots	2045	T	C	1017	219	0.8228	0.1772	0.1772	0.00358117
		2045	C	T	118	1020	0.1037	0.8963	0.1037
	rdd mock shoots	2045	T	C	162	3276	0.0471	0.9529	0.9529		0.0280233
		2045	T	C	149	2975	0.0477	0.9523	0.9523
	rdd Fox shoots	2045	T	C	241	2021	0.1065	0.8935	0.8935		0.828109
		2045	T	C	178	3526	0.0481	0.9519	0.9519
	WT mock roots	2045	T	C	992	251	0.7981	0.2019	0.2019	0.00188734
		2045	T	C	964	332	0.7438	0.2562	0.2562
	WT Fox roots	2045	T	C	983	312	0.7591	0.2409	0.2409	5.48971e-05
		2045	T	C	1012	335	0.7513	0.2487	0.2487
	rdd mock roots	2045	T	C	353	2694	0.1159	0.8841	0.8841
		2045	T	C	354	3339	0.0959	0.9041	0.9041
	rdd Fox roots	2045	T	C	210	2654	0.0733	0.9267	0.9267
		2045	T	C	230	3215	0.0668	0.9332	0.9332
	WT mock shoots	2050	T	C	915	123	0.8815	0.1185	0.1185	0.00910547
		2050	T	C	955	48	0.9521	0.0479	0.0479
	WT Fox shoots	2050	T	C	883	138	0.8648	0.1352	0.1352	0.00951265
		2050	C	T	84	938	0.0822	0.9178	0.0822
	rdd mock shoots	2050	T	C	733	1142	0.3909	0.6091	0.6091		0.0654977
		2050	T	C	708	850	0.4544	0.5456	0.5456
	rdd Fox shoots	2050	T	C	744	633	0.5403	0.4597	0.4597		0.138653
		2050	T	C	792	829	0.4886	0.5114	0.5114
	WT mock roots	2050	T	C	921	130	0.8763	0.1237	0.1237	0.00839991
		2050	T	C	920	119	0.8855	0.1145	0.1145
	WT Fox roots	2050	T	C	916	116	0.8876	0.1124	0.1124	0.00395134
		2050	T	C	958	119	0.8895	0.1105	0.1105
	rdd mock roots	2050	T	C	900	585	0.6061	0.3939	0.3939
		2050	T	C	874	712	0.5511	0.4489	0.4489
	rdd Fox roots	2050	T	C	714	873	0.4499	0.5501	0.5501
		2050	T	C	693	1080	0.3909	0.6091	0.6091
	WT mock shoots	2053	T	C	985	63	0.9399	0.0601	0.0601	0.00379012
		2053	T	C	1004	0	1	0	0
	WT Fox shoots	2053	T	C	1019	0	1	0	0	0.00652145
		2053	C	T	72	970	0.0691	0.9309	0.0691
	rdd mock shoots	2053	T	C	849	950	0.4719	0.5281	0.5281		0.0653586
		2053	T	C	762	820	0.4817	0.5183	0.5183
	rdd Fox shoots	2053	T	C	780	663	0.5405	0.4595	0.4595		0.0798149
		2053	T	C	859	736	0.5386	0.4614	0.4614
	WT mock roots	2053	T	C	954	128	0.8817	0.1183	0.1183	0.0131364
		2053	T	C	956	143	0.8699	0.1301	0.1301
	WT Fox roots	2053	T	C	962	111	0.8966	0.1034	0.1034	0.00152022
		2053	T	C	988	135	0.8798	0.1202	0.1202
	rdd mock roots	2053	T	C	953	564	0.6282	0.3718	0.3718
		2053	T	C	940	725	0.5646	0.4354	0.4354
	rdd Fox roots	2053	T	C	800	852	0.4843	0.5157	0.5157
		2053	T	C	861	828	0.5098	0.4902	0.4902
	WT mock shoots	2059	T	C	1155	68	0.9444	0.0556	0.0556	0.00351155
		2059	T	C	1134	72	0.9403	0.0597	0.0597
	WT Fox shoots	2059	T	C	1134	84	0.931	0.069	0.069	0.00940347
		2059	C	T	70	1134	0.0581	0.9419	0.0581
	rdd mock shoots	2059	T	C	967	1133	0.4605	0.5395	0.5395		0.0443583
		2059	T	C	908	857	0.5144	0.4856	0.4856
	rdd Fox shoots	2059	T	C	905	718	0.5576	0.4424	0.4424		0.99238
		2059	T	C	949	1043	0.4764	0.5236	0.5236
	WT mock roots	2059	T	C	1134	100	0.919	0.081	0.081	0.00777585
		2059	T	C	1124	153	0.8802	0.1198	0.1198
	WT Fox roots	2059	T	C	1124	89	0.9266	0.0734	0.0734	0.0137243
		2059	T	C	1189	0	1	0	0
	rdd mock roots	2059	T	C	1115	622	0.6419	0.3581	0.3581
		2059	T	C	1108	699	0.6132	0.3868	0.3868
	rdd Fox roots	2059	T	C	967	777	0.5545	0.4455	0.4455
		2059	T	C	925	1009	0.4783	0.5217	0.5217
	WT mock shoots	2069	T	C	845	0	1	0	0	0.00133754
		2069	T	C	875	0	1	0	0
	WT Fox shoots	2069	T	C	880	70	0.9263	0.0737	0.0737	0.00885339
		2069	C	T	0	843	0	1	0
	rdd mock shoots	2069	T	C	583	1483	0.2822	0.7178	0.7178		0.148951
		2069	T	C	569	1140	0.3329	0.6671	0.6671
	rdd Fox shoots	2069	T	C	617	796	0.4367	0.5633	0.5633		0.909525
		2069	T	C	649	1159	0.359	0.641	0.641
	WT mock roots	2069	T	C	850	69	0.9249	0.0751	0.0751	0.00345293
		2069	T	C	847	61	0.9328	0.0672	0.0672
	WT Fox roots	2069	T	C	823	120	0.8727	0.1273	0.1273	0.00485899
		2069	T	C	876	53	0.9429	0.0571	0.0571
	rdd mock roots	2069	T	C	706	935	0.4302	0.5698	0.5698
		2069	T	C	688	1180	0.3683	0.6317	0.6317
	rdd Fox roots	2069	T	C	647	967	0.4009	0.5991	0.5991
		2069	T	C	660	1056	0.3846	0.6154	0.6154
	WT mock shoots	2072	T	C	766	0	1	0	0	0.000706143
		2072	T	C	802	0	1	0	0
	WT Fox shoots	2072	T	C	741	50	0.9368	0.0632	0.0632	0.059929
		2072	C	T	0	765	0	1	0
	rdd mock shoots	2072	T	C	788	385	0.6718	0.3282	0.3282		0.00908226
		2072	T	C	704	318	0.6888	0.3112	0.3112
	rdd Fox shoots	2072	T	C	729	204	0.7814	0.2186	0.2186		0.171842
		2072	T	C	780	374	0.6759	0.3241	0.3241
	WT mock roots	2072	T	C	767	52	0.9365	0.0635	0.0635	0.0115049
		2072	T	C	781	53	0.9365	0.0635	0.0635
	WT Fox roots	2072	T	C	789	0	1	0	0	0.000146572
		2072	T	C	777	0	1	0	0
	rdd mock roots	2072	T	C	801	178	0.8182	0.1818	0.1818
		2072	T	C	795	150	0.8413	0.1587	0.1587
	rdd Fox roots	2072	T	C	801	156	0.837	0.163	0.163
		2072	T	C	782	148	0.8409	0.1591	0.1591
	WT mock shoots	2080	T	C	996	76	0.9291	0.0709	0.0709	0.0242383
		2080	T	C	985	0	1	0	0
	WT Fox shoots	2080	T	C	954	90	0.9138	0.0862	0.0862	0.0985174
		2080	C	T	0	974	0	1	0
	rdd mock shoots	2080	T	C	952	662	0.5898	0.4102	0.4102		0.0509907
		2080	T	C	877	434	0.669	0.331	0.331
	rdd Fox shoots	2080	T	C	913	264	0.7757	0.2243	0.2243		0.389543
		2080	T	C	977	589	0.6239	0.3761	0.3761
	WT mock roots	2080	T	C	988	57	0.9455	0.0545	0.0545	0.0136163
		2080	T	C	986	53	0.949	0.051	0.051
	WT Fox roots	2080	T	C	973	66	0.9365	0.0635	0.0635	0.0358282
		2080	T	C	988	0	1	0	0
	rdd mock roots	2080	T	C	1014	212	0.8271	0.1729	0.1729
		2080	T	C	971	250	0.7952	0.2048	0.2048
	rdd Fox roots	2080	T	C	1014	252	0.8009	0.1991	0.1991
		2080	T	C	970	293	0.768	0.232	0.232
	WT mock shoots	2083	T	C	982	104	0.9042	0.0958	0.0958	0.00815169
		2083	T	C	1002	68	0.9364	0.0636	0.0636
	WT Fox shoots	2083	T	C	993	0	1	0	0	0.0010869
		2083	C	T	0	960	0	1	0
	rdd mock shoots	2083	T	C	475	2191	0.1782	0.8218	0.8218		0.305416
		2083	T	C	597	1407	0.2979	0.7021	0.7021
	rdd Fox shoots	2083	T	C	495	1270	0.2805	0.7195	0.7195		0.539604
		2083	T	C	602	2000	0.2314	0.7686	0.7686
	WT mock roots	2083	T	C	976	70	0.9331	0.0669	0.0669	0.000651835
		2083	T	C	981	70	0.9334	0.0666	0.0666
	WT Fox roots	2083	T	C	981	95	0.9117	0.0883	0.0883	0.00131219
		2083	T	C	976	69	0.934	0.066	0.066
	rdd mock roots	2083	T	C	661	1294	0.3381	0.6619	0.6619
		2083	T	C	663	1497	0.3069	0.6931	0.6931
	rdd Fox roots	2083	T	C	530	1557	0.254	0.746	0.746
		2083	T	C	523	1978	0.2091	0.7909	0.7909
	WT mock shoots	2096	T	C	896	64	0.9333	0.0667	0.0667	0.0787591
		2096	T	C	914	0	1	0	0
	WT Fox shoots	2096	T	C	894	78	0.9198	0.0802	0.0802	0.02414
		2096	C	T	0	896	0	1	0
	rdd mock shoots	2096	T	C	890	609	0.5937	0.4063	0.4063		0.146466
		2096	T	C	829	269	0.755	0.245	0.245
	rdd Fox shoots	2096	T	C	771	332	0.699	0.301	0.301		0.320571
		2096	T	C	921	377	0.7096	0.2904	0.2904
	WT mock roots	2096	T	C	882	50	0.9464	0.0536	0.0536	0.0112249
		2096	T	C	897	53	0.9442	0.0558	0.0558
	WT Fox roots	2096	T	C	907	0	1	0	0	0.0958638
		2096	T	C	873	63	0.9327	0.0673	0.0673
	rdd mock roots	2096	T	C	880	151	0.8535	0.1465	0.1465
		2096	T	C	892	132	0.8711	0.1289	0.1289
	rdd Fox roots	2096	T	C	960	197	0.8297	0.1703	0.1703
		2096	T	C	888	343	0.7214	0.2786	0.2786
	WT mock shoots	2097	T	C	1109	0	1	0	0	0.00309215
		2097	T	C	1116	0	1	0	0
	WT Fox shoots	2097	T	C	1090	0	1	0	0	0.000450822
		2097	C	T	0	1117	0	1	0
	rdd mock shoots	2097	T	C	538	2304	0.1893	0.8107	0.8107		0.154977
		2097	T	C	599	1580	0.2749	0.7251	0.7251
	rdd Fox shoots	2097	T	C	502	1392	0.265	0.735	0.735		0.950087
		2097	T	C	632	2079	0.2331	0.7669	0.7669
	WT mock roots	2097	T	C	1110	0	1	0	0	0.000313931
		2097	T	C	1113	0	1	0	0
	WT Fox roots	2097	T	C	1096	67	0.9424	0.0576	0.0576	0.00271429
		2097	T	C	1057	95	0.9175	0.0825	0.0825
	rdd mock roots	2097	T	C	701	1493	0.3195	0.6805	0.6805
		2097	T	C	762	1458	0.3432	0.6568	0.6568
	rdd Fox roots	2097	T	C	643	1615	0.2848	0.7152	0.7152
		2097	T	C	585	2092	0.2185	0.7815	0.7815
	WT mock shoots	2104	T	C	838	103	0.8905	0.1095	0.1095	0.0106653
		2104	T	C	843	86	0.9074	0.0926	0.0926
	WT Fox shoots	2104	T	C	825	0	1	0	0	4.34317e-06
		2104	C	T	0	831	0	1	0
	rdd mock shoots	2104	T	C	454	1613	0.2196	0.7804	0.7804		0.935119
		2104	T	C	518	976	0.3467	0.6533	0.6533
	rdd Fox shoots	2104	T	C	382	1118	0.2547	0.7453	0.7453		0.143969
		2104	T	C	514	1480	0.2578	0.7422	0.7422
	WT mock roots	2104	T	C	823	92	0.8995	0.1005	0.1005	0.00235906
		2104	T	C	817	90	0.9008	0.0992	0.0992
	WT Fox roots	2104	T	C	828	78	0.9139	0.0861	0.0861	0.00371668
		2104	T	C	795	0	1	0	0
	rdd mock roots	2104	T	C	466	1327	0.2599	0.7401	0.7401
		2104	T	C	561	1196	0.3193	0.6807	0.6807
	rdd Fox roots	2104	T	C	407	1448	0.2194	0.7806	0.7806
		2104	T	C	478	1503	0.2413	0.7587	0.7587
	WT mock shoots	2107	T	C	846	0	1	0	0	0.0432371
		2107	T	C	867	0	1	0	0
	WT Fox shoots	2107	T	C	859	76	0.9187	0.0813	0.0813	0.0240671
		2107	C	T	0	835	0	1	0
	rdd mock shoots	2107	T	C	855	584	0.5942	0.4058	0.4058		0.119699
		2107	T	C	788	280	0.7378	0.2622	0.2622
	rdd Fox shoots	2107	T	C	747	315	0.7034	0.2966	0.2966		0.123419
		2107	T	C	823	352	0.7004	0.2996	0.2996
	WT mock roots	2107	T	C	852	0	1	0	0	0.00485229
		2107	T	C	854	0	1	0	0
	WT Fox roots	2107	T	C	846	0	1	0	0	0.0926287
		2107	T	C	812	0	1	0	0
	rdd mock roots	2107	T	C	849	131	0.8663	0.1337	0.1337
		2107	T	C	825	150	0.8462	0.1538	0.1538
	rdd Fox roots	2107	T	C	927	113	0.8913	0.1087	0.1087
		2107	T	C	860	235	0.7854	0.2146	0.2146
	WT mock shoots	2114	T	C	986	0	1	0	0	0.0624563
		2114	T	C	997	0	1	0	0
	WT Fox shoots	2114	T	C	966	0	1	0	0	0.00431791
		2114	C	T	0	964	0	1	0
	rdd mock shoots	2114	T	C	934	608	0.6057	0.3943	0.3943		0.150156
		2114	T	C	905	271	0.7696	0.2304	0.2304
	rdd Fox shoots	2114	T	C	842	309	0.7315	0.2685	0.2685		0.102255
		2114	T	C	971	429	0.6936	0.3064	0.3064
	WT mock roots	2114	T	C	973	0	1	0	0	0.166315
		2114	T	C	993	69	0.935	0.065	0.065
	WT Fox roots	2114	T	C	990	0	1	0	0	0.0684659
		2114	T	C	932	0	1	0	0
	rdd mock roots	2114	T	C	978	161	0.8586	0.1414	0.1414
		2114	T	C	967	101	0.9054	0.0946	0.0946
	rdd Fox roots	2114	T	C	1063	133	0.8888	0.1112	0.1112
		2114	T	C	972	237	0.804	0.196	0.196
	WT mock shoots	2115	T	C	1146	90	0.9272	0.0728	0.0728	0.0484754
		2115	T	C	1134	62	0.9482	0.0518	0.0518
	WT Fox shoots	2115	T	C	1136	0	1	0	0	0.0053353
		2115	C	T	0	1144	0	1	0
	rdd mock shoots	2115	T	C	1134	663	0.6311	0.3689	0.3689		0.110379
		2115	T	C	1067	368	0.7436	0.2564	0.2564
	rdd Fox shoots	2115	T	C	1019	355	0.7416	0.2584	0.2584		0.0724162
		2115	T	C	1154	493	0.7007	0.2993	0.2993
	WT mock roots	2115	T	C	1131	69	0.9425	0.0575	0.0575	0.115786
		2115	T	C	1150	58	0.952	0.048	0.048
	WT Fox roots	2115	T	C	1159	66	0.9461	0.0539	0.0539	0.0697879
		2115	T	C	1078	82	0.9293	0.0707	0.0707
	rdd mock roots	2115	T	C	1134	227	0.8332	0.1668	0.1668
		2115	T	C	1121	132	0.8947	0.1053	0.1053
	rdd Fox roots	2115	T	C	1235	193	0.8648	0.1352	0.1352
		2115	T	C	1166	270	0.812	0.188	0.188
	WT mock shoots	2116	T	C	954	80	0.9226	0.0774	0.0774	0.0174229
		2116	T	C	955	56	0.9446	0.0554	0.0554
	WT Fox shoots	2116	T	C	958	77	0.9256	0.0744	0.0744	0.0202713
		2116	C	T	0	959	0	1	0
	rdd mock shoots	2116	T	C	816	917	0.4709	0.5291	0.5291		0.0906774
		2116	T	C	822	600	0.5781	0.4219	0.4219
	rdd Fox shoots	2116	T	C	778	434	0.6419	0.3581	0.3581		0.816859
		2116	T	C	866	652	0.5705	0.4295	0.4295
	WT mock roots	2116	T	C	954	66	0.9353	0.0647	0.0647	0.00135751
		2116	T	C	963	67	0.935	0.065	0.065
	WT Fox roots	2116	T	C	963	60	0.9413	0.0587	0.0587	0.00371501
		2116	T	C	878	93	0.9042	0.0958	0.0958
	rdd mock roots	2116	T	C	909	387	0.7014	0.2986	0.2986
		2116	T	C	881	408	0.6835	0.3165	0.3165
	rdd Fox roots	2116	T	C	888	619	0.5893	0.4107	0.4107
		2116	T	C	875	574	0.6039	0.3961	0.3961
	WT mock shoots	2119	T	C	793	58	0.9318	0.0682	0.0682	0.00777139
		2119	T	C	779	0	1	0	0
	WT Fox shoots	2119	T	C	808	0	1	0	0	0.000103625
		2119	C	T	0	805	0	1	0
	rdd mock shoots	2119	T	C	446	1587	0.2194	0.7806	0.7806		0.225146
		2119	T	C	499	1050	0.3221	0.6779	0.6779
	rdd Fox shoots	2119	T	C	414	989	0.2951	0.7049	0.7049		0.628159
		2119	T	C	527	1351	0.2806	0.7194	0.7194
	WT mock roots	2119	T	C	786	47	0.9436	0.0564	0.0564	3.82271e-05
		2119	T	C	772	51	0.938	0.062	0.062
	WT Fox roots	2119	T	C	781	0	1	0	0	0.000115797
		2119	T	C	733	0	1	0	0
	rdd mock roots	2119	T	C	564	1013	0.3576	0.6424	0.6424
		2119	T	C	588	1036	0.3621	0.6379	0.6379
	rdd Fox roots	2119	T	C	506	1173	0.3014	0.6986	0.6986
		2119	T	C	520	1297	0.2862	0.7138	0.7138
	WT mock shoots	2123	T	C	760	96	0.8879	0.1121	0.1121	0.00781545
		2123	T	C	754	73	0.9117	0.0883	0.0883
	WT Fox shoots	2123	T	C	729	103	0.8762	0.1238	0.1238	0.00962617
		2123	C	T	0	779	0	1	0
	rdd mock shoots	2123	T	C	377	1357	0.2174	0.7826	0.7826		0.429426
		2123	T	C	449	926	0.3265	0.6735	0.6735
	rdd Fox shoots	2123	T	C	363	857	0.2975	0.7025	0.7025		0.0197493
		2123	T	C	508	1108	0.3144	0.6856	0.6856
	WT mock roots	2123	T	C	780	81	0.9059	0.0941	0.0941	0.000301944
		2123	T	C	761	80	0.9049	0.0951	0.0951
	WT Fox roots	2123	T	C	746	74	0.9098	0.0902	0.0902	0.0040255
		2123	T	C	705	0	1	0	0
	rdd mock roots	2123	T	C	480	1037	0.3164	0.6836	0.6836
		2123	T	C	501	988	0.3365	0.6635	0.6635
	rdd Fox roots	2123	T	C	382	1181	0.2444	0.7556	0.7556
		2123	T	C	411	1251	0.2473	0.7527	0.7527
	WT mock shoots	2130	T	C	845	75	0.9185	0.0815	0.0815	0.145621
		2130	T	C	861	61	0.9338	0.0662	0.0662
	WT Fox shoots	2130	T	C	817	81	0.9098	0.0902	0.0902	0.050169
		2130	C	T	0	830	0	1	0
	rdd mock shoots	2130	T	C	835	486	0.6321	0.3679	0.3679		0.287669
		2130	T	C	857	203	0.8085	0.1915	0.1915
	rdd Fox shoots	2130	T	C	762	367	0.6749	0.3251	0.3251		0.0475523
		2130	T	C	931	319	0.7448	0.2552	0.2552
	WT mock roots	2130	T	C	871	63	0.9325	0.0675	0.0675	0.13807
		2130	T	C	853	0	1	0	0
	WT Fox roots	2130	T	C	874	67	0.9288	0.0712	0.0712	0.106722
		2130	T	C	780	0	1	0	0
	rdd mock roots	2130	T	C	891	114	0.8866	0.1134	0.1134
		2130	T	C	819	176	0.8231	0.1769	0.1769
	rdd Fox roots	2130	T	C	930	146	0.8643	0.1357	0.1357
		2130	T	C	918	144	0.8644	0.1356	0.1356
	WT mock shoots	2133	T	C	958	73	0.9292	0.0708	0.0708	0.162989
		2133	T	C	937	74	0.9268	0.0732	0.0732
	WT Fox shoots	2133	T	C	950	85	0.9179	0.0821	0.0821	0.0209885
		2133	C	T	57	958	0.0562	0.9438	0.0562
	rdd mock shoots	2133	T	C	962	524	0.6474	0.3526	0.3526		0.21536
		2133	T	C	993	211	0.8248	0.1752	0.1752
	rdd Fox shoots	2133	T	C	928	341	0.7313	0.2687	0.2687		0.0317894
		2133	T	C	1004	289	0.7765	0.2235	0.2235
	WT mock roots	2133	T	C	971	53	0.9482	0.0518	0.0518	0.0927948
		2133	T	C	982	0	1	0	0
	WT Fox roots	2133	T	C	968	0	1	0	0	2.02071e-05
		2133	T	C	889	0	1	0	0
	rdd mock roots	2133	T	C	1051	121	0.8968	0.1032	0.1032
		2133	T	C	976	117	0.893	0.107	0.107
	rdd Fox roots	2133	T	C	1071	150	0.8771	0.1229	0.1229
		2133	T	C	1060	147	0.8782	0.1218	0.1218
	WT mock shoots	2135	T	C	831	93	0.8994	0.1006	0.1006	0.0121095
		2135	T	C	819	0	1	0	0
	WT Fox shoots	2135	T	C	845	0	1	0	0	0.000229882
		2135	C	T	0	841	0	1	0
	rdd mock shoots	2135	T	C	538	1302	0.2924	0.7076	0.7076		0.356475
		2135	T	C	582	935	0.3837	0.6163	0.6163
	rdd Fox shoots	2135	T	C	489	919	0.3473	0.6527	0.6527		0.0653062
		2135	T	C	618	1067	0.3668	0.6332	0.6332
	WT mock roots	2135	T	C	844	82	0.9114	0.0886	0.0886	0.000152455
		2135	T	C	838	83	0.9099	0.0901	0.0901
	WT Fox roots	2135	T	C	840	72	0.9211	0.0789	0.0789	0.00388083
		2135	T	C	751	0	1	0	0
	rdd mock roots	2135	T	C	667	1004	0.3992	0.6008	0.6008
		2135	T	C	635	1008	0.3865	0.6135	0.6135
	rdd Fox roots	2135	T	C	530	1177	0.3105	0.6895	0.6895
		2135	T	C	528	1322	0.2854	0.7146	0.7146
	WT mock shoots	2138	C	T	0	823	0	1	0	0.0324249
		2138	C	T	0	814	0	1	0
	WT Fox shoots	2138	C	T	0	823	0	1	0	0.0641897
		2138	C	T	0	849	0	1	0
	rdd mock shoots	2138	C	T	233	898	0.206	0.794	0.206		0.128189
		2138	C	T	138	835	0.1418	0.8582	0.1418
	rdd Fox shoots	2138	C	T	101	818	0.1099	0.8901	0.1099		0.674578
		2138	C	T	218	931	0.1897	0.8103	0.1897
	WT mock roots	2138	C	T	50	845	0.0559	0.9441	0.0559	0.235719
		2138	C	T	0	807	0	1	0
	WT Fox roots	2138	C	T	0	867	0	1	0	0.0254426
		2138	C	T	0	735	0	1	0
	rdd mock roots	2138	C	T	100	905	0.0995	0.9005	0.0995
		2138	C	T	59	838	0.0658	0.9342	0.0658
	rdd Fox roots	2138	C	T	112	934	0.1071	0.8929	0.1071
		2138	C	T	159	910	0.1487	0.8513	0.1487
	WT mock shoots	2148	C	T	61	694	0.0808	0.9192	0.0808	0.329754
		2148	C	T	48	706	0.0637	0.9363	0.0637
	WT Fox shoots	2148	C	T	0	749	0	1	0	0.42265
		2148	C	T	0	733	0	1	0
	rdd mock shoots	2148	C	T	201	737	0.2143	0.7857	0.2143		0.478781
		2148	C	T	74	746	0.0902	0.9098	0.0902
	rdd Fox shoots	2148	C	T	0	737	0	1	0		0.783003
		2148	C	T	136	757	0.1523	0.8477	0.1523
	WT mock roots	2148	C	T	54	726	0.0692	0.9308	0.0692	0.0846854
		2148	C	T	56	726	0.0716	0.9284	0.0716
	WT Fox roots	2148	C	T	54	734	0.0685	0.9315	0.0685	0.268778
		2148	C	T	0	660	0	1	0
	rdd mock roots	2148	C	T	80	813	0.0896	0.9104	0.0896
		2148	C	T	89	745	0.1067	0.8933	0.1067
	rdd Fox roots	2148	C	T	63	796	0.0733	0.9267	0.0733
		2148	C	T	115	769	0.1301	0.8699	0.1301
	WT mock shoots	2155	T	C	905	0	1	0	0	0.000670003
		2155	T	C	880	0	1	0	0
	WT Fox shoots	2155	T	C	910	67	0.9314	0.0686	0.0686	0.0265225
		2155	C	T	0	918	0	1	0
	rdd mock shoots	2155	T	C	826	551	0.5999	0.4001	0.4001		0.0189338
		2155	T	C	813	498	0.6201	0.3799	0.3799
	rdd Fox shoots	2155	T	C	794	356	0.6904	0.3096	0.3096		0.511786
		2155	T	C	908	577	0.6114	0.3886	0.3886
	WT mock roots	2155	T	C	929	0	1	0	0	0.000562475
		2155	T	C	937	0	1	0	0
	WT Fox roots	2155	T	C	917	0	1	0	0	0.000626871
		2155	T	C	833	0	1	0	0
	rdd mock roots	2155	T	C	919	383	0.7058	0.2942	0.2942
		2155	T	C	854	381	0.6915	0.3085	0.3085
	rdd Fox roots	2155	T	C	851	546	0.6092	0.3908	0.3908
		2155	T	C	852	504	0.6283	0.3717	0.3717
	WT mock shoots	2161	C	T	67	856	0.0726	0.9274	0.0726	0.296
		2161	C	T	51	872	0.0553	0.9447	0.0553
	WT Fox shoots	2161	C	T	80	891	0.0824	0.9176	0.0824	0.436084
		2161	C	T	0	927	0	1	0
	rdd mock shoots	2161	C	T	157	888	0.1502	0.8498	0.1502		0.423663
		2161	C	T	78	902	0.0796	0.9204	0.0796
	rdd Fox shoots	2161	C	T	72	869	0.0765	0.9235	0.0765		0.396894
		2161	C	T	90	956	0.086	0.914	0.086
	WT mock roots	2161	C	T	0	883	0	1	0	0.0101502
		2161	C	T	0	897	0	1	0
	WT Fox roots	2161	C	T	0	901	0	1	0	0.0616946
		2161	C	T	0	842	0	1	0
	rdd mock roots	2161	C	T	90	947	0.0868	0.9132	0.0868
		2161	C	T	69	905	0.0708	0.9292	0.0708
	rdd Fox roots	2161	C	T	87	953	0.0837	0.9163	0.0837
		2161	C	T	154	925	0.1427	0.8573	0.1427
	WT mock shoots	2162	C	T	0	889	0	1	0	0.00186612
		2162	C	T	0	880	0	1	0
	WT Fox shoots	2162	C	T	0	919	0	1	0	0.0631432
		2162	C	T	52	920	0.0535	0.9465	0.0535
	rdd mock shoots	2162	C	T	116	902	0.1139	0.8861	0.1139		0.163115
		2162	C	T	130	917	0.1242	0.8758	0.1242
	rdd Fox shoots	2162	C	T	135	872	0.1341	0.8659	0.1341		0.109357
		2162	C	T	134	938	0.125	0.875	0.125
	WT mock roots	2162	C	T	73	905	0.0746	0.9254	0.0746	0.225544
		2162	C	T	0	935	0	1	0
	WT Fox roots	2162	C	T	71	936	0.0705	0.9295	0.0705	0.174652
		2162	C	T	59	815	0.0675	0.9325	0.0675
	rdd mock roots	2162	C	T	105	978	0.097	0.903	0.097
		2162	C	T	112	923	0.1082	0.8918	0.1082
	rdd Fox roots	2162	C	T	114	961	0.106	0.894	0.106
		2162	C	T	82	918	0.082	0.918	0.082
	WT mock shoots	2164	T	C	778	56	0.9329	0.0671	0.0671	0.0131557
		2164	T	C	789	0	1	0	0
	WT Fox shoots	2164	T	C	849	0	1	0	0	0.0906733
		2164	C	T	0	834	0	1	0
	rdd mock shoots	2164	T	C	769	399	0.6584	0.3416	0.3416		0.365923
		2164	T	C	755	362	0.6759	0.3241	0.3241
	rdd Fox shoots	2164	T	C	766	209	0.7856	0.2144	0.2144		0.595276
		2164	T	C	775	560	0.5805	0.4195	0.4195
	WT mock roots	2164	T	C	805	50	0.9415	0.0585	0.0585	0.00184352
		2164	T	C	821	57	0.9351	0.0649	0.0649
	WT Fox roots	2164	T	C	829	0	1	0	0	0.0151802
		2164	T	C	739	55	0.9307	0.0693	0.0693
	rdd mock roots	2164	T	C	817	361	0.6935	0.3065	0.3065
		2164	T	C	768	374	0.6725	0.3275	0.3275
	rdd Fox roots	2164	T	C	771	428	0.643	0.357	0.357
		2164	T	C	753	522	0.5906	0.4094	0.4094
	WT mock shoots	2167	C	T	64	810	0.0732	0.9268	0.0732	0.928624
		2167	C	T	0	819	0	1	0
	WT Fox shoots	2167	C	T	84	855	0.0895	0.9105	0.0895	0.42265
		2167	C	T	0	858	0	1	0
	rdd mock shoots	2167	C	T	58	857	0.0634	0.9366	0.0634		0.483016
		2167	C	T	0	865	0	1	0
	rdd Fox shoots	2167	C	T	0	825	0	1	0		0.0611297
		2167	C	T	0	904	0	1	0
	WT mock roots	2167	C	T	60	848	0.0661	0.9339	0.0661	0.517676
		2167	C	T	0	866	0	1	0
	WT Fox roots	2167	C	T	0	865	0	1	0	0.160088
		2167	C	T	52	763	0.0638	0.9362	0.0638
	rdd mock roots	2167	C	T	58	889	0.0612	0.9388	0.0612
		2167	C	T	51	851	0.0565	0.9435	0.0565
	rdd Fox roots	2167	C	T	102	911	0.1007	0.8993	0.1007
		2167	C	T	175	847	0.1712	0.8288	0.1712
	WT mock shoots	2168	C	T	94	1249	0.07	0.93	0.07	0.379234
		2168	C	T	0	1207	0	1	0
	WT Fox shoots	2168	C	T	111	1265	0.0807	0.9193	0.0807	0.621724
		2168	C	T	0	1314	0	1	0
	rdd mock shoots	2168	C	T	105	1260	0.0769	0.9231	0.0769		0.850328
		2168	C	T	98	1268	0.0717	0.9283	0.0717
	rdd Fox shoots	2168	C	T	52	1222	0.0408	0.9592	0.0408		0.278926
		2168	C	T	142	1328	0.0966	0.9034	0.0966
	WT mock roots	2168	C	T	83	1306	0.0598	0.9402	0.0598	0.301398
		2168	C	T	0	1298	0	1	0
	WT Fox roots	2168	C	T	0	1256	0	1	0	0.145242
		2168	C	T	81	1168	0.0649	0.9351	0.0649
	rdd mock roots	2168	C	T	114	1306	0.0803	0.9197	0.0803
		2168	C	T	87	1255	0.0648	0.9352	0.0648
	rdd Fox roots	2168	C	T	150	1338	0.1008	0.8992	0.1008
		2168	C	T	188	1282	0.1279	0.8721	0.1279
	WT mock shoots	2185	C	T	91	1168	0.0723	0.9277	0.0723	0.767392
		2185	C	T	60	1155	0.0494	0.9506	0.0494
	WT Fox shoots	2185	C	T	99	1188	0.0769	0.9231	0.0769	0.6302
		2185	C	T	63	1208	0.0496	0.9504	0.0496
	rdd mock shoots	2185	C	T	95	1169	0.0752	0.9248	0.0752		0.775512
		2185	C	T	71	1186	0.0565	0.9435	0.0565
	rdd Fox shoots	2185	C	T	67	1099	0.0575	0.9425	0.0575		0.180017
		2185	C	T	126	1198	0.0952	0.9048	0.0952
	WT mock roots	2185	C	T	70	1196	0.0553	0.9447	0.0553	0.449855
		2185	C	T	78	1233	0.0595	0.9405	0.0595
	WT Fox roots	2185	C	T	80	1224	0.0613	0.9387	0.0613	0.105402
		2185	C	T	85	1119	0.0706	0.9294	0.0706
	rdd mock roots	2185	C	T	73	1218	0.0565	0.9435	0.0565
		2185	C	T	112	1178	0.0868	0.9132	0.0868
	rdd Fox roots	2185	C	T	159	1214	0.1158	0.8842	0.1158
		2185	C	T	234	1151	0.169	0.831	0.169
	WT mock shoots	2192	T	C	884	69	0.9276	0.0724	0.0724	0.28229
		2192	T	C	882	0	1	0	0
	WT Fox shoots	2192	T	C	877	0	1	0	0	0.0362403
		2192	C	T	0	942	0	1	0
	rdd mock shoots	2192	T	C	862	91	0.9045	0.0955	0.0955		0.118824
		2192	T	C	853	78	0.9162	0.0838	0.0838
	rdd Fox shoots	2192	T	C	845	84	0.9096	0.0904	0.0904		0.107104
		2192	T	C	895	139	0.8656	0.1344	0.1344
	WT mock roots	2192	T	C	916	62	0.9366	0.0634	0.0634	0.0233115
		2192	T	C	924	57	0.9419	0.0581	0.0581
	WT Fox roots	2192	T	C	892	62	0.935	0.065	0.065	0.0552057
		2192	T	C	874	0	1	0	0
	rdd mock roots	2192	T	C	884	107	0.892	0.108	0.108
		2192	T	C	859	122	0.8756	0.1244	0.1244
	rdd Fox roots	2192	T	C	867	211	0.8043	0.1957	0.1957
		2192	T	C	842	310	0.7309	0.2691	0.2691
	WT mock shoots	2227	C	T	136	1098	0.1102	0.8898	0.1102	0.93344
		2227	C	T	0	1097	0	1	0
	WT Fox shoots	2227	C	T	106	1092	0.0885	0.9115	0.0885	0.951631
		2227	C	T	61	1132	0.0511	0.9489	0.0511
	rdd mock shoots	2227	C	T	68	1033	0.0618	0.9382	0.0618		0.173872
		2227	C	T	63	1009	0.0588	0.9412	0.0588
	rdd Fox shoots	2227	C	T	66	1060	0.0586	0.9414	0.0586		0.211938
		2227	C	T	94	1024	0.0841	0.9159	0.0841
	WT mock roots	2227	C	T	0	1092	0	1	0	0.2836
		2227	C	T	98	1136	0.0794	0.9206	0.0794
	WT Fox roots	2227	C	T	117	1060	0.0994	0.9006	0.0994	0.302132
		2227	C	T	0	1128	0	1	0
	rdd mock roots	2227	C	T	152	1044	0.1271	0.8729	0.1271
		2227	C	T	97	1062	0.0837	0.9163	0.0837
	rdd Fox roots	2227	C	T	121	1090	0.0999	0.9001	0.0999
		2227	C	T	200	1062	0.1585	0.8415	0.1585
	WT mock shoots	2243	C	T	62	673	0.0844	0.9156	0.0844	0.019945
		2243	C	T	49	652	0.0699	0.9301	0.0699
	WT Fox shoots	2243	C	T	84	648	0.1148	0.8852	0.1148	0.471047
		2243	C	T	0	648	0	1	0
	rdd mock shoots	2243	C	T	117	605	0.162	0.838	0.162		0.0232016
		2243	C	T	102	599	0.1455	0.8545	0.1455
	rdd Fox shoots	2243	C	T	64	637	0.0913	0.9087	0.0913		0.404657
		2243	C	T	96	640	0.1304	0.8696	0.1304
	WT mock roots	2243	C	T	57	661	0.0794	0.9206	0.0794	0.0584985
		2243	C	T	54	658	0.0758	0.9242	0.0758
	WT Fox roots	2243	C	T	63	656	0.0876	0.9124	0.0876	0.240352
		2243	C	T	66	617	0.0966	0.9034	0.0966
	rdd mock roots	2243	C	T	64	641	0.0908	0.9092	0.0908
		2243	C	T	70	639	0.0987	0.9013	0.0987
	rdd Fox roots	2243	C	T	84	630	0.1176	0.8824	0.1176
		2243	C	T	155	642	0.1945	0.8055	0.1945
	WT mock shoots	2254	C	T	74	836	0.0813	0.9187	0.0813	0.310074
		2254	C	T	58	791	0.0683	0.9317	0.0683
	WT Fox shoots	2254	C	T	81	805	0.0914	0.9086	0.0914	0.758533
		2254	C	T	0	811	0	1	0
	rdd mock shoots	2254	C	T	186	722	0.2048	0.7952	0.2048		0.368652
		2254	C	T	82	786	0.0945	0.9055	0.0945
	rdd Fox shoots	2254	C	T	0	782	0	1	0		0.49789
		2254	C	T	139	760	0.1546	0.8454	0.1546
	WT mock roots	2254	C	T	52	796	0.0613	0.9387	0.0613	0.223272
		2254	C	T	0	808	0	1	0
	WT Fox roots	2254	C	T	67	799	0.0774	0.9226	0.0774	0.0338953
		2254	C	T	49	794	0.0581	0.9419	0.0581
	rdd mock roots	2254	C	T	76	742	0.0929	0.9071	0.0929
		2254	C	T	63	742	0.0783	0.9217	0.0783
	rdd Fox roots	2254	C	T	120	794	0.1313	0.8687	0.1313
		2254	C	T	141	791	0.1513	0.8487	0.1513
	WT mock shoots	2269	C	T	87	1010	0.0793	0.9207	0.0793	0.213283
		2269	C	T	0	1019	0	1	0
	WT Fox shoots	2269	C	T	0	1032	0	1	0	0.17872
		2269	C	T	52	1004	0.0492	0.9508	0.0492
	rdd mock shoots	2269	C	T	260	962	0.2128	0.7872	0.2128		0.245165
		2269	C	T	120	1011	0.1061	0.8939	0.1061
	rdd Fox shoots	2269	C	T	90	1018	0.0812	0.9188	0.0812		0.51467
		2269	C	T	191	974	0.1639	0.8361	0.1639
	WT mock roots	2269	C	T	64	1008	0.0597	0.9403	0.0597	0.84293
		2269	C	T	84	982	0.0788	0.9212	0.0788
	WT Fox roots	2269	C	T	74	1007	0.0685	0.9315	0.0685	0.097487
		2269	C	T	59	960	0.0579	0.9421	0.0579
	rdd mock roots	2269	C	T	82	959	0.0788	0.9212	0.0788
		2269	C	T	66	949	0.065	0.935	0.065
	rdd Fox roots	2269	C	T	148	984	0.1307	0.8693	0.1307
		2269	C	T	236	955	0.1982	0.8018	0.1982
	WT mock shoots	2287	C	T	95	891	0.0963	0.9037	0.0963	0.235152
		2287	C	T	72	918	0.0727	0.9273	0.0727
	WT Fox shoots	2287	C	T	103	876	0.1052	0.8948	0.1052	0.348506
		2287	C	T	63	915	0.0644	0.9356	0.0644
	rdd mock shoots	2287	C	T	276	913	0.2321	0.7679	0.2321		0.272028
		2287	C	T	125	887	0.1235	0.8765	0.1235
	rdd Fox shoots	2287	C	T	99	894	0.0997	0.9003	0.0997		0.357758
		2287	C	T	210	909	0.1877	0.8123	0.1877
	WT mock roots	2287	C	T	79	919	0.0792	0.9208	0.0792	0.567946
		2287	C	T	79	906	0.0802	0.9198	0.0802
	WT Fox roots	2287	C	T	82	881	0.0852	0.9148	0.0852	0.166551
		2287	C	T	70	872	0.0743	0.9257	0.0743
	rdd mock roots	2287	C	T	69	865	0.0739	0.9261	0.0739
		2287	C	T	100	810	0.1099	0.8901	0.1099
	rdd Fox roots	2287	C	T	89	893	0.0906	0.9094	0.0906
		2287	C	T	87	854	0.0925	0.9075	0.0925
	WT mock shoots	2288	C	T	0	937	0	1	0	0.0684171
		2288	C	T	74	923	0.0742	0.9258	0.0742
	WT Fox shoots	2288	C	T	91	923	0.0897	0.9103	0.0897	0.0693442
		2288	C	T	64	942	0.0636	0.9364	0.0636
	rdd mock shoots	2288	C	T	225	886	0.2025	0.7975	0.2025		0.176463
		2288	C	T	178	881	0.1681	0.8319	0.1681
	rdd Fox shoots	2288	C	T	185	859	0.1772	0.8228	0.1772		0.989639
		2288	C	T	283	857	0.2482	0.7518	0.2482
	WT mock roots	2288	C	T	71	952	0.0694	0.9306	0.0694	0.194286
		2288	C	T	0	955	0	1	0
	WT Fox roots	2288	C	T	82	909	0.0827	0.9173	0.0827	0.123507
		2288	C	T	57	922	0.0582	0.9418	0.0582
	rdd mock roots	2288	C	T	90	885	0.0923	0.9077	0.0923
		2288	C	T	144	839	0.1465	0.8535	0.1465
	rdd Fox roots	2288	C	T	173	912	0.1594	0.8406	0.1594
		2288	C	T	318	869	0.2679	0.7321	0.2679
	WT mock shoots	2300	C	T	96	871	0.0993	0.9007	0.0993	0.0926593
		2300	C	T	0	895	0	1	0
	WT Fox shoots	2300	C	T	105	884	0.1062	0.8938	0.1062	0.198496
		2300	C	T	0	911	0	1	0
	rdd mock shoots	2300	C	T	213	795	0.2113	0.7887	0.2113		0.0265497
		2300	C	T	192	792	0.1951	0.8049	0.1951
	rdd Fox shoots	2300	C	T	129	784	0.1413	0.8587	0.1413		0.660575
		2300	C	T	175	810	0.1777	0.8223	0.1777
	WT mock roots	2300	C	T	82	866	0.0865	0.9135	0.0865	0.357487
		2300	C	T	0	904	0	1	0
	WT Fox roots	2300	C	T	0	882	0	1	0	0.0754468
		2300	C	T	60	882	0.0637	0.9363	0.0637
	rdd mock roots	2300	C	T	75	837	0.0822	0.9178	0.0822
		2300	C	T	103	806	0.1133	0.8867	0.1133
	rdd Fox roots	2300	C	T	150	858	0.1488	0.8512	0.1488
		2300	C	T	211	824	0.2039	0.7961	0.2039
	WT mock shoots	2305	C	T	84	810	0.094	0.906	0.094	0.0242072
		2305	C	T	60	805	0.0694	0.9306	0.0694
	WT Fox shoots	2305	C	T	90	811	0.0999	0.9001	0.0999	0.455417
		2305	C	T	0	810	0	1	0
	rdd mock shoots	2305	C	T	147	781	0.1584	0.8416	0.1584		0.0168177
		2305	C	T	148	758	0.1634	0.8366	0.1634
	rdd Fox shoots	2305	C	T	56	762	0.0685	0.9315	0.0685		0.247884
		2305	C	T	141	802	0.1495	0.8505	0.1495
	WT mock roots	2305	C	T	58	808	0.067	0.933	0.067	0.0206392
		2305	C	T	59	827	0.0666	0.9334	0.0666
	WT Fox roots	2305	C	T	65	834	0.0723	0.9277	0.0723	0.01569
		2305	C	T	66	834	0.0733	0.9267	0.0733
	rdd mock roots	2305	C	T	89	772	0.1034	0.8966	0.1034
		2305	C	T	97	740	0.1159	0.8841	0.1159
	rdd Fox roots	2305	C	T	161	818	0.1645	0.8355	0.1645
		2305	C	T	184	779	0.1911	0.8089	0.1911
	WT mock shoots	2312	C	T			0	1	0	#DIV/0!
		2312	C	T			0	1	0
	WT Fox shoots	2312	C	T			0	1	0	#DIV/0!
		2312	C	T			0	1	0
	rdd mock shoots	2312	C	T			0	1	0		#DIV/0!
		2312	C	T			0	1	0
	rdd Fox shoots	2312	C	T			0	1	0		#DIV/0!
		2312	C	T			0	1	0
	WT mock roots	2312	C	T			0	1	0	#DIV/0!
		2312	C	T			0	1	0
	WT Fox roots	2312	C	T			0	1	0	#DIV/0!
		2312	C	T			0	1	0
	rdd mock roots	2312	C	T			0	1	0
		2312	C	T			0	1	0
	rdd Fox roots	2312	C	T			0	1	0
		2312	C	T			0	1	0
	WT mock shoots	2313	C	T			0	1	0	#DIV/0!
		2313	C	T			0	1	0
	WT Fox shoots	2313	C	T			0	1	0	#DIV/0!
		2313	C	T			0	1	0
	rdd mock shoots	2313	C	T			0	1	0		#DIV/0!
		2313	C	T			0	1	0
	rdd Fox shoots	2313	C	T			0	1	0		#DIV/0!
		2313	C	T			0	1	0
	WT mock roots	2313	C	T			0	1	0	#DIV/0!
		2313	C	T			0	1	0
	WT Fox roots	2313	C	T			0	1	0	#DIV/0!
		2313	C	T			0	1	0
	rdd mock roots	2313	C	T			0	1	0
		2313	C	T			0	1	0
	rdd Fox roots	2313	C	T			0	1	0
		2313	C	T			0	1	0
	WT mock shoots	2315	C	T			0	1	0	#DIV/0!
		2315	C	T			0	1	0
	WT Fox shoots	2315	C	T			0	1	0	#DIV/0!
		2315	C	T			0	1	0
	rdd mock shoots	2315	C	T			0	1	0		#DIV/0!
		2315	C	T			0	1	0
	rdd Fox shoots	2315	C	T			0	1	0		#DIV/0!
		2315	C	T			0	1	0
	WT mock roots	2315	C	T			0	1	0	#DIV/0!
		2315	C	T			0	1	0
	WT Fox roots	2315	C	T			0	1	0	#DIV/0!
		2315	C	T			0	1	0
	rdd mock roots	2315	C	T			0	1	0
		2315	C	T			0	1	0
	rdd Fox roots	2315	C	T			0	1	0
		2315	C	T			0	1	0
	WT mock shoots	2322	C	T			0	1	0	#DIV/0!
		2322	C	T			0	1	0
	WT Fox shoots	2322	C	T			0	1	0	#DIV/0!
		2322	C	T			0	1	0
	rdd mock shoots	2322	C	T			0	1	0		#DIV/0!
		2322	C	T			0	1	0
	rdd Fox shoots	2322	C	T			0	1	0		#DIV/0!
		2322	C	T			0	1	0
	WT mock roots	2322	C	T			0	1	0	#DIV/0!
		2322	C	T			0	1	0
	WT Fox roots	2322	C	T			0	1	0	#DIV/0!
		2322	C	T			0	1	0
	rdd mock roots	2322	C	T			0	1	0
		2322	C	T			0	1	0
	rdd Fox roots	2322	C	T			0	1	0
		2322	C	T			0	1	0
	WT mock shoots	2327	C	T			0	1	0	#DIV/0!
		2327	C	T			0	1	0
	WT Fox shoots	2327	C	T			0	1	0	#DIV/0!
		2327	C	T			0	1	0
	rdd mock shoots	2327	C	T			0	1	0		#DIV/0!
		2327	C	T			0	1	0
	rdd Fox shoots	2327	C	T			0	1	0		#DIV/0!
		2327	C	T			0	1	0
	WT mock roots	2327	C	T			0	1	0	#DIV/0!
		2327	C	T			0	1	0
	WT Fox roots	2327	C	T			0	1	0	#DIV/0!
		2327	C	T			0	1	0
	rdd mock roots	2327	C	T			0	1	0
		2327	C	T			0	1	0
	rdd Fox roots	2327	C	T			0	1	0
		2327	C	T			0	1	0
	WT mock shoots	2329	C	T			0	1	0	#DIV/0!
		2329	C	T			0	1	0
	WT Fox shoots	2329	C	T			0	1	0	#DIV/0!
		2329	C	T			0	1	0
	rdd mock shoots	2329	C	T			0	1	0		#DIV/0!
		2329	C	T			0	1	0
	rdd Fox shoots	2329	C	T			0	1	0		#DIV/0!
		2329	C	T			0	1	0
	WT mock roots	2329	C	T			0	1	0	#DIV/0!
		2329	C	T			0	1	0
	WT Fox roots	2329	C	T			0	1	0	#DIV/0!
		2329	C	T			0	1	0
	rdd mock roots	2329	C	T			0	1	0
		2329	C	T			0	1	0
	rdd Fox roots	2329	C	T			0	1	0
		2329	C	T			0	1	0
	WT mock shoots	2338	C	T			0	1	0	#DIV/0!
		2338	C	T			0	1	0
	WT Fox shoots	2338	C	T			0	1	0	#DIV/0!
		2338	C	T			0	1	0
	rdd mock shoots	2338	C	T			0	1	0		#DIV/0!
		2338	C	T			0	1	0
	rdd Fox shoots	2338	C	T			0	1	0		#DIV/0!
		2338	C	T			0	1	0
	WT mock roots	2338	C	T			0	1	0	#DIV/0!
		2338	C	T			0	1	0
	WT Fox roots	2338	C	T			0	1	0	#DIV/0!
		2338	C	T			0	1	0
	rdd mock roots	2338	C	T			0	1	0
		2338	C	T			0	1	0
	rdd Fox roots	2338	C	T			0	1	0
		2338	C	T			0	1	0
	WT mock shoots	2339	C	T			0	1	0	#DIV/0!
		2339	C	T			0	1	0
	WT Fox shoots	2339	C	T			0	1	0	#DIV/0!
		2339	C	T			0	1	0
	rdd mock shoots	2339	C	T			0	1	0		#DIV/0!
		2339	C	T			0	1	0
	rdd Fox shoots	2339	C	T			0	1	0		#DIV/0!
		2339	C	T			0	1	0
	WT mock roots	2339	C	T			0	1	0	#DIV/0!
		2339	C	T			0	1	0
	WT Fox roots	2339	C	T			0	1	0	#DIV/0!
		2339	C	T			0	1	0
	rdd mock roots	2339	C	T			0	1	0
		2339	C	T			0	1	0
	rdd Fox roots	2339	C	T			0	1	0
		2339	C	T			0	1	0
	WT mock shoots	2340	C	T			0	1	0	#DIV/0!
		2340	C	T			0	1	0
	WT Fox shoots	2340	C	T			0	1	0	#DIV/0!
		2340	C	T			0	1	0
	rdd mock shoots	2340	C	T			0	1	0		#DIV/0!
		2340	C	T			0	1	0
	rdd Fox shoots	2340	C	T			0	1	0		#DIV/0!
		2340	C	T			0	1	0
	WT mock roots	2340	C	T			0	1	0	#DIV/0!
		2340	C	T			0	1	0
	WT Fox roots	2340	C	T			0	1	0	#DIV/0!
		2340	C	T			0	1	0
	rdd mock roots	2340	C	T			0	1	0
		2340	C	T			0	1	0
	rdd Fox roots	2340	C	T			0	1	0
		2340	C	T			0	1	0
	WT mock shoots	2344	C	T			0	1	0	#DIV/0!
		2344	C	T			0	1	0
	WT Fox shoots	2344	C	T			0	1	0	#DIV/0!
		2344	C	T			0	1	0
	rdd mock shoots	2344	C	T			0	1	0		#DIV/0!
		2344	C	T			0	1	0
	rdd Fox shoots	2344	C	T			0	1	0		#DIV/0!
		2344	C	T			0	1	0
	WT mock roots	2344	C	T			0	1	0	#DIV/0!
		2344	C	T			0	1	0
	WT Fox roots	2344	C	T			0	1	0	#DIV/0!
		2344	C	T			0	1	0
	rdd mock roots	2344	C	T			0	1	0
		2344	C	T			0	1	0
	rdd Fox roots	2344	C	T			0	1	0
		2344	C	T			0	1	0
	WT mock shoots	2345	C	T			0	1	0	#DIV/0!
		2345	C	T			0	1	0
	WT Fox shoots	2345	C	T			0	1	0	#DIV/0!
		2345	C	T			0	1	0
	rdd mock shoots	2345	C	T			0	1	0		#DIV/0!
		2345	C	T			0	1	0
	rdd Fox shoots	2345	C	T			0	1	0		#DIV/0!
		2345	C	T			0	1	0
	WT mock roots	2345	C	T			0	1	0	#DIV/0!
		2345	C	T			0	1	0
	WT Fox roots	2345	C	T			0	1	0	#DIV/0!
		2345	C	T			0	1	0
	rdd mock roots	2345	C	T			0	1	0
		2345	C	T			0	1	0
	rdd Fox roots	2345	C	T			0	1	0
		2345	C	T			0	1	0
	WT mock shoots	2349	C	T			0	1	0	#DIV/0!
		2349	C	T			0	1	0
	WT Fox shoots	2349	C	T			0	1	0	#DIV/0!
		2349	C	T			0	1	0
	rdd mock shoots	2349	C	T			0	1	0		#DIV/0!
		2349	C	T			0	1	0
	rdd Fox shoots	2349	C	T			0	1	0		#DIV/0!
		2349	C	T			0	1	0
	WT mock roots	2349	C	T			0	1	0	#DIV/0!
		2349	C	T			0	1	0
	WT Fox roots	2349	C	T			0	1	0	#DIV/0!
		2349	C	T			0	1	0
	rdd mock roots	2349	C	T			0	1	0
		2349	C	T			0	1	0
	rdd Fox roots	2349	C	T			0	1	0
		2349	C	T			0	1	0
	WT mock shoots	2352	C	T			0	1	0	#DIV/0!
		2352	C	T			0	1	0
	WT Fox shoots	2352	C	T			0	1	0	#DIV/0!
		2352	C	T			0	1	0
	rdd mock shoots	2352	C	T			0	1	0		#DIV/0!
		2352	C	T			0	1	0
	rdd Fox shoots	2352	C	T			0	1	0		#DIV/0!
		2352	C	T			0	1	0
	WT mock roots	2352	C	T			0	1	0	#DIV/0!
		2352	C	T			0	1	0
	WT Fox roots	2352	C	T			0	1	0	#DIV/0!
		2352	C	T			0	1	0
	rdd mock roots	2352	C	T			0	1	0
		2352	C	T			0	1	0
	rdd Fox roots	2352	C	T			0	1	0
		2352	C	T			0	1	0
	WT mock shoots	2361	C	T			0	1	0	#DIV/0!
		2361	C	T			0	1	0
	WT Fox shoots	2361	C	T			0	1	0	#DIV/0!
		2361	C	T			0	1	0
	rdd mock shoots	2361	C	T			0	1	0		#DIV/0!
		2361	C	T			0	1	0
	rdd Fox shoots	2361	C	T			0	1	0		#DIV/0!
		2361	C	T			0	1	0
	WT mock roots	2361	C	T			0	1	0	#DIV/0!
		2361	C	T			0	1	0
	WT Fox roots	2361	C	T			0	1	0	#DIV/0!
		2361	C	T			0	1	0
	rdd mock roots	2361	C	T			0	1	0
		2361	C	T			0	1	0
	rdd Fox roots	2361	C	T			0	1	0
		2361	C	T			0	1	0
	WT mock shoots	2370	C	T			0	1	0	#DIV/0!
		2370	C	T			0	1	0
	WT Fox shoots	2370	C	T			0	1	0	#DIV/0!
		2370	C	T			0	1	0
	rdd mock shoots	2370	C	T			0	1	0		#DIV/0!
		2370	C	T			0	1	0
	rdd Fox shoots	2370	C	T			0	1	0		#DIV/0!
		2370	C	T			0	1	0
	WT mock roots	2370	C	T			0	1	0	#DIV/0!
		2370	C	T			0	1	0
	WT Fox roots	2370	C	T			0	1	0	#DIV/0!
		2370	C	T			0	1	0
	rdd mock roots	2370	C	T			0	1	0
		2370	C	T			0	1	0
	rdd Fox roots	2370	C	T			0	1	0
		2370	C	T			0	1	0
	WT mock shoots	2373	C	T			0	1	0	#DIV/0!
		2373	C	T			0	1	0
	WT Fox shoots	2373	C	T			0	1	0	#DIV/0!
		2373	C	T			0	1	0
	rdd mock shoots	2373	C	T			0	1	0		#DIV/0!
		2373	C	T			0	1	0
	rdd Fox shoots	2373	C	T			0	1	0		#DIV/0!
		2373	C	T			0	1	0
	WT mock roots	2373	C	T			0	1	0	#DIV/0!
		2373	C	T			0	1	0
	WT Fox roots	2373	C	T			0	1	0	#DIV/0!
		2373	C	T			0	1	0
	rdd mock roots	2373	C	T			0	1	0
		2373	C	T			0	1	0
	rdd Fox roots	2373	C	T			0	1	0
		2373	C	T			0	1	0
	WT mock shoots	2381	C	T			0	1	0	#DIV/0!
		2381	C	T			0	1	0
	WT Fox shoots	2381	C	T			0	1	0	#DIV/0!
		2381	C	T			0	1	0
	rdd mock shoots	2381	C	T			0	1	0		#DIV/0!
		2381	C	T			0	1	0
	rdd Fox shoots	2381	C	T			0	1	0		#DIV/0!
		2381	C	T			0	1	0
	WT mock roots	2381	C	T			0	1	0	#DIV/0!
		2381	C	T			0	1	0
	WT Fox roots	2381	C	T			0	1	0	#DIV/0!
		2381	C	T			0	1	0
	rdd mock roots	2381	C	T			0	1	0
		2381	C	T			0	1	0
	rdd Fox roots	2381	C	T			0	1	0
		2381	C	T			0	1	0
	WT mock shoots	2385	C	T			0	1	0	#DIV/0!
		2385	C	T			0	1	0
	WT Fox shoots	2385	C	T			0	1	0	#DIV/0!
		2385	C	T			0	1	0
	rdd mock shoots	2385	C	T			0	1	0		#DIV/0!
		2385	C	T			0	1	0
	rdd Fox shoots	2385	C	T			0	1	0		#DIV/0!
		2385	C	T			0	1	0
	WT mock roots	2385	C	T			0	1	0	#DIV/0!
		2385	C	T			0	1	0
	WT Fox roots	2385	C	T			0	1	0	#DIV/0!
		2385	C	T			0	1	0
	rdd mock roots	2385	C	T			0	1	0
		2385	C	T			0	1	0
	rdd Fox roots	2385	C	T			0	1	0
		2385	C	T			0	1	0
	WT mock shoots	2392	C	T			0	1	0	#DIV/0!
		2392	C	T			0	1	0
	WT Fox shoots	2392	C	T			0	1	0	#DIV/0!
		2392	C	T			0	1	0
	rdd mock shoots	2392	C	T			0	1	0		#DIV/0!
		2392	C	T			0	1	0
	rdd Fox shoots	2392	C	T			0	1	0		#DIV/0!
		2392	C	T			0	1	0
	WT mock roots	2392	C	T			0	1	0	#DIV/0!
		2392	C	T			0	1	0
	WT Fox roots	2392	C	T			0	1	0	#DIV/0!
		2392	C	T			0	1	0
	rdd mock roots	2392	C	T			0	1	0
		2392	C	T			0	1	0
	rdd Fox roots	2392	C	T			0	1	0
		2392	C	T			0	1	0
	WT mock shoots	2394	C	T			0	1	0	#DIV/0!
		2394	C	T			0	1	0
	WT Fox shoots	2394	C	T			0	1	0	#DIV/0!
		2394	C	T			0	1	0
	rdd mock shoots	2394	C	T			0	1	0		#DIV/0!
		2394	C	T			0	1	0
	rdd Fox shoots	2394	C	T			0	1	0		#DIV/0!
		2394	C	T			0	1	0
	WT mock roots	2394	C	T			0	1	0	#DIV/0!
		2394	C	T			0	1	0
	WT Fox roots	2394	C	T			0	1	0	#DIV/0!
		2394	C	T			0	1	0
	rdd mock roots	2394	C	T			0	1	0
		2394	C	T			0	1	0
	rdd Fox roots	2394	C	T			0	1	0
		2394	C	T			0	1	0
	WT mock shoots	2395	C	T			0	1	0	#DIV/0!
		2395	C	T			0	1	0
	WT Fox shoots	2395	C	T			0	1	0	#DIV/0!
		2395	C	T			0	1	0
	rdd mock shoots	2395	C	T			0	1	0		#DIV/0!
		2395	C	T			0	1	0
	rdd Fox shoots	2395	C	T			0	1	0		#DIV/0!
		2395	C	T			0	1	0
	WT mock roots	2395	C	T			0	1	0	#DIV/0!
		2395	C	T			0	1	0
	WT Fox roots	2395	C	T			0	1	0	#DIV/0!
		2395	C	T			0	1	0
	rdd mock roots	2395	C	T			0	1	0
		2395	C	T			0	1	0
	rdd Fox roots	2395	C	T			0	1	0
		2395	C	T			0	1	0
	WT mock shoots	2398	C	T			0	1	0	#DIV/0!
		2398	C	T			0	1	0
	WT Fox shoots	2398	C	T			0	1	0	#DIV/0!
		2398	C	T			0	1	0
	rdd mock shoots	2398	C	T			0	1	0		#DIV/0!
		2398	C	T			0	1	0
	rdd Fox shoots	2398	C	T			0	1	0		#DIV/0!
		2398	C	T			0	1	0
	WT mock roots	2398	C	T			0	1	0	#DIV/0!
		2398	C	T			0	1	0
	WT Fox roots	2398	C	T			0	1	0	#DIV/0!
		2398	C	T			0	1	0
	rdd mock roots	2398	C	T			0	1	0
		2398	C	T			0	1	0
	rdd Fox roots	2398	C	T			0	1	0
		2398	C	T			0	1	0
	WT mock shoots	2403	C	T			0	1	0	#DIV/0!
		2403	C	T			0	1	0
	WT Fox shoots	2403	C	T			0	1	0	#DIV/0!
		2403	C	T			0	1	0
	rdd mock shoots	2403	C	T			0	1	0		#DIV/0!
		2403	C	T			0	1	0
	rdd Fox shoots	2403	C	T			0	1	0		#DIV/0!
		2403	C	T			0	1	0
	WT mock roots	2403	C	T			0	1	0	#DIV/0!
		2403	C	T			0	1	0
	WT Fox roots	2403	C	T			0	1	0	#DIV/0!
		2403	C	T			0	1	0
	rdd mock roots	2403	C	T			0	1	0
		2403	C	T			0	1	0
	rdd Fox roots	2403	C	T			0	1	0
		2403	C	T			0	1	0
	WT mock shoots	2409	C	T			0	1	0	#DIV/0!
		2409	C	T			0	1	0
	WT Fox shoots	2409	C	T			0	1	0	#DIV/0!
		2409	C	T			0	1	0
	rdd mock shoots	2409	C	T			0	1	0		#DIV/0!
		2409	C	T			0	1	0
	rdd Fox shoots	2409	C	T			0	1	0		#DIV/0!
		2409	C	T			0	1	0
	WT mock roots	2409	C	T			0	1	0	#DIV/0!
		2409	C	T			0	1	0
	WT Fox roots	2409	C	T			0	1	0	#DIV/0!
		2409	C	T			0	1	0
	rdd mock roots	2409	C	T			0	1	0
		2409	C	T			0	1	0
	rdd Fox roots	2409	C	T			0	1	0
		2409	C	T			0	1	0
	WT mock shoots	2414	C	T			0	1	0	#DIV/0!
		2414	C	T			0	1	0
	WT Fox shoots	2414	C	T			0	1	0	#DIV/0!
		2414	C	T			0	1	0
	rdd mock shoots	2414	C	T			0	1	0		#DIV/0!
		2414	C	T			0	1	0
	rdd Fox shoots	2414	C	T			0	1	0		#DIV/0!
		2414	C	T			0	1	0
	WT mock roots	2414	C	T			0	1	0	#DIV/0!
		2414	C	T			0	1	0
	WT Fox roots	2414	C	T			0	1	0	#DIV/0!
		2414	C	T			0	1	0
	rdd mock roots	2414	C	T			0	1	0
		2414	C	T			0	1	0
	rdd Fox roots	2414	C	T			0	1	0
		2414	C	T			0	1	0
	WT mock shoots	2416	C	T			0	1	0	#DIV/0!
		2416	C	T			0	1	0
	WT Fox shoots	2416	C	T			0	1	0	#DIV/0!
		2416	C	T			0	1	0
	rdd mock shoots	2416	C	T			0	1	0		#DIV/0!
		2416	C	T			0	1	0
	rdd Fox shoots	2416	C	T			0	1	0		#DIV/0!
		2416	C	T			0	1	0
	WT mock roots	2416	C	T			0	1	0	#DIV/0!
		2416	C	T			0	1	0
	WT Fox roots	2416	C	T			0	1	0	#DIV/0!
		2416	C	T			0	1	0
	rdd mock roots	2416	C	T			0	1	0
		2416	C	T			0	1	0
	rdd Fox roots	2416	C	T			0	1	0
		2416	C	T			0	1	0
	WT mock shoots	2423	C	T			0	1	0	#DIV/0!
		2423	C	T			0	1	0
	WT Fox shoots	2423	C	T			0	1	0	#DIV/0!
		2423	C	T			0	1	0
	rdd mock shoots	2423	C	T			0	1	0		#DIV/0!
		2423	C	T			0	1	0
	rdd Fox shoots	2423	C	T			0	1	0		#DIV/0!
		2423	C	T			0	1	0
	WT mock roots	2423	C	T			0	1	0	#DIV/0!
		2423	C	T			0	1	0
	WT Fox roots	2423	C	T			0	1	0	#DIV/0!
		2423	C	T			0	1	0
	rdd mock roots	2423	C	T			0	1	0
		2423	C	T			0	1	0
	rdd Fox roots	2423	C	T			0	1	0
		2423	C	T			0	1	0
	WT mock shoots	2424	C	T			0	1	0	#DIV/0!
		2424	C	T			0	1	0
	WT Fox shoots	2424	C	T			0	1	0	#DIV/0!
		2424	C	T			0	1	0
	rdd mock shoots	2424	C	T			0	1	0		#DIV/0!
		2424	C	T			0	1	0
	rdd Fox shoots	2424	C	T			0	1	0		#DIV/0!
		2424	C	T			0	1	0
	WT mock roots	2424	C	T			0	1	0	#DIV/0!
		2424	C	T			0	1	0
	WT Fox roots	2424	C	T			0	1	0	#DIV/0!
		2424	C	T			0	1	0
	rdd mock roots	2424	C	T			0	1	0
		2424	C	T			0	1	0
	rdd Fox roots	2424	C	T			0	1	0
		2424	C	T			0	1	0
	WT mock shoots	2425	C	T			0	1	0	#DIV/0!
		2425	C	T			0	1	0
	WT Fox shoots	2425	C	T			0	1	0	#DIV/0!
		2425	C	T			0	1	0
	rdd mock shoots	2425	C	T			0	1	0		#DIV/0!
		2425	C	T			0	1	0
	rdd Fox shoots	2425	C	T			0	1	0		#DIV/0!
		2425	C	T			0	1	0
	WT mock roots	2425	C	T			0	1	0	#DIV/0!
		2425	C	T			0	1	0
	WT Fox roots	2425	C	T			0	1	0	#DIV/0!
		2425	C	T			0	1	0
	rdd mock roots	2425	C	T			0	1	0
		2425	C	T			0	1	0
	rdd Fox roots	2425	C	T			0	1	0
		2425	C	T			0	1	0
	WT mock shoots	2431	C	T			0	1	0	#DIV/0!
		2431	C	T			0	1	0
	WT Fox shoots	2431	C	T			0	1	0	#DIV/0!
		2431	C	T			0	1	0
	rdd mock shoots	2431	C	T			0	1	0		#DIV/0!
		2431	C	T			0	1	0
	rdd Fox shoots	2431	C	T			0	1	0		#DIV/0!
		2431	C	T			0	1	0
	WT mock roots	2431	C	T			0	1	0	#DIV/0!
		2431	C	T			0	1	0
	WT Fox roots	2431	C	T			0	1	0	#DIV/0!
		2431	C	T			0	1	0
	rdd mock roots	2431	C	T			0	1	0
		2431	C	T			0	1	0
	rdd Fox roots	2431	C	T			0	1	0
		2431	C	T			0	1	0
	WT mock shoots	2432	C	T			0	1	0	#DIV/0!
		2432	C	T			0	1	0
	WT Fox shoots	2432	C	T			0	1	0	#DIV/0!
		2432	C	T			0	1	0
	rdd mock shoots	2432	C	T			0	1	0		#DIV/0!
		2432	C	T			0	1	0
	rdd Fox shoots	2432	C	T			0	1	0		#DIV/0!
		2432	C	T			0	1	0
	WT mock roots	2432	C	T			0	1	0	#DIV/0!
		2432	C	T			0	1	0
	WT Fox roots	2432	C	T			0	1	0	#DIV/0!
		2432	C	T			0	1	0
	rdd mock roots	2432	C	T			0	1	0
		2432	C	T			0	1	0
	rdd Fox roots	2432	C	T			0	1	0
		2432	C	T			0	1	0
	WT mock shoots	2436	C	T			0	1	0	#DIV/0!
		2436	C	T			0	1	0
	WT Fox shoots	2436	C	T			0	1	0	#DIV/0!
		2436	C	T			0	1	0
	rdd mock shoots	2436	C	T			0	1	0		#DIV/0!
		2436	C	T			0	1	0
	rdd Fox shoots	2436	C	T			0	1	0		#DIV/0!
		2436	C	T			0	1	0
	WT mock roots	2436	C	T			0	1	0	#DIV/0!
		2436	C	T			0	1	0
	WT Fox roots	2436	C	T			0	1	0	#DIV/0!
		2436	C	T			0	1	0
	rdd mock roots	2436	C	T			0	1	0
		2436	C	T			0	1	0
	rdd Fox roots	2436	C	T			0	1	0
		2436	C	T			0	1	0

## Sheet: AT4G09420
		Region C						CHH methylation												CG methylation									CHG methylation
root samples all genotypes
shoot samples all genotypes
shoot and root samples in WT
shoot and root samples in rdd

## Sheet: At2G15040 raw data
	At2G15040	region B
										ttest
	sample	Position	Normal	Mutation	Norm_Height	Mut_Height	Norm_Percent	Mut_Percent	% methylation	WT vs rdd
	WT mock shoots	1486	C	T			0	1	0	#DIV/0!
		1486	C	T			0	1	0
	WT Fox shoots	1486	C	T			0	1	0	#DIV/0!
		1486	C	T			0	1	0
	rdd mock shoots	1486	C	T			0	1	0
		1486	C	T			0	1	0
	rdd Fox shoots	1486	C	T			0	1	0
		1486	C	T			0	1	0
	WT mock roots	1486	C	T			0	1	0	#DIV/0!
		1486	C	T			0	1	0
	WT Fox roots	1486	C	T			0	1	0	#DIV/0!
		1486	C	T			0	1	0
	rdd mock roots	1486	C	T			0	1	0
		1486
	rdd Fox roots	1486	C	T			0	1	0
		1486	C	T			0	1	0
	WT mock shoots	1498	T	C	919	52	0.9464	0.0536	0.0536	0.42265
		1498	C	T			0	1	0
	WT Fox shoots	1498	C	T			0	1	0	#DIV/0!
		1498	C	T			0	1	0
	rdd mock shoots	1498	C	T			0	1	0
		1498	C	T			0	1	0
	rdd Fox shoots	1498	C	T			0	1	0
		1498	C	T			0	1	0
	WT mock roots	1498	T	C	854	87	0.9075	0.0925	0.0925	#DIV/0!
		1498	C	T			0	1	0
	WT Fox roots	1498	C	T			0	1	0	0.561219
		1498	T	C	785	58	0.9312	0.0688	0.0688
	rdd mock roots	1498	C	T			0	1	0
		1498
	rdd Fox roots	1498	C	T	237	736	0.2436	0.7564	0.2436
		1498	C	T			0	1	0
	WT mock shoots	1510	C	T			0	1	0	#DIV/0!
		1510	C	T			0	1	0
	WT Fox shoots	1510	C	T			0	1	0	#DIV/0!
		1510	C	T			0	1	0
	rdd mock shoots	1510	C	T			0	1	0
		1510	C	T			0	1	0
	rdd Fox shoots	1510	C	T			0	1	0
		1510	C	T			0	1	0
	WT mock roots	1510	C	T			0	1	0	#DIV/0!
		1510	C	T			0	1	0
	WT Fox roots	1510	C	T			0	1	0	0.42265
		1510	C	T			0	1	0
	rdd mock roots	1510	C	T			0	1	0
		1510
	rdd Fox roots	1510	C	T	72	994	0.0675	0.9325	0.0675
		1510	C	T			0	1	0
	WT mock shoots	1513	T	C	903	0	1	0	0	#DIV/0!
		1513	C	T			0	1	0
	WT Fox shoots	1513	C	T			0	1	0	#DIV/0!
		1513	C	T			0	1	0
	rdd mock shoots	1513	C	T			0	1	0
		1513	C	T			0	1	0
	rdd Fox shoots	1513	C	T			0	1	0
		1513	C	T			0	1	0
	WT mock roots	1513	T	C	993	0	1	0	0	#DIV/0!
		1513	C	T			0	1	0
	WT Fox roots	1513	C	T			0	1	0	0.42265
		1513	T	C	1018	0	1	0	0
	rdd mock roots	1513	C	T			0	1	0
		1513
	rdd Fox roots	1513	C	T	169	919	0.1553	0.8447	0.1553
		1513	C	T			0	1	0
	WT mock shoots	1516	C	T			0	1	0	#DIV/0!
		1516	C	T			0	1	0
	WT Fox shoots	1516	C	T			0	1	0	#DIV/0!
		1516	C	T			0	1	0
	rdd mock shoots	1516	C	T			0	1	0
		1516	C	T			0	1	0
	rdd Fox shoots	1516	C	T			0	1	0
		1516	C	T			0	1	0
	WT mock roots	1516	C	T			0	1	0	#DIV/0!
		1516	C	T			0	1	0
	WT Fox roots	1516	C	T			0	1	0	0.42265
		1516	C	T			0	1	0
	rdd mock roots	1516	C	T			0	1	0
		1516
	rdd Fox roots	1516	C	T	52	932	0.0528	0.9472	0.0528
		1516	C	T			0	1	0
	WT mock shoots	1526	C	T			0	1	0	#DIV/0!
		1526	C	T			0	1	0
	WT Fox shoots	1526	C	T			0	1	0	#DIV/0!
		1526	C	T			0	1	0
	rdd mock shoots	1526	C	T			0	1	0
		1526	C	T			0	1	0
	rdd Fox shoots	1526	C	T			0	1	0
		1526	C	T			0	1	0
	WT mock roots	1526	C	T			0	1	0	#DIV/0!
		1526	C	T			0	1	0
	WT Fox roots	1526	C	T			0	1	0	#DIV/0!
		1526	C	T			0	1	0
	rdd mock roots	1526	C	T			0	1	0
		1526
	rdd Fox roots	1526	C	T	0	893	0	1	0
		1526	C	T			0	1	0
	WT mock shoots	1542	C	T			0	1	0	#DIV/0!
		1542	C	T			0	1	0
	WT Fox shoots	1542	C	T			0	1	0	#DIV/0!
		1542	C	T			0	1	0
	rdd mock shoots	1542	C	T			0	1	0
		1542	C	T			0	1	0
	rdd Fox shoots	1542	C	T			0	1	0
		1542	C	T			0	1	0
	WT mock roots	1542	C	T			0	1	0	#DIV/0!
		1542	C	T			0	1	0
	WT Fox roots	1542	C	T			0	1	0	0.42265
		1542	C	T			0	1	0
	rdd mock roots	1542	C	T			0	1	0
		1542
	rdd Fox roots	1542	C	T	67	910	0.0686	0.9314	0.0686
		1542	C	T			0	1	0
	WT mock shoots	1547	C	T			0	1	0	#DIV/0!
		1547	C	T			0	1	0
	WT Fox shoots	1547	C	T			0	1	0	#DIV/0!
		1547	C	T			0	1	0
	rdd mock shoots	1547	C	T			0	1	0
		1547	C	T			0	1	0
	rdd Fox shoots	1547	C	T			0	1	0
		1547	C	T			0	1	0
	WT mock roots	1547	C	T			0	1	0	#DIV/0!
		1547	C	T			0	1	0
	WT Fox roots	1547	C	T			0	1	0	#DIV/0!
		1547	C	T			0	1	0
	rdd mock roots	1547	C	T			0	1	0
		1547
	rdd Fox roots	1547	C	T	0	861	0	1	0
		1547	C	T			0	1	0
	WT mock shoots	1548	C	T			0	1	0	#DIV/0!
		1548	C	T			0	1	0
	WT Fox shoots	1548	C	T			0	1	0	#DIV/0!
		1548	C	T			0	1	0
	rdd mock shoots	1548	C	T			0	1	0
		1548	C	T			0	1	0
	rdd Fox shoots	1548	C	T			0	1	0
		1548	C	T			0	1	0
	WT mock roots	1548	C	T			0	1	0	#DIV/0!
		1548	C	T			0	1	0
	WT Fox roots	1548	C	T			0	1	0	#DIV/0!
		1548	C	T			0	1	0
	rdd mock roots	1548	C	T			0	1	0
		1548
	rdd Fox roots	1548	C	T	0	857	0	1	0
		1548	C	T			0	1	0
	WT mock shoots	1554	C	T			0	1	0	#DIV/0!
		1554	C	T			0	1	0
	WT Fox shoots	1554	C	T			0	1	0	#DIV/0!
		1554	C	T			0	1	0
	rdd mock shoots	1554	C	T			0	1	0
		1554	C	T			0	1	0
	rdd Fox shoots	1554	C	T			0	1	0
		1554	C	T			0	1	0
	WT mock roots	1554	C	T			0	1	0	#DIV/0!
		1554	C	T			0	1	0
	WT Fox roots	1554	C	T			0	1	0	#DIV/0!
		1554	C	T			0	1	0
	rdd mock roots	1554	C	T			0	1	0
		1554
	rdd Fox roots	1554	C	T	0	1089	0	1	0
		1554	C	T			0	1	0
	WT mock shoots	1562	C	T			0	1	0	#DIV/0!
		1562	C	T			0	1	0
	WT Fox shoots	1562	C	T			0	1	0	#DIV/0!
		1562	C	T			0	1	0
	rdd mock shoots	1562	C	T			0	1	0
		1562	C	T			0	1	0
	rdd Fox shoots	1562	C	T			0	1	0
		1562	C	T			0	1	0
	WT mock roots	1562	C	T			0	1	0	#DIV/0!
		1562	C	T			0	1	0
	WT Fox roots	1562	C	T			0	1	0	0.42265
		1562	C	T			0	1	0
	rdd mock roots	1562	C	T			0	1	0
		1562
	rdd Fox roots	1562	C	T	79	1516	0.0495	0.9505	0.0495
		1562	C	T			0	1	0
	WT mock shoots	1564	C	T			0	1	0	#DIV/0!
		1564	C	T			0	1	0
	WT Fox shoots	1564	C	T			0	1	0	#DIV/0!
		1564	C	T			0	1	0
	rdd mock shoots	1564	C	T			0	1	0
		1564	C	T			0	1	0
	rdd Fox shoots	1564	C	T			0	1	0
		1564	C	T			0	1	0
	WT mock roots	1564	C	T			0	1	0	#DIV/0!
		1564	C	T			0	1	0
	WT Fox roots	1564	C	T			0	1	0	0.42265
		1564	C	T			0	1	0
	rdd mock roots	1564	C	T			0	1	0
		1564
	rdd Fox roots	1564	C	T	57	1028	0.0525	0.9475	0.0525
		1564	C	T			0	1	0
	WT mock shoots	1567	C	T			0	1	0	#DIV/0!
		1567	C	T			0	1	0
	WT Fox shoots	1567	C	T			0	1	0	#DIV/0!
		1567	C	T			0	1	0
	rdd mock shoots	1567	C	T			0	1	0
		1567	C	T			0	1	0
	rdd Fox shoots	1567	C	T			0	1	0
		1567	C	T			0	1	0
	WT mock roots	1567	C	T			0	1	0	#DIV/0!
		1567	C	T			0	1	0
	WT Fox roots	1567	C	T			0	1	0	#DIV/0!
		1567	C	T			0	1	0
	rdd mock roots	1567	C	T			0	1	0
		1567
	rdd Fox roots	1567	C	T	0	989	0	1	0
		1567	C	T			0	1	0
	WT mock shoots	1568	C	T			0	1	0	#DIV/0!
		1568	C	T			0	1	0
	WT Fox shoots	1568	C	T			0	1	0	#DIV/0!
		1568	C	T			0	1	0
	rdd mock shoots	1568	C	T			0	1	0
		1568	C	T			0	1	0
	rdd Fox shoots	1568	C	T			0	1	0
		1568	C	T			0	1	0
	WT mock roots	1568	C	T			0	1	0	#DIV/0!
		1568	C	T			0	1	0
	WT Fox roots	1568	C	T			0	1	0	0.42265
		1568	C	T			0	1	0
	rdd mock roots	1568	C	T			0	1	0
		1568
	rdd Fox roots	1568	C	T	60	816	0.0685	0.9315	0.0685
		1568	C	T			0	1	0
	WT mock shoots	1573	C	T			0	1	0	#DIV/0!
		1573	C	T	0	943	0	1	0
	WT Fox shoots	1573	C	T			0	1	0	#DIV/0!
		1573	C	T	0	942	0	1	0
	rdd mock shoots	1573	C	T			0	1	0
		1573	C	T			0	1	0
	rdd Fox shoots	1573	C	T			0	1	0
		1573	C	T			0	1	0
	WT mock roots	1573	C	T			0	1	0	#DIV/0!
		1573	C	T			0	1	0
	WT Fox roots	1573	C	T	0	1007	0	1	0	#DIV/0!
		1573	C	T			0	1	0
	rdd mock roots	1573	C	T			0	1	0
		1573
	rdd Fox roots	1573	C	T	0	883	0	1	0
		1573	C	T			0	1	0
	WT mock shoots	1575	C	T			0	1	0	0.42265
		1575	C	T	51	869	0.0554	0.9446	0.0554
	WT Fox shoots	1575	C	T			0	1	0	#DIV/0!
		1575	C	T	0	888	0	1	0
	rdd mock shoots	1575	C	T			0	1	0
		1575	C	T			0	1	0
	rdd Fox shoots	1575	C	T			0	1	0
		1575	C	T			0	1	0
	WT mock roots	1575	C	T			0	1	0	#DIV/0!
		1575	C	T			0	1	0
	WT Fox roots	1575	C	T	0	947	0	1	0	#DIV/0!
		1575	C	T			0	1	0
	rdd mock roots	1575	C	T			0	1	0
		1575
	rdd Fox roots	1575	C	T	0	834	0	1	0
		1575	C	T			0	1	0
	WT mock shoots	1594	C	T	0	899	0	1	0	#DIV/0!
		1594	C	T	0	926	0	1	0
	WT Fox shoots	1594	C	T	0	900	0	1	0	#DIV/0!
		1594	C	T	0	918	0	1	0
	rdd mock shoots	1594	C	T	0	909	0	1	0
		1594	C	T	0	932	0	1	0
	rdd Fox shoots	1594	C	T	0	897	0	1	0
		1594	C	T	0	903	0	1	0
	WT mock roots	1594	C	T	0	868	0	1	0	#DIV/0!
		1594	C	T	0	896	0	1	0
	WT Fox roots	1594	C	T	0	860	0	1	0	#DIV/0!
		1594	C	T	0	856	0	1	0
	rdd mock roots	1594	C	T	0	901	0	1	0
	rdd Fox roots	1594	C	T	0	932	0	1	0
		1594	C	T	0	946	0	1	0
	WT mock shoots	1595	C	T	0	965	0	1	0	0.42265
		1595	C	T	0	874	0	1	0
	WT Fox shoots	1595	C	T	0	829	0	1	0	0.42265
		1595	C	T	0	860	0	1	0
	rdd mock shoots	1595	C	T	70	858	0.0754	0.9246	0.0754
		1595	C	T	0	894	0	1	0
	rdd Fox shoots	1595	C	T	0	876	0	1	0
		1595	C	T	64	848	0.0702	0.9298	0.0702
	WT mock roots	1595	C	T	0	947	0	1	0	#DIV/0!
		1595	C	T	0	949	0	1	0
	WT Fox roots	1595	C	T	0	896	0	1	0	#DIV/0!
		1595	C	T	0	885	0	1	0
	rdd mock roots	1595	C	T	0	849	0	1	0
	rdd Fox roots	1595	C	T	0	841	0	1	0
		1595	C	T	0	1072	0	1	0
	WT mock shoots	1608	C	T	0	1002	0	1	0	0.00996574
		1608	C	T	0	949	0	1	0
	WT Fox shoots	1608	C	T	0	996	0	1	0	0.42265
		1608	C	T	0	1009	0	1	0
	rdd mock shoots	1608	C	T	69	973	0.0662	0.9338	0.0662
		1608	C	T	68	1190	0.0541	0.9459	0.0541
	rdd Fox shoots	1608	C	T	0	1000	0	1	0
		1608	C	T	74	955	0.0719	0.9281	0.0719
	WT mock roots	1608	C	T	0	1030	0	1	0	#DIV/0!
		1608	C	T	0	1058	0	1	0
	WT Fox roots	1608	C	T	0	946	0	1	0	0.0358992
		1608	C	T	0	1116	0	1	0
	rdd mock roots	1608	C	T	0	994	0	1	0
	rdd Fox roots	1608	C	T	67	1025	0.0614	0.9386	0.0614
		1608	C	T	91	908	0.0911	0.9089	0.0911
	WT mock shoots	1619	C	T	0	1063	0	1	0	0.42265
		1619	C	T	0	951	0	1	0
	WT Fox shoots	1619	C	T	0	1012	0	1	0	0.42265
		1619	C	T	0	986	0	1	0
	rdd mock shoots	1619	C	T	63	955	0.0619	0.9381	0.0619
		1619	C	T	0	1197	0	1	0
	rdd Fox shoots	1619	C	T	0	997	0	1	0
		1619	C	T	82	982	0.0771	0.9229	0.0771
	WT mock roots	1619	C	T	0	1141	0	1	0	#DIV/0!
		1619	C	T	0	1115	0	1	0
	WT Fox roots	1619	C	T	0	954	0	1	0	0.42265
		1619	C	T	0	1135	0	1	0
	rdd mock roots	1619	C	T	0	979	0	1	0
	rdd Fox roots	1619	C	T	54	963	0.0531	0.9469	0.0531
		1619	C	T	0	1099	0	1	0
	WT mock shoots	1621	C	T	0	853	0	1	0	0.42265
		1621	C	T	0	842	0	1	0
	WT Fox shoots	1621	C	T	0	805	0	1	0	#DIV/0!
		1621	C	T	0	842	0	1	0
	rdd mock shoots	1621	C	T	61	849	0.067	0.933	0.067
		1621	C	T	0	959	0	1	0
	rdd Fox shoots	1621	C	T	0	847	0	1	0
		1621	C	T	0	864	0	1	0
	WT mock roots	1621	C	T	0	883	0	1	0	#DIV/0!
		1621	C	T	0	869	0	1	0
	WT Fox roots	1621	C	T	0	814	0	1	0	0.42265
		1621	C	T	0	893	0	1	0
	rdd mock roots	1621	C	T	0	827	0	1	0
	rdd Fox roots	1621	C	T	48	871	0.0522	0.9478	0.0522
		1621	C	T	0	1060	0	1	0
	WT mock shoots	1622	C	T	0	906	0	1	0	0.0287613
		1622	C	T	0	827	0	1	0
	WT Fox shoots	1622	C	T	0	804	0	1	0	0.42265
		1622	C	T	0	816	0	1	0
	rdd mock shoots	1622	C	T	67	797	0.0775	0.9225	0.0775
		1622	C	T	55	953	0.0546	0.9454	0.0546
	rdd Fox shoots	1622	C	T	0	835	0	1	0
		1622	C	T	60	826	0.0677	0.9323	0.0677
	WT mock roots	1622	C	T	0	970	0	1	0	#DIV/0!
		1622	C	T	0	953	0	1	0
	WT Fox roots	1622	C	T	0	864	0	1	0	0.42265
		1622	C	T	0	931	0	1	0
	rdd mock roots	1622	C	T	53	807	0.0616	0.9384	0.0616
	rdd Fox roots	1622	C	T	59	822	0.067	0.933	0.067
		1622	C	T	0	1064	0	1	0
	WT mock shoots	1624	C	T	0	797	0	1	0	0.000427366
		1624	C	T	0	782	0	1	0
	WT Fox shoots	1624	C	T	0	768	0	1	0	0.00290683
		1624	C	T	0	763	0	1	0
	rdd mock shoots	1624	C	T	120	748	0.1382	0.8618	0.1382
		1624	C	T	124	811	0.1326	0.8674	0.1326
	rdd Fox shoots	1624	C	T	100	728	0.1208	0.8792	0.1208
		1624	C	T	119	765	0.1346	0.8654	0.1346
	WT mock roots	1624	C	T	69	801	0.0793	0.9207	0.0793	#DIV/0!
		1624	C	T	55	797	0.0646	0.9354	0.0646
	WT Fox roots	1624	C	T	0	745	0	1	0	0.0755193
		1624	C	T	55	799	0.0644	0.9356	0.0644
	rdd mock roots	1624	C	T	144	725	0.1657	0.8343	0.1657
	rdd Fox roots	1624	C	T	191	713	0.2113	0.7887	0.2113
		1624	C	T	153	851	0.1524	0.8476	0.1524
	WT mock shoots	1640	C	T	0	1026	0	1	0	0.42265
		1640	C	T	0	995	0	1	0
	WT Fox shoots	1640	C	T	0	1108	0	1	0	0.42265
		1640	C	T	0	1015	0	1	0
	rdd mock shoots	1640	C	T	71	976	0.0678	0.9322	0.0678
		1640	C	T	0	1272	0	1	0
	rdd Fox shoots	1640	C	T	0	1034	0	1	0
		1640	C	T	59	1023	0.0545	0.9455	0.0545
	WT mock roots	1640	C	T	0	1059	0	1	0	#DIV/0!
		1640	C	T	0	1052	0	1	0
	WT Fox roots	1640	C	T	0	926	0	1	0	#DIV/0!
		1640	C	T	0	1222	0	1	0
	rdd mock roots	1640	C	T	0	987	0	1	0
	rdd Fox roots	1640	C	T	0	1099	0	1	0
		1640	C	T	0	933	0	1	0
	WT mock shoots	1649	C	T	0	979	0	1	0	0.0118216
		1649	C	T	0	955	0	1	0
	WT Fox shoots	1649	C	T	49	987	0.0473	0.9527	0.0473	0.0218265
		1649	C	T	0	972	0	1	0
	rdd mock shoots	1649	C	T	275	912	0.2317	0.7683	0.2317
		1649	C	T	409	1007	0.2888	0.7112	0.2888
	rdd Fox shoots	1649	C	T	197	901	0.1794	0.8206	0.1794
		1649	C	T	220	949	0.1882	0.8118	0.1882
	WT mock roots	1649	C	T	120	992	0.1079	0.8921	0.1079	#DIV/0!
		1649	C	T	126	923	0.1201	0.8799	0.1201
	WT Fox roots	1649	C	T	57	960	0.056	0.944	0.056	#DIV/0!
		1649	C	T	58	1023	0.0537	0.9463	0.0537
	rdd mock roots	1649	C	T	421	839	0.3341	0.6659	0.3341
	rdd Fox roots	1649	C	T	439	806	0.3526	0.6474	0.3526
								nd
	WT mock shoots	1653	C	T	84	1003	0.0773	0.9227	0.0773	0.000378822
		1653	C	T	73	982	0.0692	0.9308	0.0692
	WT Fox shoots	1653	C	T	69	1010	0.0639	0.9361	0.0639	0.018505
		1653	C	T	0	1001	0	1	0
	rdd mock shoots	1653	C	T	579	866	0.4007	0.5993	0.4007
		1653	C	T	675	968	0.4108	0.5892	0.4108
	rdd Fox shoots	1653	C	T	383	873	0.3049	0.6951	0.3049
		1653	C	T	511	920	0.3571	0.6429	0.3571
	WT mock roots	1653	C	T	164	986	0.1426	0.8574	0.1426	#DIV/0!
		1653	C	T	158	965	0.1407	0.8593	0.1407
	WT Fox roots	1653	C	T	108	994	0.098	0.902	0.098	#DIV/0!
		1653	C	T	117	1063	0.0992	0.9008	0.0992
	rdd mock roots	1653	C	T	684	806	0.4591	0.5409	0.4591
	rdd Fox roots	1653	C	T	822	711	0.5362	0.4638	0.5362
								nd
	WT mock shoots	1656	C	T	0	915	0	1	0	#DIV/0!
		1656	C	T	0	956	0	1	0
	WT Fox shoots	1656	C	T	0	925	0	1	0	#DIV/0!
		1656	C	T	0	919	0	1	0
	rdd mock shoots	1656	C	T	0	972	0	1	0
		1656	C	T	0	1107	0	1	0
	rdd Fox shoots	1656	C	T	0	962	0	1	0
		1656	C	T	0	991	0	1	0
	WT mock roots	1656	C	T	0	945	0	1	0	#DIV/0!
		1656	C	T	0	941	0	1	0
	WT Fox roots	1656	C	T	0	944	0	1	0	#DIV/0!
		1656	C	T	0	1006	0	1	0
	rdd mock roots	1656	C	T	0	903	0	1	0
	rdd Fox roots	1656	C	T	0	1018	0	1	0
								nd
	WT mock shoots	1657	C	T	55	1412	0.0375	0.9625	0.0375	0.0153834
		1657	C	T	51	1475	0.0334	0.9666	0.0334
	WT Fox shoots	1657	C	T	53	1430	0.0357	0.9643	0.0357	0.172534
		1657	C	T	0	1532	0	1	0
	rdd mock shoots	1657	C	T	107	1543	0.0648	0.9352	0.0648
		1657	C	T	104	1645	0.0595	0.9405	0.0595
	rdd Fox shoots	1657	C	T	80	1484	0.0512	0.9488	0.0512
		1657	C	T	135	1559	0.0797	0.9203	0.0797
	WT mock roots	1657	C	T	79	1427	0.0525	0.9475	0.0525	#DIV/0!
		1657	C	T	70	1445	0.0462	0.9538	0.0462
	WT Fox roots	1657	C	T	0	1508	0	1	0	#DIV/0!
		1657	C	T	82	1511	0.0515	0.9485	0.0515
	rdd mock roots	1657	C	T	56	1417	0.038	0.962	0.038
	rdd Fox roots	1657	C	T	97	1487	0.0612	0.9388	0.0612
								nd
	WT mock shoots	1658	C	T	0	1023	0	1	0	0.00904129
		1658	C	T	0	1047	0	1	0
	WT Fox shoots	1658	C	T	0	1011	0	1	0	0.0012446
		1658	C	T	0	1040	0	1	0
	rdd mock shoots	1658	C	T	78	1068	0.0681	0.9319	0.0681
		1658	C	T	66	1108	0.0562	0.9438	0.0562
	rdd Fox shoots	1658	C	T	68	991	0.0642	0.9358	0.0642
		1658	C	T	81	1095	0.0689	0.9311	0.0689
	WT mock roots	1658	C	T	53	1077	0.0469	0.9531	0.0469	#DIV/0!
		1658	C	T	54	1039	0.0494	0.9506	0.0494
	WT Fox roots	1658	C	T	0	1083	0	1	0	#DIV/0!
		1658	C	T	0	1027	0	1	0
	rdd mock roots	1658	C	T	63	1002	0.0592	0.9408	0.0592
	rdd Fox roots	1658	C	T	82	1011	0.075	0.925	0.075
								nd

## Sheet: AT2G15040
		Region B						CHH methylation							CG methylation							CHG methylation
root samples all genotypes
shoot samples all genotypes
shoot and root samples in WT
shoot and root samples in rdd

## Sheet: At5G24210 raw data
	At5G24210	region A													region C
										ttest	ttest	ttest											ttest
	sample	Position	Normal	Mutation	Norm_Height	Mut_Height	Norm_Percent	Mut_Percent	%methylation	WT vs rdd	shoots vs roots	mock roots vs Fox roots		sample	Position	Normal	Mutation	Norm_Height	Mut_Height	Norm_Percent	Mut_Percent	%methylation	WT vs rdd
	WT mock shoots	768	C	T	1054	914	0.5356	0.4644	0.5356	#DIV/0!	#DIV/0!			WT mock shoots	1820	C	T	76	914	0.0768	0.9232	0.0768	0.800015
		768													1820	C	T	0	906	0	1	0
	WT Fox shoots	768	C	T	617	956	0.3922	0.6078	0.3922	#DIV/0!	#DIV/0!			WT Fox shoots	1820	C	T	0	947	0	1	0	0.42265
		768													1820	C	T	0	845	0	1	0
	rdd mock shoots	768	C	T	667	840	0.4426	0.5574	0.4426		0.341413			rdd mock shoots	1820	C	T	0	898	0	1	0
		768	C	T	524	808	0.3934	0.6066	0.3934						1820	C	T	47	888	0.0503	0.9497	0.0503
	rdd Fox shoots	768	C	T	535	860	0.3835	0.6165	0.3835		0.0994143			rdd Fox shoots	1820	C	T	76	839	0.0831	0.9169	0.0831
		768	C	T	531	852	0.3839	0.6161	0.3839						1820	C	T	0	870	0	1	0
	WT mock roots	768	C	T	506	968	0.3433	0.6567	0.3433	0.0721686		0.011241		WT mock roots	1820	C	T	76	991	0.0712	0.9288	0.0712	0.42265
		768	C	T	502	1010	0.332	0.668	0.332						1820	C	T	0	868	0	1	0
	WT Fox roots	768	C	T	522	793	0.397	0.603	0.397	0.0744849				WT Fox roots	1820	C	T	0	933	0	1	0	0.42265
		768	C	T	642	994	0.3924	0.6076	0.3924						1820	C	T	0	901	0	1	0
	rdd mock roots	768	C	T	466	786	0.3722	0.6278	0.3722			0.126598		rdd mock roots	1820	C	T	0	864	0	1	0
		768	C	T	585	892	0.3961	0.6039	0.3961						1820	C	T	0	864	0	1	0
	rdd Fox roots	768	C	T	446	1017	0.3049	0.6951	0.3049					rdd Fox roots	1820	C	T	0	864	0	1	0
		768	C	T	453	860	0.345	0.655	0.345						1820	C	T	56	878	0.06	0.94	0.06
	WT mock shoots	782	C	T	482	1036	0.3175	0.6825	0.3175	0.377242	0.269071			WT mock shoots	1830	C	T	82	1355	0.0571	0.9429	0.0571	0.853218
		782	C	T	197	1104	0.1514	0.8486	0.1514						1830	C	T	0	1374	0	1	0
	WT Fox shoots	782	C	T	183	1021	0.152	0.848	0.152	0.088077	0.236402			WT Fox shoots	1830	C	T	50	1381	0.0349	0.9651	0.0349	0.749742
		782	C	T	216	1071	0.1678	0.8322	0.1678						1830	C	T	0	1321	0	1	0
	rdd mock shoots	782	C	T	202	1146	0.1499	0.8501	0.1499		0.392337			rdd mock shoots	1830	C	T	0	1400	0	1	0
		782	C	T	155	1030	0.1308	0.8692	0.1308						1830	C	T	60	1362	0.0422	0.9578	0.0422
	rdd Fox shoots	782	C	T	156	1205	0.1146	0.8854	0.1146		0.523673			rdd Fox shoots	1830	C	T	88	1368	0.0604	0.9396	0.0604
		782	C	T	175	1153	0.1318	0.8682	0.1318						1830	C	T	0	1336	0	1	0
	WT mock roots	782	C	T	113	1171	0.088	0.912	0.088	0.499278		0.15255		WT mock roots	1830	C	T	67	1396	0.0458	0.9542	0.0458	0.42265
		782	C	T	164	1163	0.1236	0.8764	0.1236						1830	C	T	0	1337	0	1	0
	WT Fox roots	782	C	T	201	1193	0.1442	0.8558	0.1442	0.194952				WT Fox roots	1830	C	T	0	1356	0	1	0	#DIV/0!
		782	C	T	203	1166	0.1483	0.8517	0.1483						1830	C	T	0	1309	0	1	0
	rdd mock roots	782	C	T	161	1287	0.1112	0.8888	0.1112			0.543045		rdd mock roots	1830	C	T	0	1310	0	1	0
		782	C	T	166	1056	0.1358	0.8642	0.1358						1830	C	T	0	1327	0	1	0
	rdd Fox roots	782	C	T	148	1019	0.1268	0.8732	0.1268					rdd Fox roots	1830	C	T	0	1299	0	1	0
		782	C	T	106	1142	0.0849	0.9151	0.0849						1830	C	T	0	1313	0	1	0
	WT mock shoots	783	C	T	460	782	0.3704	0.6296	0.3704	0.423621	0.331936			WT mock shoots	1835	C	T	0	888	0	1	0	#DIV/0!
		783	C	T	168	798	0.1739	0.8261	0.1739						1835	C	T	0	916	0	1	0
	WT Fox shoots	783	C	T	140	773	0.1533	0.8467	0.1533	0.464429	0.945869			WT Fox shoots	1835	C	T	0	855	0	1	0	#DIV/0!
		783	C	T	238	735	0.2446	0.7554	0.2446						1835	C	T	0	893	0	1	0
	rdd mock shoots	783	C	T	180	803	0.1831	0.8169	0.1831		0.576684			rdd mock shoots	1835	C	T	0	896	0	1	0
		783	C	T	148	753	0.1643	0.8357	0.1643						1835	C	T	0	902	0	1	0
	rdd Fox shoots	783	C	T	143	850	0.144	0.856	0.144		0.518416			rdd Fox shoots	1835	C	T	0	920	0	1	0
		783	C	T	168	826	0.169	0.831	0.169						1835	C	T	0	892	0	1	0
	WT mock roots	783	C	T	145	835	0.148	0.852	0.148	0.0036183		0.000286822		WT mock roots	1835	C	T	0	923	0	1	0	#DIV/0!
		783	C	T	145	843	0.1468	0.8532	0.1468						1835	C	T	0	895	0	1	0
	WT Fox roots	783	C	T	208	859	0.1949	0.8051	0.1949	0.154829				WT Fox roots	1835	C	T	0	956	0	1	0	#DIV/0!
		783	C	T	205	841	0.196	0.804	0.196						1835	C	T	0	893	0	1	0
	rdd mock roots	783	C	T	179	897	0.1664	0.8336	0.1664			0.34092		rdd mock roots	1835	C	T	0	892	0	1	0
		783	C	T	155	765	0.1685	0.8315	0.1685						1835	C	T	0	931	0	1	0
	rdd Fox roots	783	C	T	140	731	0.1607	0.8393	0.1607					rdd Fox roots	1835	C	T	0	871	0	1	0
		783	C	T	93	797	0.1045	0.8955	0.1045						1835	C	T	0	857	0	1	0
	WT mock shoots	791	C	T	259	823	0.2394	0.7606	0.2394	0.288018	0.26497			WT mock shoots	1853	C	T	0	740	0	1	0	#DIV/0!
		791	C	T	115	783	0.1281	0.8719	0.1281						1853	C	T	0	768	0	1	0
	WT Fox shoots	791	C	T	95	773	0.1094	0.8906	0.1094	0.678072	0.534475			WT Fox shoots	1853	C	T	0	768	0	1	0	#DIV/0!
		791	C	T	113	797	0.1242	0.8758	0.1242						1853	C	T	0	759	0	1	0
	rdd mock shoots	791	C	T	88	803	0.0988	0.9012	0.0988		0.433991			rdd mock shoots	1853	C	T	0	736	0	1	0
		791	C	T	93	764	0.1085	0.8915	0.1085						1853	C	T	0	763	0	1	0
	rdd Fox shoots	791	C	T	129	801	0.1387	0.8613	0.1387		0.715174			rdd Fox shoots	1853	C	T	0	759	0	1	0
		791	C	T	100	807	0.1103	0.8897	0.1103						1853	C	T	0	744	0	1	0
	WT mock roots	791	C	T	84	804	0.0946	0.9054	0.0946	0.299091		0.197189		WT mock roots	1853	C	T	0	729	0	1	0	#DIV/0!
		791	C	T	92	811	0.1019	0.8981	0.1019						1853	C	T	0	761	0	1	0
	WT Fox roots	791	C	T	148	862	0.1465	0.8535	0.1465	0.595803				WT Fox roots	1853	C	T	0	742	0	1	0	#DIV/0!
		791	C	T	102	794	0.1138	0.8862	0.1138						1853	C	T	0	735	0	1	0
	rdd mock roots	791	C	T	95	818	0.1041	0.8959	0.1041			0.916837		rdd mock roots	1853	C	T	0	759	0	1	0
		791	C	T	116	772	0.1306	0.8694	0.1306						1853	C	T	0	774	0	1	0
	rdd Fox roots	791	C	T	123	800	0.1333	0.8667	0.1333					rdd Fox roots	1853	C	T	0	737	0	1	0
		791	C	T	85	800	0.096	0.904	0.096						1853	C	T	0	738	0	1	0
	WT mock shoots	817	C	T	259	797	0.2453	0.7547	0.2453	0.833712	0.924853			WT mock shoots	1854	C	T	85	896	0.0866	0.9134	0.0866	0.42265
		817	C	T	121	797	0.1318	0.8682	0.1318						1854	C	T	0	922	0	1	0
	WT Fox shoots	817	C	T	148	765	0.1621	0.8379	0.1621	0.377009	0.584401			WT Fox shoots	1854	C	T	52	946	0.0521	0.9479	0.0521	0.83864
		817	C	T	204	789	0.2054	0.7946	0.2054						1854	C	T	0	918	0	1	0
	rdd mock shoots	817	C	T	182	755	0.1942	0.8058	0.1942		0.282134			rdd mock shoots	1854	C	T	0	905	0	1	0
		817	C	T	117	642	0.1542	0.8458	0.1542						1854	C	T	0	916	0	1	0
	rdd Fox shoots	817	C	T	228	757	0.2315	0.7685	0.2315		0.150945			rdd Fox shoots	1854	C	T	71	904	0.0728	0.9272	0.0728
		817	C	T	182	738	0.1978	0.8022	0.1978						1854	C	T	0	901	0	1	0
	WT mock roots	817	C	T	181	756	0.1932	0.8068	0.1932	0.297099		0.700849		WT mock roots	1854	C	T	55	894	0.058	0.942	0.058	0.42265
		817	C	T	187	767	0.196	0.804	0.196						1854	C	T	0	935	0	1	0
	WT Fox roots	817	C	T	215	673	0.2421	0.7579	0.2421	0.219886				WT Fox roots	1854	C	T	59	851	0.0648	0.9352	0.0648	0.42265
		817	C	T	162	757	0.1763	0.8237	0.1763						1854	C	T	0	900	0	1	0
	rdd mock roots	817	C	T	200	739	0.213	0.787	0.213			0.0938816		rdd mock roots	1854	C	T	0	925	0	1	0
		817	C	T	200	811	0.1978	0.8022	0.1978						1854	C	T	0	916	0	1	0
	rdd Fox roots	817	C	T	265	766	0.257	0.743	0.257					rdd Fox roots	1854	C	T	0	905	0	1	0
		817	C	T	308	704	0.3043	0.6957	0.3043						1854	C	T	0	906	0	1	0
	WT mock shoots	851	C	T	707	1148	0.3811	0.6189	0.3811	0.714957	0.314671			WT mock shoots	1868	C	T	0	878	0	1	0	#DIV/0!
		851	C	T	270	1172	0.1872	0.8128	0.1872						1868	C	T	0	940	0	1	0
	WT Fox shoots	851	C	T	328	1169	0.2191	0.7809	0.2191	0.0427076	0.0578352			WT Fox shoots	1868	C	T	0	848	0	1	0	#DIV/0!
		851	C	T	315	1211	0.2064	0.7936	0.2064						1868	C	T	0	904	0	1	0
	rdd mock shoots	851	C	T	419	1161	0.2652	0.7348	0.2652		0.131128			rdd mock shoots	1868	C	T	0	898	0	1	0
		851	C	T	430	1531	0.2193	0.7807	0.2193						1868	C	T	0	915	0	1	0
	rdd Fox shoots	851	C	T	419	1278	0.2469	0.7531	0.2469		0.705198			rdd Fox shoots	1868	C	T	0	882	0	1	0
		851	C	T	409	1175	0.2582	0.7418	0.2582						1868	C	T	0	892	0	1	0
	WT mock roots	851	C	T	254	1269	0.1668	0.8332	0.1668	0.160062		0.166272		WT mock roots	1868	C	T	0	890	0	1	0	#DIV/0!
		851	C	T	216	1314	0.1412	0.8588	0.1412						1868	C	T	0	868	0	1	0
	WT Fox roots	851	C	T	318	1384	0.1868	0.8132	0.1868	0.235542				WT Fox roots	1868	C	T	0	887	0	1	0	#DIV/0!
		851	C	T	275	1265	0.1786	0.8214	0.1786						1868	C	T	0	917	0	1	0
	rdd mock roots	851	C	T	318	1365	0.1889	0.8111	0.1889			0.244226		rdd mock roots	1868	C	T	0	902	0	1	0
		851	C	T	308	1412	0.1791	0.8209	0.1791						1868	C	T	0	897	0	1	0
	rdd Fox roots	851	C	T	358	1386	0.2053	0.7947	0.2053					rdd Fox roots	1868	C	T	0	891	0	1	0
		851	C	T	488	1314	0.2708	0.7292	0.2708						1868	C	T	0	871	0	1	0
	WT mock shoots	903	C	T	1351	683	0.6642	0.3358	0.6642	0.545958	0.424583			WT mock shoots	1870	C	T	78	1106	0.0659	0.9341	0.0659	0.42265
		903	C	T	560	877	0.3897	0.6103	0.3897						1870	C	T	0	1116	0	1	0
	WT Fox shoots	903	C	T	688	846	0.4485	0.5515	0.4485	0.155072	0.0743778			WT Fox shoots	1870	C	T	54	1115	0.0462	0.9538	0.0462	0.805094
		903	C	T	668	867	0.4352	0.5648	0.4352						1870	C	T	0	1145	0	1	0
	rdd mock shoots	903	C	T	751	857	0.467	0.533	0.467		0.110403			rdd mock shoots	1870	C	T	0	1132	0	1	0
		903	T	C	933	570	0.6208	0.3792	0.3792						1870	C	T	0	1104	0	1	0
	rdd Fox shoots	903	C	T	530	987	0.3494	0.6506	0.3494		0.124209			rdd Fox shoots	1870	C	T	83	1108	0.0697	0.9303	0.0697
		903	C	T	594	871	0.4055	0.5945	0.4055						1870	C	T	0	1101	0	1	0
	WT mock roots	903	C	T	563	907	0.383	0.617	0.383	0.0210207		0.753822		WT mock roots	1870	C	T	50	1084	0.0441	0.9559	0.0441	0.42265
		903	C	T	579	878	0.3974	0.6026	0.3974						1870	C	T	0	1103	0	1	0
	WT Fox roots	903	C	T	640	933	0.4069	0.5931	0.4069	0.0342174				WT Fox roots	1870	C	T	0	1105	0	1	0	#DIV/0!
		903	C	T	585	941	0.3834	0.6166	0.3834						1870	C	T	0	1072	0	1	0
	rdd mock roots	903	C	T	397	988	0.2866	0.7134	0.2866			0.929935		rdd mock roots	1870	C	T	0	1132	0	1	0
		903	C	T	456	1017	0.3096	0.6904	0.3096						1870	C	T	0	1097	0	1	0
	rdd Fox roots	903	C	T	466	1033	0.3109	0.6891	0.3109					rdd Fox roots	1870	C	T	0	1071	0	1	0
		903	C	T	425	1084	0.2816	0.7184	0.2816						1870	C	T	0	1098	0	1	0
	WT mock shoots	910	C	T	2146	219	0.9074	0.0926	0.9074	0.635702	0.138272			WT mock shoots	1877	C	T	52	847	0.0578	0.9422	0.0578	0.42265
		910	C	T	1163	237	0.8307	0.1693	0.8307						1877	C	T	0	837	0	1	0
	WT Fox shoots	910	C	T	1307	234	0.8482	0.1518	0.8482	0.91352	0.031927			WT Fox shoots	1877	C	T	0	874	0	1	0	0.42265
		910	C	T	1200	246	0.8299	0.1701	0.8299						1877	C	T	0	837	0	1	0
	rdd mock shoots	910	C	T	1465	248	0.8552	0.1448	0.8552		0.0165306			rdd mock shoots	1877	C	T	0	835	0	1	0
		910	T	C	238	1246	0.1604	0.8396	0.8396						1877	C	T	0	856	0	1	0
	rdd Fox shoots	910	C	T	1450	288	0.8343	0.1657	0.8343		0.00881261			rdd Fox shoots	1877	C	T	61	822	0.0691	0.9309	0.0691
		910	C	T	1373	249	0.8465	0.1535	0.8465						1877	C	T	0	834	0	1	0
	WT mock roots	910	C	T	1282	353	0.7841	0.2159	0.7841	0.443592		0.283466		WT mock roots	1877	C	T	48	818	0.0554	0.9446	0.0554	0.42265
		910	C	T	1174	365	0.7628	0.2372	0.7628						1877	C	T	0	840	0	1	0
	WT Fox roots	910	C	T	1381	368	0.7896	0.2104	0.7896	0.0192869				WT Fox roots	1877	C	T	0	826	0	1	0	#DIV/0!
		910	C	T	1225	329	0.7883	0.2117	0.7883						1877	C	T	0	831	0	1	0
	rdd mock roots	910	C	T	1421	427	0.7689	0.2311	0.7689			0.0927846		rdd mock roots	1877	C	T	0	838	0	1	0
		910	C	T	1354	445	0.7526	0.2474	0.7526						1877	C	T	0	815	0	1	0
	rdd Fox roots	910	C	T	1163	466	0.7139	0.2861	0.7139					rdd Fox roots	1877	C	T	0	851	0	1	0
		910	C	T	1278	467	0.7324	0.2676	0.7324						1877	C	T	0	842	0	1	0
	WT mock shoots	915	C	T	1412	412	0.7741	0.2259	0.7741	0.35177	0.203776			WT mock shoots	1892	C	T	0	879	0	1	0	#DIV/0!
		915	C	T	706	519	0.5763	0.4237	0.5763						1892	C	T	0	900	0	1	0
	WT Fox shoots	915	C	T	802	481	0.6251	0.3749	0.6251	0.10963	0.121695			WT Fox shoots	1892	C	T	0	853	0	1	0	#DIV/0!
		915	C	T	713	531	0.5732	0.4268	0.5732						1892	C	T	0	896	0	1	0
	rdd mock shoots	915	C	T	792	567	0.5828	0.4172	0.5828		0.0408716			rdd mock shoots	1892	C	T	0	917	0	1	0
		915	T	C	589	629	0.4836	0.5164	0.5164						1892	C	T	0	903	0	1	0
	rdd Fox shoots	915	C	T	730	644	0.5313	0.4687	0.5313		0.00620626			rdd Fox shoots	1892	C	T	0	826	0	1	0
		915	C	T	631	582	0.5202	0.4798	0.5202						1892	C	T	0	867	0	1	0
	WT mock roots	915	C	T	617	619	0.4992	0.5008	0.4992	0.0243412		0.0767442		WT mock roots	1892	C	T	0	870	0	1	0	#DIV/0!
		915	C	T	562	605	0.4816	0.5184	0.4816						1892	C	T	0	837	0	1	0
	WT Fox roots	915	C	T	739	677	0.5219	0.4781	0.5219	0.00715894				WT Fox roots	1892	C	T	0	918	0	1	0	#DIV/0!
		915	C	T	633	547	0.5364	0.4636	0.5364						1892	C	T	0	878	0	1	0
	rdd mock roots	915	C	T	411	748	0.3546	0.6454	0.3546			0.26985		rdd mock roots	1892	C	T	0	888	0	1	0
		915	C	T	470	741	0.3881	0.6119	0.3881						1892	C	T	0	876	0	1	0
	rdd Fox roots	915	C	T	515	801	0.3913	0.6087	0.3913					rdd Fox roots	1892	C	T	0	882	0	1	0
		915	C	T	525	762	0.4079	0.5921	0.4079						1892	C	T	0	858	0	1	0
	WT mock shoots	916	C	T	1648	433	0.7919	0.2081	0.7919	0.523342	0.240346			WT mock shoots	1896	C	T	57	749	0.0707	0.9293	0.0707	0.42265
		916	C	T	780	580	0.5735	0.4265	0.5735						1896	C	T	0	743	0	1	0
	WT Fox shoots	916	C	T	934	521	0.6419	0.3581	0.6419	0.153501	0.147775			WT Fox shoots	1896	C	T	0	755	0	1	0	#DIV/0!
		916	C	T	858	569	0.6013	0.3987	0.6013						1896	C	T	0	764	0	1	0
	rdd mock shoots	916	C	T	991	601	0.6225	0.3775	0.6225		0.020593			rdd mock shoots	1896	C	T	0	756	0	1	0
		916	T	C	600	798	0.4292	0.5708	0.5708						1896	C	T	0	756	0	1	0
	rdd Fox shoots	916	C	T	897	661	0.5757	0.4243	0.5757		0.000388268			rdd Fox shoots	1896	C	T	0	714	0	1	0
		916	C	T	820	603	0.5762	0.4238	0.5762						1896	C	T	0	740	0	1	0
	WT mock roots	916	C	T	716	712	0.5014	0.4986	0.5014	0.00388821		0.00410564		WT mock roots	1896	C	T	54	747	0.0674	0.9326	0.0674	0.42265
		916	C	T	699	690	0.5032	0.4968	0.5032						1896	C	T	0	729	0	1	0
	WT Fox roots	916	C	T	972	709	0.5782	0.4218	0.5782	0.00185679				WT Fox roots	1896	C	T	0	813	0	1	0	#DIV/0!
		916	C	T	810	613	0.5692	0.4308	0.5692						1896	C	T	0	744	0	1	0
	rdd mock roots	916	C	T	578	831	0.4102	0.5898	0.4102			0.0201887		rdd mock roots	1896	C	T	0	761	0	1	0
		916	C	T	604	831	0.4209	0.5791	0.4209						1896	C	T	0	802	0	1	0
	rdd Fox roots	916	C	T	695	821	0.4584	0.5416	0.4584					rdd Fox roots	1896	C	T	0	747	0	1	0
		916	C	T	701	844	0.4537	0.5463	0.4537						1896	C	T	0	739	0	1	0
	WT mock shoots	921	C	T	1666	428	0.7956	0.2044	0.7956	0.40148	0.175652			WT mock shoots	1902	C	T	0	943	0	1	0	#DIV/0!
		921	C	T	826	515	0.616	0.384	0.616						1902	C	T	0	987	0	1	0
	WT Fox shoots	921	C	T	975	485	0.6678	0.3322	0.6678	0.0189479	0.0255476			WT Fox shoots	1902	C	T	0	931	0	1	0	#DIV/0!
		921	C	T	915	498	0.6476	0.3524	0.6476						1902	C	T	0	972	0	1	0
	rdd mock shoots	921	C	T	989	547	0.6439	0.3561	0.6439		0.0665366			rdd mock shoots	1902	C	T	0	979	0	1	0
		921	T	C	589	740	0.4432	0.5568	0.5568						1902	C	T	0	965	0	1	0
	rdd Fox shoots	921	C	T	889	635	0.5833	0.4167	0.5833		0.0033074			rdd Fox shoots	1902	C	T	0	926	0	1	0
		921	C	T	786	582	0.5746	0.4254	0.5746						1902	C	T	0	960	0	1	0
	WT mock roots	921	C	T	711	646	0.5239	0.4761	0.5239	0.0281104		0.0288738		WT mock roots	1902	C	T	0	946	0	1	0	#DIV/0!
		921	C	T	676	630	0.5176	0.4824	0.5176						1902	C	T	0	949	0	1	0
	WT Fox roots	921	C	T	935	666	0.584	0.416	0.584	0.00656111				WT Fox roots	1902	C	T	0	993	0	1	0	#DIV/0!
		921	C	T	783	600	0.5662	0.4338	0.5662						1902	C	T	0	951	0	1	0
	rdd mock roots	921	C	T	527	741	0.4156	0.5844	0.4156			0.780329		rdd mock roots	1902	C	T	0	965	0	1	0
		921	C	T	604	751	0.4458	0.5542	0.4458						1902	C	T	0	974	0	1	0
	rdd Fox roots	921	C	T	598	796	0.429	0.571	0.429					rdd Fox roots	1902	C	T	0	983	0	1	0
		921	C	T	618	777	0.443	0.557	0.443						1902	C	T	0	957	0	1	0
	WT mock shoots	922	C	T	1685	393	0.8109	0.1891	0.8109	0.468312	0.207121			WT mock shoots	1923	C	T	0	724	0	1	0	#DIV/0!
		922	C	T	868	482	0.643	0.357	0.643						1923	C	T	0	747	0	1	0
	WT Fox shoots	922	C	T	937	472	0.665	0.335	0.665	0.065781	0.184445			WT Fox shoots	1923	C	T	0	700	0	1	0	#DIV/0!
		922	C	T	919	463	0.665	0.335	0.665						1923	C	T	0	728	0	1	0
	rdd mock shoots	922	C	T	1074	493	0.6854	0.3146	0.6854		0.0622595			rdd mock shoots	1923	C	T	0	724	0	1	0
		922	T	C	540	817	0.3979	0.6021	0.6021						1923	C	T	0	745	0	1	0
	rdd Fox shoots	922	C	T	992	556	0.6408	0.3592	0.6408		0.0139643			rdd Fox shoots	1923	C	T	0	672	0	1	0
		922	C	T	869	526	0.6229	0.3771	0.6229						1923	C	T	0	724	0	1	0
	WT mock roots	922	C	T	789	593	0.5709	0.4291	0.5709	0.00205527		0.0486881		WT mock roots	1923	C	T	0	718	0	1	0	#DIV/0!
		922	C	T	776	576	0.574	0.426	0.574						1923	C	T	0	728	0	1	0
	WT Fox roots	922	C	T	1078	579	0.6506	0.3494	0.6506	0.0190841				WT Fox roots	1923	C	T	0	713	0	1	0	#DIV/0!
		922	C	T	892	543	0.6216	0.3784	0.6216						1923	C	T	0	731	0	1	0
	rdd mock roots	922	C	T	649	702	0.4804	0.5196	0.4804			0.672219		rdd mock roots	1923	C	T	0	747	0	1	0
		922	C	T	679	713	0.4878	0.5122	0.4878						1923	C	T	0	716	0	1	0
	rdd Fox roots	922	C	T	732	716	0.5055	0.4945	0.5055					rdd Fox roots	1923	C	T	0	737	0	1	0
		922	C	T	688	754	0.4771	0.5229	0.4771						1923	C	T	0	713	0	1	0
	WT mock shoots	925	C	T	2012	408	0.8314	0.1686	0.8314	0.688102	0.20052			WT mock shoots	1927	C	T	130	909	0.1251	0.8749	0.1251	0.944336
		925	C	T	1015	460	0.6881	0.3119	0.6881						1927	C	T	0	905	0	1	0
	WT Fox shoots	925	C	T	1157	468	0.712	0.288	0.712	0.283307	0.00325799			WT Fox shoots	1927	C	T	73	890	0.0758	0.9242	0.0758	0.42265
		925	C	T	1122	452	0.7128	0.2872	0.7128						1927	C	T	0	936	0	1	0
	rdd mock shoots	925	C	T	1342	441	0.7527	0.2473	0.7527		0.0780673			rdd mock shoots	1927	C	T	50	907	0.0522	0.9478	0.0522
		925	T	C	461	1051	0.3049	0.6951	0.6951						1927	C	T	63	937	0.063	0.937	0.063
	rdd Fox shoots	925	C	T	1277	527	0.7079	0.2921	0.7079		0.0217465			rdd Fox shoots	1927	C	T	0	849	0	1	0
		925	C	T	1136	515	0.6881	0.3119	0.6881						1927	C	T	0	917	0	1	0
	WT mock roots	925	C	T	1017	604	0.6274	0.3726	0.6274	0.730702		0.00545669		WT mock roots	1927	C	T	0	888	0	1	0	#DIV/0!
		925	C	T	980	595	0.6222	0.3778	0.6222						1927	C	T	0	893	0	1	0
	WT Fox roots	925	C	T	1275	617	0.6739	0.3261	0.6739	0.0164225				WT Fox roots	1927	C	T	0	939	0	1	0	#DIV/0!
		925	C	T	1091	539	0.6693	0.3307	0.6693						1927	C	T	0	911	0	1	0
	rdd mock roots	925	C	T	1059	640	0.6233	0.3767	0.6233			0.434613		rdd mock roots	1927	C	T	0	944	0	1	0
		925	C	T	1077	634	0.6295	0.3705	0.6295						1927	C	T	0	872	0	1	0
	rdd Fox roots	925	C	T	1081	646	0.6259	0.3741	0.6259					rdd Fox roots	1927	C	T	0	911	0	1	0
		925	C	T	1032	651	0.6132	0.3868	0.6132						1927	C	T	0	875	0	1	0
	WT mock shoots	935	C	T	1736	344	0.8346	0.1654	0.8346	0.570559	0.227609			WT mock shoots	1931	C	T	0	884	0	1	0	#DIV/0!
		935	C	T	835	387	0.6833	0.3167	0.6833						1931	C	T	0	852	0	1	0
	WT Fox shoots	935	C	T	950	380	0.7143	0.2857	0.7143	0.901795	0.0768054			WT Fox shoots	1931	C	T	0	899	0	1	0	#DIV/0!
		935	C	T	924	388	0.7043	0.2957	0.7043						1931	C	T	0	884	0	1	0
	rdd mock shoots	935	C	T	1077	392	0.7332	0.2668	0.7332		0.0554604			rdd mock shoots	1931	C	T	0	877	0	1	0
		935	T	C	409	853	0.3241	0.6759	0.6759						1931	C	T	0	875	0	1	0
	rdd Fox shoots	935	C	T	1032	412	0.7147	0.2853	0.7147		0.0545893			rdd Fox shoots	1931	C	T	0	810	0	1	0
		935	C	T	964	410	0.7016	0.2984	0.7016						1931	C	T	0	880	0	1	0
	WT mock roots	935	C	T	814	505	0.6171	0.3829	0.6171	0.0639905		0.0407327		WT mock roots	1931	C	T	0	870	0	1	0	#DIV/0!
		935	C	T	850	482	0.6381	0.3619	0.6381						1931	C	T	0	894	0	1	0
	WT Fox roots	935	C	T	1018	458	0.6897	0.3103	0.6897	0.0934313				WT Fox roots	1931	C	T	0	879	0	1	0	#DIV/0!
		935	C	T	924	437	0.6789	0.3211	0.6789						1931	C	T	0	876	0	1	0
	rdd mock roots	935	C	T	779	548	0.587	0.413	0.587			0.257418		rdd mock roots	1931	C	T	0	867	0	1	0
		935	C	T	808	564	0.5889	0.4111	0.5889						1931	C	T	0	847	0	1	0
	rdd Fox roots	935	C	T	930	522	0.6405	0.3595	0.6405					rdd Fox roots	1931	C	T	0	870	0	1	0
		935	C	T	807	539	0.5996	0.4004	0.5996						1931	C	T	0	868	0	1	0
	WT mock shoots	939	C	T	1907	539	0.7796	0.2204	0.7796	0.609975	0.190804			WT mock shoots	1944	C	T	69	843	0.0757	0.9243	0.0757	0.818808
		939	C	T	950	602	0.6121	0.3879	0.6121						1944	C	T	0	835	0	1	0
	WT Fox shoots	939	C	T	1134	541	0.677	0.323	0.677	0.327512	0.0273139			WT Fox shoots	1944	C	T	0	826	0	1	0	0.42265
		939	C	T	1104	554	0.6659	0.3341	0.6659						1944	C	T	0	855	0	1	0
	rdd mock shoots	939	C	T	1214	593	0.6718	0.3282	0.6718		0.086828			rdd mock shoots	1944	C	T	0	864	0	1	0
		939	T	C	620	985	0.3863	0.6137	0.6137						1944	C	T	47	860	0.0518	0.9482	0.0518
	rdd Fox shoots	939	C	T	1198	608	0.6633	0.3367	0.6633		0.276313			rdd Fox shoots	1944	C	T	65	774	0.0775	0.9225	0.0775
		939	C	T	1048	666	0.6114	0.3886	0.6114						1944	C	T	0	841	0	1	0
	WT mock roots	939	C	T	918	795	0.5359	0.4641	0.5359	0.301683		0.0202701		WT mock roots	1944	C	T	52	824	0.0594	0.9406	0.0594	0.42265
		939	C	T	884	786	0.5293	0.4707	0.5293						1944	C	T	0	843	0	1	0
	WT Fox roots	939	C	T	1134	712	0.6143	0.3857	0.6143	0.52229				WT Fox roots	1944	C	T	0	840	0	1	0	#DIV/0!
		939	C	T	1040	709	0.5946	0.4054	0.5946						1944	C	T	0	834	0	1	0
	rdd mock roots	939	C	T	1022	818	0.5554	0.4446	0.5554			0.301163		rdd mock roots	1944	C	T	0	853	0	1	0
		939	C	T	954	823	0.5369	0.4631	0.5369						1944	C	T	0	851	0	1	0
	rdd Fox roots	939	C	T	1124	722	0.6089	0.3911	0.6089					rdd Fox roots	1944	C	T	0	836	0	1	0
		939	C	T	994	787	0.5581	0.4419	0.5581						1944	C	T	0	815	0	1	0
	WT mock shoots	945	C	T	1598	537	0.7485	0.2515	0.7485	0.235036	0.119529			WT mock shoots	1948	C	T	0	1013	0	1	0	0.0103106
		945	C	T	827	578	0.5886	0.4114	0.5886						1948	C	T	0	967	0	1	0
	WT Fox shoots	945	C	T	985	538	0.6467	0.3533	0.6467	0.0856558	0.0613026			WT Fox shoots	1948	C	T	72	1077	0.0627	0.9373	0.0627	0.744945
		945	C	T	887	581	0.6042	0.3958	0.6042						1948	C	T	0	1029	0	1	0
	rdd mock shoots	945	C	T	820	674	0.5489	0.4511	0.5489		0.0149188			rdd mock shoots	1948	C	T	53	1008	0.05	0.95	0.05
		945	T	C	661	696	0.4871	0.5129	0.5129						1948	C	T	67	1025	0.0614	0.9386	0.0614
	rdd Fox shoots	945	C	T	818	669	0.5501	0.4499	0.5501		0.0285965			rdd Fox shoots	1948	C	T	115	931	0.1099	0.8901	0.1099
		945	C	T	725	706	0.5066	0.4934	0.5066						1948	C	T	0	1006	0	1	0
	WT mock roots	945	C	T	677	758	0.4718	0.5282	0.4718	0.0553077		0.043955		WT mock roots	1948	C	T	112	1024	0.0986	0.9014	0.0986	0.42265
		945	C	T	595	778	0.4334	0.5666	0.4334						1948	C	T	0	1011	0	1	0
	WT Fox roots	945	C	T	820	701	0.5391	0.4609	0.5391	0.00128702				WT Fox roots	1948	C	T	0	991	0	1	0	0.42265
		945	C	T	836	695	0.546	0.454	0.546						1948	C	T	0	1021	0	1	0
	rdd mock roots	945	C	T	453	824	0.3547	0.6453	0.3547			0.0764748		rdd mock roots	1948	C	T	0	1012	0	1	0
		945	C	T	497	830	0.3745	0.6255	0.3745						1948	C	T	0	990	0	1	0
	rdd Fox roots	945	C	T	550	810	0.4044	0.5956	0.4044					rdd Fox roots	1948	C	T	0	1007	0	1	0
		945	C	T	537	816	0.3969	0.6031	0.3969						1948	C	T	67	1047	0.0601	0.9399	0.0601
	WT mock shoots	948	T	C	536	2006	0.2109	0.7891	0.7891	0.338191	0.148557			WT mock shoots	1959	C	T	0	947	0	1	0	0.42265
		948	T	C	550	960	0.3642	0.6358	0.6358						1959	C	T	0	914	0	1	0
	WT Fox shoots	948	T	C	517	1263	0.2904	0.7096	0.7096	0.0250916	0.0198626			WT Fox shoots	1959	C	T	0	967	0	1	0	#DIV/0!
		948	T	C	541	1158	0.3184	0.6816	0.6816						1959	C	T	0	942	0	1	0
	rdd mock shoots	948	T	C	640	1095	0.3689	0.6311	0.6311		0.00804293			rdd mock shoots	1959	C	T	0	914	0	1	0
		948	T	C	630	937	0.402	0.598	0.598						1959	C	T	64	938	0.0639	0.9361	0.0639
	rdd Fox shoots	948	T	C	685	1056	0.3935	0.6065	0.6065		0.00709573			rdd Fox shoots	1959	C	T	0	850	0	1	0
		948	T	C	689	1006	0.4065	0.5935	0.5935						1959	C	T	0	920	0	1	0
	WT mock roots	948	T	C	774	925	0.4556	0.5444	0.5444	0.00800787		0.0213604		WT mock roots	1959	C	T	0	930	0	1	0	#DIV/0!
		948	T	C	793	880	0.474	0.526	0.526						1959	C	T	0	925	0	1	0
	WT Fox roots	948	T	C	695	1036	0.4015	0.5985	0.5985	0.00468361				WT Fox roots	1959	C	T	0	910	0	1	0	0.42265
		948	T	C	686	1014	0.4035	0.5965	0.5965						1959	C	T	0	927	0	1	0
	rdd mock roots	948	T	C	911	676	0.574	0.426	0.426			0.0340285		rdd mock roots	1959	C	T	0	920	0	1	0
		948	T	C	912	692	0.5686	0.4314	0.4314						1959	C	T	0	890	0	1	0
	rdd Fox roots	948	T	C	857	750	0.5333	0.4667	0.4667					rdd Fox roots	1959	C	T	0	945	0	1	0
		948	C	T	770	823	0.4834	0.5166	0.4834						1959	C	T	53	938	0.0535	0.9465	0.0535
	WT mock shoots	949	T	C	406	1856	0.1795	0.8205	0.8205	0.459396	0.166423			WT mock shoots	1979	C	T	0	737	0	1	0	#DIV/0!
		949	T	C	434	896	0.3263	0.6737	0.6737						1979	C	T	0	737	0	1	0
	WT Fox shoots	949	T	C	405	1111	0.2672	0.7328	0.7328	0.0304272	0.0129613			WT Fox shoots	1979	C	T	53	754	0.0657	0.9343	0.0657	0.750761
		949	T	C	417	1062	0.2819	0.7181	0.7181						1979	C	T	0	732	0	1	0
	rdd mock shoots	949	T	C	481	1128	0.2989	0.7011	0.7011		0.0326347			rdd mock shoots	1979	C	T	0	740	0	1	0
		949	T	C	494	928	0.3474	0.6526	0.6526						1979	C	T	0	755	0	1	0
	rdd Fox shoots	949	T	C	515	1058	0.3274	0.6726	0.6726		0.0167804			rdd Fox shoots	1979	C	T	84	657	0.1134	0.8866	0.1134
		949	T	C	534	1021	0.3434	0.6566	0.6566						1979	C	T	0	748	0	1	0
	WT mock roots	949	T	C	636	920	0.4087	0.5913	0.5913	0.00179108		0.000518983		WT mock roots	1979	C	T	0	740	0	1	0	#DIV/0!
		949	T	C	630	905	0.4104	0.5896	0.5896						1979	C	T	0	741	0	1	0
	WT Fox roots	949	T	C	539	1042	0.3409	0.6591	0.6591	0.00513126				WT Fox roots	1979	C	T	0	695	0	1	0	#DIV/0!
		949	T	C	551	1078	0.3382	0.6618	0.6618						1979	C	T	0	706	0	1	0
	rdd mock roots	949	T	C	718	868	0.4527	0.5473	0.5473			0.00974231		rdd mock roots	1979	C	T	0	743	0	1	0
		949	T	C	711	848	0.4561	0.5439	0.5439						1979	C	T	0	701	0	1	0
	rdd Fox roots	949	T	C	622	929	0.401	0.599	0.599					rdd Fox roots	1979	C	T	0	725	0	1	0
		949	C	T	942	655	0.5899	0.4101	0.5899						1979	C	T	0	725	0	1	0
	WT mock shoots	971	T	C	442	2203	0.1671	0.8329	0.8329	0.302929	0.16859			WT mock shoots	1981	C	T	78	849	0.0841	0.9159	0.0841	0.784001
		971	T	C	453	952	0.3224	0.6776	0.6776						1981	C	T	0	896	0	1	0
	WT Fox shoots	971	T	C	516	1076	0.3241	0.6759	0.6759	0.0895912	0.394656			WT Fox shoots	1981	C	T	58	832	0.0652	0.9348	0.0652	0.770783
		971	T	C	439	1116	0.2823	0.7177	0.7177						1981	C	T	0	847	0	1	0
	rdd mock shoots	971	T	C	544	1150	0.3211	0.6789	0.6789		0.189078			rdd mock shoots	1981	C	T	0	872	0	1	0
		971	T	C	668	899	0.4263	0.5737	0.5737						1981	C	T	50	893	0.053	0.947	0.053
	rdd Fox shoots	971	T	C	627	1090	0.3652	0.6348	0.6348		0.38008			rdd Fox shoots	1981	C	T	93	777	0.1069	0.8931	0.1069
		971	T	C	586	979	0.3744	0.6256	0.6256						1981	C	T	0	887	0	1	0
	WT mock roots	971	T	C	689	927	0.4264	0.5736	0.5736	0.0489961		0.0410325		WT mock roots	1981	C	T	86	875	0.0895	0.9105	0.0895	0.42265
		971	T	C	664	1007	0.3974	0.6026	0.6026						1981	C	T	0	787	0	1	0
	WT Fox roots	971	T	C	540	1157	0.3182	0.6818	0.6818	0.138461				WT Fox roots	1981	C	T	0	858	0	1	0	0.42265
		971	T	C	592	1160	0.3379	0.6621	0.6621						1981	C	T	0	851	0	1	0
	rdd mock roots	971	T	C	801	865	0.4808	0.5192	0.5192			0.135047		rdd mock roots	1981	C	T	0	867	0	1	0
		971	T	C	817	909	0.4733	0.5267	0.5267						1981	C	T	0	822	0	1	0
	rdd Fox roots	971	T	C	639	1071	0.3737	0.6263	0.6263					rdd Fox roots	1981	C	T	0	871	0	1	0
		971	C	T	946	724	0.5665	0.4335	0.5665						1981	C	T	59	851	0.0648	0.9352	0.0648
	WT mock shoots	986	T	C	239	2537	0.0861	0.9139	0.9139	0.203135	0.0590524			WT mock shoots	1987	C	T	92	980	0.0858	0.9142	0.0858	0.788
		986	T	C	244	1072	0.1854	0.8146	0.8146						1987	C	T	0	1013	0	1	0
	WT Fox shoots	986	T	C	313	1273	0.1974	0.8026	0.8026	0.0910505	0.0471117			WT Fox shoots	1987	C	T	55	991	0.0526	0.9474	0.0526	0.42265
		986	T	C	237	1178	0.1675	0.8325	0.8325						1987	C	T	0	1003	0	1	0
	rdd mock shoots	986	T	C	363	1317	0.2161	0.7839	0.7839		0.00898717			rdd mock shoots	1987	C	T	0	1045	0	1	0
		986	T	C	440	1299	0.253	0.747	0.747						1987	C	T	59	1021	0.0546	0.9454	0.0546
	rdd Fox shoots	986	T	C	430	1466	0.2268	0.7732	0.7732		0.0288202			rdd Fox shoots	1987	C	T	0	900	0	1	0
		986	T	C	394	1227	0.2431	0.7569	0.7569						1987	C	T	0	1035	0	1	0
	WT mock roots	986	T	C	639	992	0.3918	0.6082	0.6082	0.155527		0.100979		WT mock roots	1987	C	T	0	1014	0	1	0	#DIV/0!
		986	T	C	588	1177	0.3331	0.6669	0.6669						1987	C	T	0	990	0	1	0
	WT Fox roots	986	T	C	446	1290	0.2569	0.7431	0.7431	0.0681524				WT Fox roots	1987	C	T	0	943	0	1	0	#DIV/0!
		986	T	C	513	1304	0.2823	0.7177	0.7177						1987	C	T	0	941	0	1	0
	rdd mock roots	986	T	C	769	1030	0.4275	0.5725	0.5725			0.0520814		rdd mock roots	1987	C	T	0	995	0	1	0
		986	T	C	785	1048	0.4283	0.5717	0.5717						1987	C	T	0	945	0	1	0
	rdd Fox roots	986	T	C	562	1129	0.3323	0.6677	0.6677					rdd Fox roots	1987	C	T	0	1025	0	1	0
		986	C	T	1161	679	0.631	0.369	0.631						1987	C	T	0	978	0	1	0
	WT mock shoots	990	T	C	142	2762	0.0489	0.9511	0.9511	0.540328	0.066699			WT mock shoots	2008	C	T	0	759	0	1	0	#DIV/0!
		990	T	C	150	1152	0.1152	0.8848	0.8848						2008	C	T	0	767	0	1	0
	WT Fox shoots	990	T	C	208	1342	0.1342	0.8658	0.8658	0.132047	0.323672			WT Fox shoots	2008	C	T	0	723	0	1	0	#DIV/0!
		990	T	C	172	1224	0.1232	0.8768	0.8768						2008	C	T	0	749	0	1	0
	rdd mock shoots	990	T	C	164	1581	0.094	0.906	0.906		0.0746043			rdd mock shoots	2008	C	T	0	773	0	1	0
		990	T	C	210	1496	0.1231	0.8769	0.8769						2008	C	T	0	787	0	1	0
	rdd Fox shoots	990	T	C	198	1757	0.1013	0.8987	0.8987		0.016731			rdd Fox shoots	2008	C	T	0	700	0	1	0
		990	T	C	193	1497	0.1142	0.8858	0.8858						2008	C	T	0	752	0	1	0
	WT mock roots	990	T	C	370	1328	0.2179	0.7821	0.7821	0.157816		0.23399		WT mock roots	2008	C	T	0	777	0	1	0	#DIV/0!
		990	T	C	351	1410	0.1993	0.8007	0.8007						2008	C	T	0	741	0	1	0
	WT Fox roots	990	T	C	247	1555	0.1371	0.8629	0.8629	0.849846				WT Fox roots	2008	C	T	0	699	0	1	0	#DIV/0!
		990	T	C	356	1535	0.1883	0.8117	0.8117						2008	C	T	0	748	0	1	0
	rdd mock roots	990	T	C	364	1882	0.1621	0.8379	0.8379			0.297716		rdd mock roots	2008	C	T	0	742	0	1	0
		990	T	C	415	1807	0.1868	0.8132	0.8132						2008	C	T	0	725	0	1	0
	rdd Fox roots	990	T	C	276	1486	0.1566	0.8434	0.8434					rdd Fox roots	2008	C	T	0	758	0	1	0
		990	C	T	1734	325	0.8422	0.1578	0.8422						2008	C	T	0	746	0	1	0
	WT mock shoots	1002	T	C	198	2905	0.0638	0.9362	0.9362	0.254655	0.0318923			WT mock shoots	2029	C	T	97	957	0.092	0.908	0.092	0.42265
		1002	T	C	190	1251	0.1319	0.8681	0.8681						2029	C	T	0	873	0	1	0
	WT Fox shoots	1002	T	C	259	1447	0.1518	0.8482	0.8482	0.0959964	0.0641942			WT Fox shoots	2029	C	T	0	1014	0	1	0	#DIV/0!
		1002	T	C	213	1306	0.1402	0.8598	0.8598						2029	C	T	0	898	0	1	0
	rdd mock shoots	1002	T	C	266	1570	0.1449	0.8551	0.8551		0.0086112			rdd mock shoots	2029	C	T	0	918	0	1	0
		1002	T	C	300	1555	0.1617	0.8383	0.8383						2029	C	T	0	923	0	1	0
	rdd Fox shoots	1002	T	C	339	1746	0.1626	0.8374	0.8374		0.0138531			rdd Fox shoots	2029	C	T	0	872	0	1	0
		1002	T	C	296	1502	0.1646	0.8354	0.8354						2029	C	T	0	915	0	1	0
	WT mock roots	1002	T	C	598	1160	0.3402	0.6598	0.6598	0.240136		0.111605		WT mock roots	2029	C	T	0	992	0	1	0	#DIV/0!
		1002	T	C	539	1277	0.2968	0.7032	0.7032						2029	C	T	0	967	0	1	0
	WT Fox roots	1002	T	C	406	1522	0.2106	0.7894	0.7894	0.214816				WT Fox roots	2029	C	T	0	851	0	1	0	#DIV/0!
		1002	T	C	491	1431	0.2555	0.7445	0.7445						2029	C	T	0	921	0	1	0
	rdd mock roots	1002	T	C	655	1232	0.3471	0.6529	0.6529			0.0646316		rdd mock roots	2029	C	T	0	924	0	1	0
		1002	T	C	718	1157	0.3829	0.6171	0.6171						2029	C	T	0	877	0	1	0
	rdd Fox roots	1002	T	C	473	1302	0.2665	0.7335	0.7335					rdd Fox roots	2029	C	T	0	915	0	1	0
		1002	C	T	1346	561	0.7058	0.2942	0.7058						2029	C	T	0	949	0	1	0
	WT mock shoots	1003	C	T	2609	88	0.9674	0.0326	0.9674	0.42265	0.0924497			WT mock shoots	2034	C	T	48	729	0.0618	0.9382	0.0618	0.974779
		1003	C	T			1		1						2034	C	T	0	684	0	1	0
	WT Fox shoots	1003	C	T	1378	108	0.9273	0.0727	0.9273	0.401818	0.134833			WT Fox shoots	2034	C	T	65	737	0.081	0.919	0.081	0.798227
		1003	C	T			1		1						2034	C	T	0	717	0	1	0
	rdd mock shoots	1003	C	T			1		1		0.0204363			rdd mock shoots	2034	C	T	0	716	0	1	0
		1003	C	T			1		1						2034	C	T	50	719	0.065	0.935	0.065
	rdd Fox shoots	1003	C	T	1747	92	0.95	0.05	0.95		0.854627			rdd Fox shoots	2034	C	T	97	684	0.1242	0.8758	0.1242
		1003	C	T	1383	302	0.8208	0.1792	0.8208						2034	C	T	0	726	0	1	0
	WT mock roots	1003	C	T	1401	289	0.829	0.171	0.829	0.581436		0.991979		WT mock roots	2034	C	T	88	753	0.1046	0.8954	0.1046	0.42265
		1003	C	T	1619	180	0.8999	0.1001	0.8999						2034	C	T	0	728	0	1	0
	WT Fox roots	1003	C	T	1535	277	0.8471	0.1529	0.8471	0.216868				WT Fox roots	2034	C	T	0	710	0	1	0	0.42265
		1003	C	T	1957	260	0.8827	0.1173	0.8827						2034	C	T	0	756	0	1	0
	rdd mock roots	1003	C	T	1925	278	0.8738	0.1262	0.8738			0.653576		rdd mock roots	2034	C	T	0	758	0	1	0
		1003	C	T	1625	169	0.9058	0.0942	0.9058						2034	C	T	0	716	0	1	0
	rdd Fox roots	1003	C	T	1625	169	0.9058	0.0942	0.9058					rdd Fox roots	2034	C	T	0	723	0	1	0
		1003	C	T	1826	221	0.892	0.108	0.892						2034	C	T	60	748	0.0743	0.9257	0.0743
	WT mock shoots	1011	T	C	202	2267	0.0818	0.9182	0.9182	0.122203	0.0342565			WT mock shoots	2038	C	T	118	691	0.1459	0.8541	0.1459	0.8217
		1011	T	C	201	1023	0.1642	0.8358	0.8358						2038	C	T	0	665	0	1	0
	WT Fox shoots	1011	T	C	284	1163	0.1963	0.8037	0.8037	0.0273169	0.0227652			WT Fox shoots	2038	C	T	74	706	0.0949	0.9051	0.0949	0.741678
		1011	T	C	232	1065	0.1789	0.8211	0.8211						2038	C	T	0	661	0	1	0
	rdd mock shoots	1011	T	C	326	1146	0.2215	0.7785	0.7785		0.00528493			rdd mock shoots	2038	C	T	0	701	0	1	0
		1011	T	C	381	1110	0.2555	0.7445	0.7445						2038	C	T	75	671	0.1005	0.8995	0.1005
	rdd Fox shoots	1011	T	C	378	1206	0.2386	0.7614	0.7614		0.0534132			rdd Fox shoots	2038	C	T	129	640	0.1678	0.8322	0.1678
		1011	T	C	351	1093	0.2431	0.7569	0.7569						2038	C	T	0	695	0	1	0
	WT mock roots	1011	T	C	621	836	0.4262	0.5738	0.5738	0.112768		0.108872		WT mock roots	2038	C	T	119	734	0.1395	0.8605	0.1395	0.42265
		1011	T	C	538	941	0.3638	0.6362	0.6362						2038	C	T	0	682	0	1	0
	WT Fox roots	1011	T	C	475	1195	0.2844	0.7156	0.7156	0.166375				WT Fox roots	2038	C	T	0	671	0	1	0	0.260329
		1011	T	C	521	1139	0.3139	0.6861	0.6861						2038	C	T	48	707	0.0636	0.9364	0.0636
	rdd mock roots	1011	T	C	673	741	0.476	0.524	0.524			0.082288		rdd mock roots	2038	C	T	0	692	0	1	0
		1011	T	C	686	726	0.4858	0.5142	0.5142						2038	C	T	0	682	0	1	0
	rdd Fox roots	1011	T	C	525	1008	0.3425	0.6575	0.6575					rdd Fox roots	2038	C	T	51	678	0.07	0.93	0.07
		1011	C	T	853	585	0.5932	0.4068	0.5932						2038	C	T	89	702	0.1125	0.8875	0.1125
	WT mock shoots	1012	T	C	258	2366	0.0983	0.9017	0.9017	0.194998	0.0387871			WT mock shoots	2042	C	T	0	820	0	1	0	0.42265
		1012	T	C	264	1020	0.2056	0.7944	0.7944						2042	C	T	0	802	0	1	0
	WT Fox shoots	1012	T	C	373	1161	0.2432	0.7568	0.7568	0.314635	0.0611116			WT Fox shoots	2042	C	T	0	797	0	1	0	0.42265
		1012	T	C	271	1111	0.1961	0.8039	0.8039						2042	C	T	0	805	0	1	0
	rdd mock shoots	1012	T	C	394	1212	0.2453	0.7547	0.7547		0.00367335			rdd mock shoots	2042	C	T	0	807	0	1	0
		1012	T	C	430	1164	0.2698	0.7302	0.7302						2042	C	T	50	823	0.0573	0.9427	0.0573
	rdd Fox shoots	1012	T	C	429	1330	0.2439	0.7561	0.7561		0.0536254			rdd Fox shoots	2042	C	T	86	804	0.0966	0.9034	0.0966
		1012	T	C	421	1179	0.2631	0.7369	0.7369						2042	C	T	0	830	0	1	0
	WT mock roots	1012	T	C	758	881	0.4625	0.5375	0.5375	0.108653		0.0471417		WT mock roots	2042	C	T	63	830	0.0705	0.9295	0.0705	0.42265
		1012	T	C	689	965	0.4166	0.5834	0.5834						2042	C	T	0	823	0	1	0
	WT Fox roots	1012	T	C	572	1272	0.3102	0.6898	0.6898	0.153344				WT Fox roots	2042	C	T	0	828	0	1	0	#DIV/0!
		1012	T	C	613	1213	0.3357	0.6643	0.6643						2042	C	T	0	847	0	1	0
	rdd mock roots	1012	T	C	799	802	0.4991	0.5009	0.5009			0.121132		rdd mock roots	2042	C	T	0	842	0	1	0
		1012	T	C	842	786	0.5172	0.4828	0.4828						2042	C	T	0	824	0	1	0
	rdd Fox roots	1012	T	C	633	1062	0.3735	0.6265	0.6265					rdd Fox roots	2042	C	T	0	785	0	1	0
		1012	C	T	917	740	0.5534	0.4466	0.5534						2042	C	T	0	817	0	1	0
	WT mock shoots	1015	T	C	256	2621	0.089	0.911	0.911	0.301419	0.0397595			WT mock shoots	2044	C	T	93	966	0.0878	0.9122	0.0878	0.812413
		1015	T	C	260	1163	0.1827	0.8173	0.8173						2044	C	T	0	992	0	1	0
	WT Fox shoots	1015	T	C	296	1394	0.1751	0.8249	0.8249	0.0794682	0.0143978			WT Fox shoots	2044	C	T	52	943	0.0523	0.9477	0.0523	0.704904
		1015	T	C	248	1282	0.1621	0.8379	0.8379						2044	C	T	0	995	0	1	0
	rdd mock shoots	1015	T	C	329	1417	0.1884	0.8116	0.8116		0.0060181			rdd mock shoots	2044	C	T	0	1013	0	1	0
		1015	T	C	364	1293	0.2197	0.7803	0.7803						2044	C	T	62	985	0.0592	0.9408	0.0592
	rdd Fox shoots	1015	T	C	358	1499	0.1928	0.8072	0.8072		0.0348003			rdd Fox shoots	2044	C	T	112	980	0.1026	0.8974	0.1026
		1015	T	C	363	1400	0.2059	0.7941	0.7941						2044	C	T	0	1045	0	1	0
	WT mock roots	1015	T	C	698	1059	0.3973	0.6027	0.6027	0.0699462		0.0472665		WT mock roots	2044	C	T	77	982	0.0727	0.9273	0.0727	0.42265
		1015	T	C	611	1078	0.3618	0.6382	0.6382						2044	C	T	0	989	0	1	0
	WT Fox roots	1015	T	C	523	1405	0.2713	0.7287	0.7287	0.15716				WT Fox roots	2044	C	T	0	1002	0	1	0	#DIV/0!
		1015	T	C	586	1394	0.296	0.704	0.704						2044	C	T	0	1009	0	1	0
	rdd mock roots	1015	T	C	715	895	0.4441	0.5559	0.5559			0.0796248		rdd mock roots	2044	C	T	0	1000	0	1	0
		1015	T	C	747	850	0.4678	0.5322	0.5322						2044	C	T	0	1000	0	1	0
	rdd Fox roots	1015	T	C	552	1151	0.3241	0.6759	0.6759					rdd Fox roots	2044	C	T	0	952	0	1	0
		1015	C	T	1082	667	0.6186	0.3814	0.6186						2044	C	T	0	973	0	1	0
	WT mock shoots	1016	T	C	199	2162	0.0843	0.9157	0.9157	0.343472	0.0325258			WT mock shoots	2046	C	T	81	1022	0.0734	0.9266	0.0734	0.834109
		1016	T	C	199	922	0.1775	0.8225	0.8225						2046	C	T	0	996	0	1	0
	WT Fox shoots	1016	T	C	259	1118	0.1881	0.8119	0.8119	0.176718	0.0258593			WT Fox shoots	2046	C	T	57	1023	0.0528	0.9472	0.0528	0.789354
		1016	T	C	211	1017	0.1718	0.8282	0.8282						2046	C	T	0	1011	0	1	0
	rdd mock shoots	1016	T	C	253	1180	0.1766	0.8234	0.8234		0.00924511			rdd mock shoots	2046	C	T	0	1024	0	1	0
		1016	T	C	278	1077	0.2052	0.7948	0.7948						2046	C	T	55	1002	0.052	0.948	0.052
	rdd Fox shoots	1016	T	C	315	1138	0.2168	0.7832	0.7832		0.086979			rdd Fox shoots	2046	C	T	91	1009	0.0827	0.9173	0.0827
		1016	T	C	280	1145	0.1965	0.8035	0.8035						2046	C	T	0	1066	0	1	0
	WT mock roots	1016	T	C	589	900	0.3956	0.6044	0.6044	0.286757		0.0337231		WT mock roots	2046	C	T	67	1049	0.06	0.94	0.06	0.42265
		1016	T	C	549	901	0.3786	0.6214	0.6214						2046	C	T	0	1038	0	1	0
	WT Fox roots	1016	T	C	438	1160	0.2741	0.7259	0.7259	0.657915				WT Fox roots	2046	C	T	0	1004	0	1	0	#DIV/0!
		1016	T	C	524	1186	0.3064	0.6936	0.6936						2046	C	T	0	1005	0	1	0
	rdd mock roots	1016	T	C	587	891	0.3972	0.6028	0.6028			0.0919213		rdd mock roots	2046	C	T	0	1010	0	1	0
		1016	T	C	636	845	0.4294	0.5706	0.5706						2046	C	T	0	1009	0	1	0
	rdd Fox roots	1016	T	C	423	1101	0.2776	0.7224	0.7224					rdd Fox roots	2046	C	T	0	947	0	1	0
		1016	C	T	1058	541	0.6617	0.3383	0.6617						2046	C	T	0	1014	0	1	0
	WT mock shoots	1036	T	C	119	1784	0.0625	0.9375	0.9375	0.995177	0.0308288			WT mock shoots	2051	C	T	84	875	0.0876	0.9124	0.0876	0.915774
		1036	T	C	141	798	0.1502	0.8498	0.8498						2051	C	T	0	799	0	1	0
	WT Fox shoots	1036	T	C	163	1010	0.139	0.861	0.861	0.591648	0.230996			WT Fox shoots	2051	C	T	78	850	0.0841	0.9159	0.0841	0.811135
		1036	T	C	120	899	0.1178	0.8822	0.8822						2051	C	T	0	853	0	1	0
	rdd mock shoots	1036	T	C	136	1106	0.1095	0.8905	0.8905		0.00368645			rdd mock shoots	2051	C	T	0	838	0	1	0
		1036	T	C	117	1023	0.1026	0.8974	0.8974						2051	C	T	67	840	0.0739	0.9261	0.0739
	rdd Fox shoots	1036	T	C	158	1086	0.127	0.873	0.873		0.0677538			rdd Fox shoots	2051	C	T	116	811	0.1251	0.8749	0.1251
		1036	T	C	147	1141	0.1141	0.8859	0.8859						2051	C	T	0	854	0	1	0
	WT mock roots	1036	T	C	450	731	0.381	0.619	0.619	0.30434		0.0750776		WT mock roots	2051	C	T	95	829	0.1028	0.8972	0.1028	0.42265
		1036	T	C	412	766	0.3497	0.6503	0.6503						2051	C	T	0	869	0	1	0
	WT Fox roots	1036	T	C	326	983	0.249	0.751	0.751	0.334226				WT Fox roots	2051	C	T	0	821	0	1	0	0.42265
		1036	T	C	186	967	0.1613	0.8387	0.8387						2051	C	T	0	838	0	1	0
	rdd mock roots	1036	T	C	418	682	0.38	0.62	0.62			0.139994		rdd mock roots	2051	C	T	0	865	0	1	0
		1036	T	C	443	625	0.4148	0.5852	0.5852						2051	C	T	0	843	0	1	0
	rdd Fox roots	1036	T	C	280	889	0.2395	0.7605	0.7605					rdd Fox roots	2051	C	T	0	796	0	1	0
		1036	C	T	782	382	0.6718	0.3282	0.6718						2051	C	T	80	822	0.0887	0.9113	0.0887
	WT mock shoots	1040	T	C	104	1801	0.0546	0.9454	0.9454	0.419088	0.0113809			WT mock shoots	2057	C	T	74	817	0.0831	0.9169	0.0831	0.905278
		1040	T	C	107	866	0.11	0.89	0.89						2057	C	T	0	808	0	1	0
	WT Fox shoots	1040	T	C	60	1175	0.0486	0.9514	0.9514	0.0270986	0.00283493			WT Fox shoots	2057	C	T	47	791	0.0561	0.9439	0.0561	0.709401
		1040	T	C	66	956	0.0646	0.9354	0.9354						2057	C	T	0	831	0	1	0
	rdd mock shoots	1040	T	C	66	1217	0.0514	0.9486	0.9486		0.000859278			rdd mock shoots	2057	C	T	0	851	0	1	0
		1040	T	C	66	1092	0.057	0.943	0.943						2057	C	T	62	842	0.0686	0.9314	0.0686
	rdd Fox shoots	1040	T	C	143	1224	0.1046	0.8954	0.8954		0.0470455			rdd Fox shoots	2057	C	T	97	796	0.1086	0.8914	0.1086
		1040	T	C	145	1251	0.1039	0.8961	0.8961						2057	C	T	0	840	0	1	0
	WT mock roots	1040	T	C	490	866	0.3614	0.6386	0.6386	0.637488		0.00574078		WT mock roots	2057	C	T	76	843	0.0827	0.9173	0.0827	0.42265
		1040	T	C	455	869	0.3437	0.6563	0.6563						2057	C	T	0	838	0	1	0
	WT Fox roots	1040	T	C	326	1152	0.2206	0.7794	0.7794	0.424667				WT Fox roots	2057	C	T	0	814	0	1	0	#DIV/0!
		1040	T	C	311	1049	0.2287	0.7713	0.7713						2057	C	T	0	846	0	1	0
	rdd mock roots	1040	T	C	462	855	0.3508	0.6492	0.6492			0.109331		rdd mock roots	2057	C	T	0	854	0	1	0
		1040	T	C	466	801	0.3678	0.6322	0.6322						2057	C	T	0	817	0	1	0
	rdd Fox roots	1040	T	C	287	990	0.2247	0.7753	0.7753					rdd Fox roots	2057	C	T	0	813	0	1	0
		1040	C	T	1001	418	0.7054	0.2946	0.7054						2057	C	T	0	805	0	1	0
	WT mock shoots	1043	T	C	138	2232	0.0582	0.9418	0.9418	0.899078	0.0192806			WT mock shoots	2062	C	T	0	774	0	1	0	#DIV/0!
		1043	T	C	152	1067	0.1247	0.8753	0.8753						2062	C	T	0	752	0	1	0
	WT Fox shoots	1043	T	C	102	1480	0.0645	0.9355	0.9355	0.352519	0.017601			WT Fox shoots	2062	C	T	51	762	0.0627	0.9373	0.0627	0.808233
		1043	T	C	125	1207	0.0938	0.9062	0.9062						2062	C	T	0	758	0	1	0
	rdd mock shoots	1043	T	C	124	1508	0.076	0.924	0.924		0.00548733			rdd mock shoots	2062	C	T	0	783	0	1	0
		1043	T	C	143	1332	0.0969	0.9031	0.9031						2062	C	T	0	787	0	1	0
	rdd Fox shoots	1043	T	C	159	1551	0.093	0.907	0.907		0.0226793			rdd Fox shoots	2062	C	T	76	733	0.0939	0.9061	0.0939
		1043	T	C	182	1599	0.1022	0.8978	0.8978						2062	C	T	0	774	0	1	0
	WT mock roots	1043	T	C	558	1072	0.3423	0.6577	0.6577	0.77544		0.00742769		WT mock roots	2062	C	T	58	803	0.0674	0.9326	0.0674	0.42265
		1043	T	C	532	1099	0.3262	0.6738	0.6738						2062	C	T	0	783	0	1	0
	WT Fox roots	1043	T	C	346	1426	0.1953	0.8047	0.8047	0.278529				WT Fox roots	2062	C	T	0	734	0	1	0	#DIV/0!
		1043	T	C	356	1329	0.2113	0.7887	0.7887						2062	C	T	0	781	0	1	0
	rdd mock roots	1043	T	C	490	1021	0.3243	0.6757	0.6757			0.0571119		rdd mock roots	2062	C	T	0	794	0	1	0
		1043	T	C	520	942	0.3557	0.6443	0.6443						2062	C	T	0	744	0	1	0
	rdd Fox roots	1043	T	C	318	1159	0.2153	0.7847	0.7847					rdd Fox roots	2062	C	T	0	728	0	1	0
		1043	C	T	1248	431	0.7433	0.2567	0.7433						2062	C	T	0	758	0	1	0
	WT mock shoots	1050	T	C	223	2361	0.0863	0.9137	0.9137	0.230727	0.0332765			WT mock shoots	2079	C	T	101	1316	0.0713	0.9287	0.0713	0.774721
		1050	T	C	228	1149	0.1656	0.8344	0.8344						2079	C	T	0	1305	0	1	0
	WT Fox shoots	1050	T	C	240	1644	0.1274	0.8726	0.8726	0.0988651	0.0716118			WT Fox shoots	2079	C	T	77	1327	0.0548	0.9452	0.0548	0.799868
		1050	T	C	201	1259	0.1377	0.8623	0.8623						2079	C	T	0	1305	0	1	0
	rdd mock shoots	1050	T	C	102	1684	0.0571	0.9429	0.9429		0.00715255			rdd mock shoots	2079	C	T	60	1339	0.0429	0.9571	0.0429
		1050	T	C	94	1480	0.0597	0.9403	0.9403						2079	C	T	73	1333	0.0519	0.9481	0.0519
	rdd Fox shoots	1050	T	C	101	1724	0.0553	0.9447	0.9447		0.0721386			rdd Fox shoots	2079	C	T	118	1291	0.0837	0.9163	0.0837
		1050	T	C	185	1793	0.0935	0.9065	0.9065						2079	C	T	0	1344	0	1	0
	WT mock roots	1050	T	C	702	1197	0.3697	0.6303	0.6303	0.489886		0.00431698		WT mock roots	2079	C	T	99	1316	0.07	0.93	0.07	0.42265
		1050	T	C	646	1264	0.3382	0.6618	0.6618						2079	C	T	0	1340	0	1	0
	WT Fox roots	1050	C	T	1600	208	0.885	0.115	0.885	0.0981195				WT Fox roots	2079	C	T	0	1216	0	1	0	#DIV/0!
		1050	C	T	1164	145	0.8892	0.1108	0.8892						2079	C	T	0	1294	0	1	0
	rdd mock roots	1050	T	C	560	1262	0.3074	0.6926	0.6926			0.207913		rdd mock roots	2079	C	T	0	1332	0	1	0
		1050	T	C	610	1115	0.3536	0.6464	0.6464						2079	C	T	0	1224	0	1	0
	rdd Fox roots	1050	T	C	333	1354	0.1974	0.8026	0.8026					rdd Fox roots	2079	C	T	0	1235	0	1	0
		1050	C	T	1469	582	0.7162	0.2838	0.7162						2079	C	T	0	1298	0	1	0
	WT mock shoots	1055	T	C	174	2691	0.0607	0.9393	0.9393	0.68816	0.0167855			WT mock shoots	2080	C	T	92	1018	0.0829	0.9171	0.0829	0.913675
		1055	T	C	212	1360	0.1349	0.8651	0.8651						2080	C	T	0	1025	0	1	0
	WT Fox shoots	1055	T	C	292	1899	0.1333	0.8667	0.8667	0.981012	0.508829			WT Fox shoots	2080	C	T	55	1033	0.0506	0.9494	0.0506	0.761215
		1055	T	C	179	1475	0.1082	0.8918	0.8918						2080	C	T	0	1024	0	1	0
	rdd mock shoots	1055	T	C	116	1797	0.0606	0.9394	0.9394		0.00777335			rdd mock shoots	2080	C	T	47	1052	0.0428	0.9572	0.0428
		1055	T	C	172	1607	0.0967	0.9033	0.9033						2080	C	T	56	1057	0.0503	0.9497	0.0503
	rdd Fox shoots	1055	T	C	219	1818	0.1075	0.8925	0.8925		0.0947217			rdd Fox shoots	2080	C	T	94	1012	0.085	0.915	0.085
		1055	T	C	303	1942	0.135	0.865	0.865						2080	C	T	0	1042	0	1	0
	WT mock roots	1055	T	C	790	1244	0.3884	0.6116	0.6116	0.169425		0.0864327		WT mock roots	2080	C	T	76	1054	0.0673	0.9327	0.0673	0.42265
		1055	T	C	735	1209	0.3781	0.6219	0.6219						2080	C	T	0	1067	0	1	0
	WT Fox roots	1055	C	T	1453	458	0.7603	0.2397	0.7603	0.408				WT Fox roots	2080	C	T	0	943	0	1	0	#DIV/0!
		1055	C	T	1193	145	0.8916	0.1084	0.8916						2080	C	T	0	1015	0	1	0
	rdd mock roots	1055	T	C	666	1336	0.3327	0.6673	0.6673			0.174445		rdd mock roots	2080	C	T	0	1046	0	1	0
		1055	T	C	691	1207	0.3641	0.6359	0.6359						2080	C	T	0	961	0	1	0
	rdd Fox roots	1055	T	C	372	1375	0.2129	0.7871	0.7871					rdd Fox roots	2080	C	T	0	960	0	1	0
		1055	C	T	1531	648	0.7026	0.2974	0.7026						2080	C	T	0	998	0	1	0
	WT mock shoots	1056	T	C	253	2008	0.1119	0.8881	0.8881	0.258669	0.0223349			WT mock shoots	2084	C	T	105	1090	0.0879	0.9121	0.0879	0.772925
		1056	T	C	285	983	0.2248	0.7752	0.7752						2084	C	T	0	1091	0	1	0
	WT Fox shoots	1056	T	C	328	1510	0.1785	0.8215	0.8215	0.0795731	0.0645182			WT Fox shoots	2084	C	T	70	1088	0.0604	0.9396	0.0604	0.762227
		1056	T	C	232	1143	0.1687	0.8313	0.8313						2084	C	T	0	1114	0	1	0
	rdd mock shoots	1056	T	C	133	1502	0.0813	0.9187	0.9187		0.000593725			rdd mock shoots	2084	C	T	0	1163	0	1	0
		1056	T	C	113	1318	0.079	0.921	0.921						2084	C	T	64	1123	0.0539	0.9461	0.0539
	rdd Fox shoots	1056	T	C	241	1428	0.1444	0.8556	0.8556		0.0955834			rdd Fox shoots	2084	C	T	119	1057	0.1012	0.8988	0.1012
		1056	T	C	224	1607	0.1223	0.8777	0.8777						2084	C	T	0	1114	0	1	0
	WT mock roots	1056	T	C	761	658	0.5363	0.4637	0.4637	0.00262697		0.0105014		WT mock roots	2084	C	T	99	1141	0.0798	0.9202	0.0798	0.42265
		1056	T	C	692	576	0.5457	0.4543	0.4543						2084	C	T	0	1129	0	1	0
	WT Fox roots	1056	T	C	197	453	0.3031	0.6969	0.6969	0.84306				WT Fox roots	2084	C	T	0	1016	0	1	0	0.42265
		1056	T	C	567	1708	0.2492	0.7508	0.7508						2084	C	T	0	1062	0	1	0
	rdd mock roots	1056	T	C	583	1001	0.3681	0.6319	0.6319			0.12437		rdd mock roots	2084	C	T	0	1121	0	1	0
		1056	T	C	599	968	0.3823	0.6177	0.6177						2084	C	T	0	1002	0	1	0
	rdd Fox roots	1056	T	C	333	1164	0.2224	0.7776	0.7776					rdd Fox roots	2084	C	T	0	1032	0	1	0
		1056	C	T	1341	595	0.6927	0.3073	0.6927						2084	C	T	48	1051	0.0437	0.9563	0.0437
														WT mock shoots	2087	C	T	70	810	0.0795	0.9205	0.0795	0.42265
															2087	C	T	0	833	0	1	0
														WT Fox shoots	2087	C	T	0	786	0	1	0	0.42265
															2087	C	T	0	837	0	1	0
														rdd mock shoots	2087	C	T	0	883	0	1	0
															2087	C	T	0	860	0	1	0
														rdd Fox shoots	2087	C	T	78	786	0.0903	0.9097	0.0903
															2087	C	T	0	797	0	1	0
														WT mock roots	2087	C	T	64	840	0.0708	0.9292	0.0708	0.42265
															2087	C	T	0	844	0	1	0
														WT Fox roots	2087	C	T	0	770	0	1	0	0.42265
															2087	C	T	0	802	0	1	0
														rdd mock roots	2087	C	T	0	855	0	1	0
															2087	C	T	0	749	0	1	0
														rdd Fox roots	2087	C	T	0	769	0	1	0
															2087	C	T	71	770	0.0844	0.9156	0.0844
														WT mock shoots	2093	C	T	116	813	0.1249	0.8751	0.1249	0.762455
															2093	C	T	0	827	0	1	0
														WT Fox shoots	2093	C	T	60	802	0.0696	0.9304	0.0696	0.272783
															2093	C	T	0	836	0	1	0
														rdd mock shoots	2093	C	T	55	840	0.0615	0.9385	0.0615
															2093	C	T	98	795	0.1097	0.8903	0.1097
														rdd Fox shoots	2093	C	T	143	761	0.1582	0.8418	0.1582
															2093	C	T	63	783	0.0745	0.9255	0.0745
														WT mock roots	2093	C	T	84	815	0.0934	0.9066	0.0934	0.857665
															2093	C	T	0	827	0	1	0
														WT Fox roots	2093	C	T	0	765	0	1	0	0.0287927
															2093	C	T	0	838	0	1	0
														rdd mock roots	2093	C	T	0	829	0	1	0
															2093	C	T	57	761	0.0697	0.9303	0.0697
														rdd Fox roots	2093	C	T	61	762	0.0741	0.9259	0.0741
															2093	C	T	93	791	0.1052	0.8948	0.1052
														WT mock shoots	2108	C	T	92	791	0.1042	0.8958	0.1042	0.297015
															2108	C	T	0	793	0	1	0
														WT Fox shoots	2108	C	T	58	785	0.0688	0.9312	0.0688	0.20129
															2108	C	T	0	787	0	1	0
														rdd mock shoots	2108	C	T	90	773	0.1043	0.8957	0.1043
															2108	C	T	228	692	0.2478	0.7522	0.2478
														rdd Fox shoots	2108	C	T	413	646	0.39	0.61	0.39
															2108	C	T	123	702	0.1491	0.8509	0.1491
														WT mock roots	2108	C	T	86	831	0.0938	0.9062	0.0938	0.23829
															2108	C	T	0	805	0	1	0
														WT Fox roots	2108	C	T	0	782	0	1	0	0.00148996
															2108	C	T	0	822	0	1	0
														rdd mock roots	2108	C	T	104	741	0.1231	0.8769	0.1231
															2108	C	T	277	671	0.2922	0.7078	0.2922
														rdd Fox roots	2108	C	T	191	662	0.2239	0.7761	0.2239
															2108	C	T	231	724	0.2419	0.7581	0.2419
														WT mock shoots	2115	C	T	69	698	0.09	0.91	0.09	0.42265
															2115	C	T	0	686	0	1	0
														WT Fox shoots	2115	C	T	0	719	0	1	0	0.42265
															2115	C	T	0	704	0	1	0
														rdd mock shoots	2115	C	T	0	706	0	1	0
															2115	C	T	0	721	0	1	0
														rdd Fox shoots	2115	C	T	88	665	0.1169	0.8831	0.1169
															2115	C	T	0	713	0	1	0
														WT mock roots	2115	C	T	57	714	0.0739	0.9261	0.0739	0.42265
															2115	C	T	0	731	0	1	0
														WT Fox roots	2115	C	T	0	699	0	1	0	#DIV/0!
															2115	C	T	0	722	0	1	0
														rdd mock roots	2115	C	T	0	732	0	1	0
															2115	C	T	0	720	0	1	0
														rdd Fox roots	2115	C	T	0	707	0	1	0
															2115	C	T	0	703	0	1	0
														WT mock shoots	2142	C	T	63	741	0.0784	0.9216	0.0784	0.42265
															2142	C	T	0	763	0	1	0
														WT Fox shoots	2142	C	T	49	705	0.065	0.935	0.065	0.791431
															2142	C	T	0	771	0	1	0
														rdd mock shoots	2142	C	T	0	735	0	1	0
															2142	C	T	0	751	0	1	0
														rdd Fox shoots	2142	C	T	76	674	0.1013	0.8987	0.1013
															2142	C	T	0	752	0	1	0
														WT mock roots	2142	C	T	0	753	0	1	0	#DIV/0!
															2142	C	T	0	772	0	1	0
														WT Fox roots	2142	C	T	0	772	0	1	0	0.42265
															2142	C	T	0	805	0	1	0
														rdd mock roots	2142	C	T	0	779	0	1	0
															2142	C	T	0	777	0	1	0
														rdd Fox roots	2142	C	T	0	732	0	1	0
															2142	C	T	80	787	0.0923	0.9077	0.0923
														WT mock shoots	2146	C	T	90	962	0.0856	0.9144	0.0856	0.823454
															2146	C	T	0	1053	0	1	0
														WT Fox shoots	2146	C	T	55	995	0.0524	0.9476	0.0524	0.782274
															2146	C	T	0	1089	0	1	0
														rdd mock shoots	2146	C	T	0	981	0	1	0
															2146	C	T	65	1033	0.0592	0.9408	0.0592
														rdd Fox shoots	2146	C	T	84	922	0.0835	0.9165	0.0835
															2146	C	T	0	1060	0	1	0
														WT mock roots	2146	C	T	72	949	0.0705	0.9295	0.0705	0.42265
															2146	C	T	0	1038	0	1	0
														WT Fox roots	2146	C	T	0	1003	0	1	0	0.42265
															2146	C	T	0	1049	0	1	0
														rdd mock roots	2146	C	T	0	1085	0	1	0
															2146	C	T	0	1083	0	1	0
														rdd Fox roots	2146	C	T	0	988	0	1	0
															2146	C	T	49	1101	0.0426	0.9574	0.0426
														WT mock shoots	2147	C	T	89	957	0.0851	0.9149	0.0851	0.768449
															2147	C	T	0	947	0	1	0
														WT Fox shoots	2147	C	T	0	1027	0	1	0	0.42265
															2147	C	T	0	1005	0	1	0
														rdd mock shoots	2147	C	T	0	926	0	1	0
															2147	C	T	53	975	0.0516	0.9484	0.0516
														rdd Fox shoots	2147	C	T	85	862	0.0898	0.9102	0.0898
															2147	C	T	0	990	0	1	0
														WT mock roots	2147	C	T	76	964	0.0731	0.9269	0.0731	0.42265
															2147	C	T	0	1018	0	1	0
														WT Fox roots	2147	C	T	0	941	0	1	0	0.42265
															2147	C	T	0	1024	0	1	0
														rdd mock roots	2147	C	T	0	1043	0	1	0
															2147	C	T	0	1005	0	1	0
														rdd Fox roots	2147	C	T	0	946	0	1	0
															2147	C	T	51	1136	0.043	0.957	0.043
														WT mock shoots	2151	C	T	89	977	0.0835	0.9165	0.0835	0.793922
															2151	C	T	0	1088	0	1	0
														WT Fox shoots	2151	C	T	65	990	0.0616	0.9384	0.0616	0.803419
															2151	C	T	0	1093	0	1	0
														rdd mock shoots	2151	C	T	0	997	0	1	0
															2151	C	T	60	1053	0.0539	0.9461	0.0539
														rdd Fox shoots	2151	C	T	95	923	0.0933	0.9067	0.0933
															2151	C	T	0	1080	0	1	0
														WT mock roots	2151	C	T	81	945	0.0789	0.9211	0.0789	0.42265
															2151	C	T	0	1025	0	1	0
														WT Fox roots	2151	C	T	0	1034	0	1	0	#DIV/0!
															2151	C	T	0	1066	0	1	0
														rdd mock roots	2151	C	T	0	1077	0	1	0
															2151	C	T	0	1103	0	1	0
														rdd Fox roots	2151	C	T	0	1006	0	1	0
															2151	C	T	0	1149	0	1	0
														WT mock shoots	2152	C	T	0	1056	0	1	0	0.42265
															2152	C	T	0	1112	0	1	0
														WT Fox shoots	2152	C	T	0	1129	0	1	0	#DIV/0!
															2152	C	T	0	1155	0	1	0
														rdd mock shoots	2152	C	T	0	1050	0	1	0
															2152	C	T	63	1106	0.0539	0.9461	0.0539
														rdd Fox shoots	2152	C	T	0	963	0	1	0
															2152	C	T	0	1151	0	1	0
														WT mock roots	2152	C	T	95	1042	0.0836	0.9164	0.0836	0.42265
															2152	C	T	0	1152	0	1	0
														WT Fox roots	2152	C	T	0	1067	0	1	0	0.42265
															2152	C	T	0	1137	0	1	0
														rdd mock roots	2152	C	T	0	1161	0	1	0
															2152	C	T	0	1170	0	1	0
														rdd Fox roots	2152	C	T	0	1086	0	1	0
															2152	C	T	80	1273	0.0591	0.9409	0.0591
														WT mock shoots	2158	C	T	73	888	0.076	0.924	0.076	0.798522
															2158	C	T	0	925	0	1	0
														WT Fox shoots	2158	C	T	57	955	0.0563	0.9437	0.0563	0.796414
															2158	C	T	0	960	0	1	0
														rdd mock shoots	2158	C	T	0	873	0	1	0
															2158	C	T	48	920	0.0496	0.9504	0.0496
														rdd Fox shoots	2158	C	T	74	780	0.0867	0.9133	0.0867
															2158	C	T	0	957	0	1	0
														WT mock roots	2158	C	T	67	876	0.071	0.929	0.071	0.42265
															2158	C	T	0	953	0	1	0
														WT Fox roots	2158	C	T	0	926	0	1	0	#DIV/0!
															2158	C	T	0	955	0	1	0
														rdd mock roots	2158	C	T	0	999	0	1	0
															2158	C	T	0	972	0	1	0
														rdd Fox roots	2158	C	T	0	872	0	1	0
															2158	C	T	0	1118	0	1	0
														WT mock shoots	2161	C	T	54	742	0.0678	0.9322	0.0678	0.991072
															2161	C	T	0	728	0	1	0
														WT Fox shoots	2161	C	T	52	850	0.0576	0.9424	0.0576	0.797371
															2161	C	T	0	793	0	1	0
														rdd mock shoots	2161	C	T	0	672	0	1	0
															2161	C	T	53	743	0.0666	0.9334	0.0666
														rdd Fox shoots	2161	C	T	61	628	0.0885	0.9115	0.0885
															2161	C	T	0	774	0	1	0
														WT mock roots	2161	C	T	0	765	0	1	0	#DIV/0!
															2161	C	T	0	824	0	1	0
														WT Fox roots	2161	C	T	0	725	0	1	0	#DIV/0!
															2161	C	T	0	833	0	1	0
														rdd mock roots	2161	C	T	0	842	0	1	0
															2161	C	T	0	772	0	1	0
														rdd Fox roots	2161	C	T	0	726	0	1	0
															2161	C	T	0	956	0	1	0

## Sheet: AT5G24210
		Region A,C						CHH methylation												CG methylation								CHG methylation
root samples all genotypes
shoot samples all genotypes
shoot and root samples in WT
shoot and root samples in rdd

## Sheet: At4G33720 raw data
	At4G33720	region A											region B
	sample	Position	Normal	Mutation	Norm_Height	Mut_Height	Norm_Percent	Mut_Percent	% methylation			sample	Position	Normal	Mutation	Norm_Height	Mut_Height	Norm_Percent	Mut_Percent	% methylation
	WT mock shoots	1483	C	T			0	1	0			WT mock shoots	1883	C	T			0	1	0
		1483	C	T			0	1	0				1883	C	T			0	1	0
	WT Fox shoots	1483	C	T			0	1	0			WT Fox shoots	1883	C	T			0	1	0
		1483	C	T			0	1	0				1883	C	T			0	1	0
	rdd mock shoots	1483	C	T			0	1	0			rdd mock shoots	1883	C	T			0	1	0
		1483	C	T			0	1	0				1883	C	T			0	1	0
	rdd Fox shoots	1483	C	T			0	1	0			rdd Fox shoots	1883	C	T			0	1	0
		1483	C	T			0	1	0				1883	C	T			0	1	0
	WT mock roots	1483	C	T			0	1	0			WT mock roots	1883	C	T			0	1	0
		1483	C	T			0	1	0				1883	C	T			0	1	0
	WT Fox roots	1483	C	T			0	1	0			WT Fox roots	1883	C	T			0	1	0
		1483	C	T			0	1	0				1883	C	T			0	1	0
	rdd mock roots	1483	C	T			0	1	0			rdd mock roots	1883	C	T			0	1	0
		1483	C	T			0	1	0				1883	C	T			0	1	0
	rdd Fox roots	1483	C	T			0	1	0			rdd Fox roots	1883	C	T			0	1	0
		1483	C	T			0	1	0				1883	C	T			0	1	0
	WT mock shoots	1485	C	T			0	1	0			WT mock shoots	1884	C	T			0	1	0
		1485	C	T			0	1	0				1884	C	T			0	1	0
	WT Fox shoots	1485	C	T			0	1	0			WT Fox shoots	1884	C	T			0	1	0
		1485	C	T			0	1	0				1884	C	T			0	1	0
	rdd mock shoots	1485	C	T			0	1	0			rdd mock shoots	1884	C	T			0	1	0
		1485	C	T			0	1	0				1884	C	T			0	1	0
	rdd Fox shoots	1485	C	T			0	1	0			rdd Fox shoots	1884	C	T			0	1	0
		1485	C	T			0	1	0				1884	C	T			0	1	0
	WT mock roots	1485	C	T			0	1	0			WT mock roots	1884	C	T			0	1	0
		1485	C	T			0	1	0				1884	C	T			0	1	0
	WT Fox roots	1485	C	T			0	1	0			WT Fox roots	1884	C	T			0	1	0
		1485	C	T			0	1	0				1884	C	T			0	1	0
	rdd mock roots	1485	C	T			0	1	0			rdd mock roots	1884	C	T			0	1	0
		1485	C	T			0	1	0				1884	C	T			0	1	0
	rdd Fox roots	1485	C	T			0	1	0			rdd Fox roots	1884	C	T			0	1	0
		1485	C	T			0	1	0				1884	C	T			0	1	0
	WT mock shoots	1516	C	T			0	1	0			WT mock shoots	1887	C	T			0	1	0
		1516	C	T			0	1	0				1887	C	T			0	1	0
	WT Fox shoots	1516	C	T			0	1	0			WT Fox shoots	1887	C	T			0	1	0
		1516	C	T			0	1	0				1887	C	T			0	1	0
	rdd mock shoots	1516	C	T			0	1	0			rdd mock shoots	1887	C	T			0	1	0
		1516	C	T			0	1	0				1887	C	T			0	1	0
	rdd Fox shoots	1516	C	T			0	1	0			rdd Fox shoots	1887	C	T			0	1	0
		1516	C	T			0	1	0				1887	C	T			0	1	0
	WT mock roots	1516	C	T			0	1	0			WT mock roots	1887	C	T			0	1	0
		1516	C	T			0	1	0				1887	C	T			0	1	0
	WT Fox roots	1516	C	T			0	1	0			WT Fox roots	1887	C	T			0	1	0
		1516	C	T			0	1	0				1887	C	T			0	1	0
	rdd mock roots	1516	C	T			0	1	0			rdd mock roots	1887	C	T			0	1	0
		1516	C	T			0	1	0				1887	C	T			0	1	0
	rdd Fox roots	1516	C	T			0	1	0			rdd Fox roots	1887	C	T			0	1	0
		1516	C	T			0	1	0				1887	C	T			0	1	0
	WT mock shoots	1518	C	T			0	1	0			WT mock shoots	1916	C	T			0	1	0
		1518	C	T			0	1	0				1916	C	T			0	1	0
	WT Fox shoots	1518	C	T			0	1	0			WT Fox shoots	1916	C	T			0	1	0
		1518	C	T			0	1	0				1916	C	T			0	1	0
	rdd mock shoots	1518	C	T			0	1	0			rdd mock shoots	1916	C	T			0	1	0
		1518	C	T			0	1	0				1916	C	T			0	1	0
	rdd Fox shoots	1518	C	T			0	1	0			rdd Fox shoots	1916	C	T			0	1	0
		1518	C	T			0	1	0				1916	C	T			0	1	0
	WT mock roots	1518	C	T			0	1	0			WT mock roots	1916	C	T			0	1	0
		1518	C	T			0	1	0				1916	C	T			0	1	0
	WT Fox roots	1518	C	T			0	1	0			WT Fox roots	1916	C	T			0	1	0
		1518	C	T			0	1	0				1916	C	T			0	1	0
	rdd mock roots	1518	C	T			0	1	0			rdd mock roots	1916	C	T			0	1	0
		1518	C	T			0	1	0				1916	C	T			0	1	0
	rdd Fox roots	1518	C	T			0	1	0			rdd Fox roots	1916	C	T			0	1	0
		1518	C	T			0	1	0				1916	C	T			0	1	0
	WT mock shoots	1520	C	T			0	1	0			WT mock shoots	1920	C	T			0	1	0
		1520	C	T			0	1	0				1920	C	T			0	1	0
	WT Fox shoots	1520	C	T			0	1	0			WT Fox shoots	1920	C	T			0	1	0
		1520	C	T			0	1	0				1920	C	T			0	1	0
	rdd mock shoots	1520	C	T			0	1	0			rdd mock shoots	1920	C	T			0	1	0
		1520	C	T			0	1	0				1920	C	T			0	1	0
	rdd Fox shoots	1520	C	T			0	1	0			rdd Fox shoots	1920	C	T			0	1	0
		1520	C	T			0	1	0				1920	C	T			0	1	0
	WT mock roots	1520	C	T			0	1	0			WT mock roots	1920	C	T			0	1	0
		1520	C	T			0	1	0				1920	C	T			0	1	0
	WT Fox roots	1520	C	T			0	1	0			WT Fox roots	1920	C	T			0	1	0
		1520	C	T			0	1	0				1920	C	T			0	1	0
	rdd mock roots	1520	C	T			0	1	0			rdd mock roots	1920	C	T			0	1	0
		1520	C	T			0	1	0				1920	C	T			0	1	0
	rdd Fox roots	1520	C	T			0	1	0			rdd Fox roots	1920	C	T			0	1	0
		1520	C	T			0	1	0				1920	C	T			0	1	0
	WT mock shoots	1527	C	T			0	1	0			WT mock shoots	1961	C	T			0	1	0
		1527	C	T			0	1	0				1961	C	T			0	1	0
	WT Fox shoots	1527	C	T			0	1	0			WT Fox shoots	1961	C	T			0	1	0
		1527	C	T			0	1	0				1961	C	T			0	1	0
	rdd mock shoots	1527	C	T			0	1	0			rdd mock shoots	1961	C	T			0	1	0
		1527	C	T			0	1	0				1961	C	T			0	1	0
	rdd Fox shoots	1527	C	T			0	1	0			rdd Fox shoots	1961	C	T			0	1	0
		1527	C	T			0	1	0				1961	C	T			0	1	0
	WT mock roots	1527	C	T			0	1	0			WT mock roots	1961	C	T			0	1	0
		1527	C	T			0	1	0				1961	C	T			0	1	0
	WT Fox roots	1527	C	T			0	1	0			WT Fox roots	1961	C	T			0	1	0
		1527	C	T			0	1	0				1961	C	T			0	1	0
	rdd mock roots	1527	C	T			0	1	0			rdd mock roots	1961	C	T			0	1	0
		1527	C	T			0	1	0				1961	C	T			0	1	0
	rdd Fox roots	1527	C	T			0	1	0			rdd Fox roots	1961	C	T			0	1	0
		1527	C	T			0	1	0				1961	C	T			0	1	0
	WT mock shoots	1530	C	T			0	1	0			WT mock shoots	1966	C	T			0	1	0
		1530	C	T			0	1	0				1966	C	T			0	1	0
	WT Fox shoots	1530	C	T			0	1	0			WT Fox shoots	1966	C	T			0	1	0
		1530	C	T			0	1	0				1966	C	T			0	1	0
	rdd mock shoots	1530	C	T			0	1	0			rdd mock shoots	1966	C	T			0	1	0
		1530	C	T			0	1	0				1966	C	T			0	1	0
	rdd Fox shoots	1530	C	T			0	1	0			rdd Fox shoots	1966	C	T			0	1	0
		1530	C	T			0	1	0				1966	C	T			0	1	0
	WT mock roots	1530	C	T			0	1	0			WT mock roots	1966	C	T			0	1	0
		1530	C	T			0	1	0				1966	C	T			0	1	0
	WT Fox roots	1530	C	T			0	1	0			WT Fox roots	1966	C	T			0	1	0
		1530	C	T			0	1	0				1966	C	T			0	1	0
	rdd mock roots	1530	C	T			0	1	0			rdd mock roots	1966	C	T			0	1	0
		1530	C	T			0	1	0				1966	C	T			0	1	0
	rdd Fox roots	1530	C	T			0	1	0			rdd Fox roots	1966	C	T			0	1	0
		1530	C	T			0	1	0				1966	C	T			0	1	0
	WT mock shoots	1532	C	T			0	1	0			WT mock shoots	1991	C	T			0	1	0
		1532	C	T			0	1	0				1991	C	T			0	1	0
	WT Fox shoots	1532	C	T			0	1	0			WT Fox shoots	1991	C	T			0	1	0
		1532	C	T			0	1	0				1991	C	T			0	1	0
	rdd mock shoots	1532	C	T			0	1	0			rdd mock shoots	1991	C	T			0	1	0
		1532	C	T			0	1	0				1991	C	T			0	1	0
	rdd Fox shoots	1532	C	T			0	1	0			rdd Fox shoots	1991	C	T			0	1	0
		1532	C	T			0	1	0				1991	C	T			0	1	0
	WT mock roots	1532	C	T			0	1	0			WT mock roots	1991	C	T			0	1	0
		1532	C	T			0	1	0				1991	C	T			0	1	0
	WT Fox roots	1532	C	T			0	1	0			WT Fox roots	1991	C	T			0	1	0
		1532	C	T			0	1	0				1991	C	T			0	1	0
	rdd mock roots	1532	C	T			0	1	0			rdd mock roots	1991	C	T			0	1	0
		1532	C	T			0	1	0				1991	C	T			0	1	0
	rdd Fox roots	1532	C	T			0	1	0			rdd Fox roots	1991	C	T			0	1	0
		1532	C	T			0	1	0				1991	C	T			0	1	0
	WT mock shoots	1534	C	T			0	1	0			WT mock shoots	1996	C	T			0	1	0
		1534	C	T			0	1	0				1996	C	T			0	1	0
	WT Fox shoots	1534	C	T			0	1	0			WT Fox shoots	1996	C	T			0	1	0
		1534	C	T			0	1	0				1996	C	T			0	1	0
	rdd mock shoots	1534	C	T			0	1	0			rdd mock shoots	1996	C	T			0	1	0
		1534	C	T			0	1	0				1996	C	T			0	1	0
	rdd Fox shoots	1534	C	T			0	1	0			rdd Fox shoots	1996	C	T			0	1	0
		1534	C	T			0	1	0				1996	C	T			0	1	0
	WT mock roots	1534	C	T			0	1	0			WT mock roots	1996	C	T			0	1	0
		1534	C	T			0	1	0				1996	C	T			0	1	0
	WT Fox roots	1534	C	T			0	1	0			WT Fox roots	1996	C	T			0	1	0
		1534	C	T			0	1	0				1996	C	T			0	1	0
	rdd mock roots	1534	C	T			0	1	0			rdd mock roots	1996	C	T			0	1	0
		1534	C	T			0	1	0				1996	C	T			0	1	0
	rdd Fox roots	1534	C	T			0	1	0			rdd Fox roots	1996	C	T			0	1	0
		1534	C	T			0	1	0				1996	C	T			0	1	0
	WT mock shoots	1536	C	T			0	1	0			WT mock shoots	1999	C	T			0	1	0
		1536	C	T			0	1	0				1999	C	T			0	1	0
	WT Fox shoots	1536	C	T			0	1	0			WT Fox shoots	1999	C	T			0	1	0
		1536	C	T			0	1	0				1999	C	T			0	1	0
	rdd mock shoots	1536	C	T			0	1	0			rdd mock shoots	1999	C	T			0	1	0
		1536	C	T			0	1	0				1999	C	T			0	1	0
	rdd Fox shoots	1536	C	T			0	1	0			rdd Fox shoots	1999	C	T			0	1	0
		1536	C	T			0	1	0				1999	C	T			0	1	0
	WT mock roots	1536	C	T			0	1	0			WT mock roots	1999	C	T			0	1	0
		1536	C	T			0	1	0				1999	C	T			0	1	0
	WT Fox roots	1536	C	T			0	1	0			WT Fox roots	1999	C	T			0	1	0
		1536	C	T			0	1	0				1999	C	T			0	1	0
	rdd mock roots	1536	C	T			0	1	0			rdd mock roots	1999	C	T			0	1	0
		1536	C	T			0	1	0				1999	C	T			0	1	0
	rdd Fox roots	1536	C	T			0	1	0			rdd Fox roots	1999	C	T			0	1	0
		1536	C	T			0	1	0				1999	C	T			0	1	0
	WT mock shoots	1537	C	T			0	1	0			WT mock shoots	2017	C	T			0	1	0
		1537	C	T			0	1	0				2017	C	T			0	1	0
	WT Fox shoots	1537	C	T			0	1	0			WT Fox shoots	2017	C	T			0	1	0
		1537	C	T			0	1	0				2017	C	T			0	1	0
	rdd mock shoots	1537	C	T			0	1	0			rdd mock shoots	2017	C	T			0	1	0
		1537	C	T			0	1	0				2017	C	T			0	1	0
	rdd Fox shoots	1537	C	T			0	1	0			rdd Fox shoots	2017	C	T			0	1	0
		1537	C	T			0	1	0				2017	C	T			0	1	0
	WT mock roots	1537	C	T			0	1	0			WT mock roots	2017	C	T			0	1	0
		1537	C	T			0	1	0				2017	C	T			0	1	0
	WT Fox roots	1537	C	T			0	1	0			WT Fox roots	2017	C	T			0	1	0
		1537	C	T			0	1	0				2017	C	T			0	1	0
	rdd mock roots	1537	C	T			0	1	0			rdd mock roots	2017	C	T			0	1	0
		1537	C	T			0	1	0				2017	C	T			0	1	0
	rdd Fox roots	1537	C	T			0	1	0			rdd Fox roots	2017	C	T			0	1	0
		1537	C	T			0	1	0				2017	C	T			0	1	0
	WT mock shoots	1543	C	T			0	1	0			WT mock shoots	2021	C	T			0	1	0
		1543	C	T			0	1	0				2021	C	T			0	1	0
	WT Fox shoots	1543	C	T			0	1	0			WT Fox shoots	2021	C	T			0	1	0
		1543	C	T			0	1	0				2021	C	T			0	1	0
	rdd mock shoots	1543	C	T			0	1	0			rdd mock shoots	2021	C	T			0	1	0
		1543	C	T			0	1	0				2021	C	T			0	1	0
	rdd Fox shoots	1543	C	T			0	1	0			rdd Fox shoots	2021	C	T			0	1	0
		1543	C	T			0	1	0				2021	C	T			0	1	0
	WT mock roots	1543	C	T			0	1	0			WT mock roots	2021	C	T			0	1	0
		1543	C	T			0	1	0				2021	C	T			0	1	0
	WT Fox roots	1543	C	T			0	1	0			WT Fox roots	2021	C	T			0	1	0
		1543	C	T			0	1	0				2021	C	T			0	1	0
	rdd mock roots	1543	C	T			0	1	0			rdd mock roots	2021	C	T			0	1	0
		1543	C	T			0	1	0				2021	C	T			0	1	0
	rdd Fox roots	1543	C	T			0	1	0			rdd Fox roots	2021	C	T			0	1	0
		1543	C	T			0	1	0				2021	C	T			0	1	0
	WT mock shoots	1546	C	T			0	1	0			WT mock shoots	2022	C	T			0	1	0
		1546	C	T			0	1	0				2022	C	T			0	1	0
	WT Fox shoots	1546	C	T			0	1	0			WT Fox shoots	2022	C	T			0	1	0
		1546	C	T			0	1	0				2022	C	T			0	1	0
	rdd mock shoots	1546	C	T			0	1	0			rdd mock shoots	2022	C	T			0	1	0
		1546	C	T			0	1	0				2022	C	T			0	1	0
	rdd Fox shoots	1546	C	T			0	1	0			rdd Fox shoots	2022	C	T			0	1	0
		1546	C	T			0	1	0				2022	C	T			0	1	0
	WT mock roots	1546	C	T			0	1	0			WT mock roots	2022	C	T			0	1	0
		1546	C	T			0	1	0				2022	C	T			0	1	0
	WT Fox roots	1546	C	T			0	1	0			WT Fox roots	2022	C	T			0	1	0
		1546	C	T			0	1	0				2022	C	T			0	1	0
	rdd mock roots	1546	C	T			0	1	0			rdd mock roots	2022	C	T			0	1	0
		1546	C	T			0	1	0				2022	C	T			0	1	0
	rdd Fox roots	1546	C	T			0	1	0			rdd Fox roots	2022	C	T			0	1	0
		1546	C	T			0	1	0				2022	C	T			0	1	0
	WT mock shoots	1556	C	T			0	1	0			WT mock shoots	2024	C	T			0	1	0
		1556	C	T			0	1	0				2024	C	T			0	1	0
	WT Fox shoots	1556	C	T			0	1	0			WT Fox shoots	2024	C	T			0	1	0
		1556	C	T			0	1	0				2024	C	T			0	1	0
	rdd mock shoots	1556	C	T			0	1	0			rdd mock shoots	2024	C	T			0	1	0
		1556	C	T			0	1	0				2024	C	T			0	1	0
	rdd Fox shoots	1556	C	T			0	1	0			rdd Fox shoots	2024	C	T			0	1	0
		1556	C	T			0	1	0				2024	C	T			0	1	0
	WT mock roots	1556	C	T			0	1	0			WT mock roots	2024	C	T			0	1	0
		1556	C	T			0	1	0				2024	C	T			0	1	0
	WT Fox roots	1556	C	T			0	1	0			WT Fox roots	2024	C	T			0	1	0
		1556	C	T			0	1	0				2024	C	T			0	1	0
	rdd mock roots	1556	C	T			0	1	0			rdd mock roots	2024	C	T			0	1	0
		1556	C	T			0	1	0				2024	C	T			0	1	0
	rdd Fox roots	1556	C	T			0	1	0			rdd Fox roots	2024	C	T			0	1	0
		1556	C	T			0	1	0				2024	C	T			0	1	0
	WT mock shoots	1568	C	T			0	1	0			WT mock shoots	2026	C	T			0	1	0
		1568	C	T			0	1	0				2026	C	T			0	1	0
	WT Fox shoots	1568	C	T			0	1	0			WT Fox shoots	2026	C	T			0	1	0
		1568	C	T			0	1	0				2026	C	T			0	1	0
	rdd mock shoots	1568	C	T			0	1	0			rdd mock shoots	2026	C	T			0	1	0
		1568	C	T			0	1	0				2026	C	T			0	1	0
	rdd Fox shoots	1568	C	T			0	1	0			rdd Fox shoots	2026	C	T			0	1	0
		1568	C	T			0	1	0				2026	C	T			0	1	0
	WT mock roots	1568	C	T			0	1	0			WT mock roots	2026	C	T			0	1	0
		1568	C	T			0	1	0				2026	C	T			0	1	0
	WT Fox roots	1568	C	T			0	1	0			WT Fox roots	2026	C	T			0	1	0
		1568	C	T			0	1	0				2026	C	T			0	1	0
	rdd mock roots	1568	C	T			0	1	0			rdd mock roots	2026	C	T			0	1	0
		1568	C	T			0	1	0				2026	C	T			0	1	0
	rdd Fox roots	1568	C	T			0	1	0			rdd Fox roots	2026	C	T			0	1	0
		1568	C	T			0	1	0				2026	C	T			0	1	0
	WT mock shoots	1569	C	T			0	1	0			WT mock shoots	2029	C	T			0	1	0
		1569	C	T			0	1	0				2029	C	T			0	1	0
	WT Fox shoots	1569	C	T			0	1	0			WT Fox shoots	2029	C	T			0	1	0
		1569	C	T			0	1	0				2029	C	T			0	1	0
	rdd mock shoots	1569	C	T			0	1	0			rdd mock shoots	2029	C	T			0	1	0
		1569	C	T			0	1	0				2029	C	T			0	1	0
	rdd Fox shoots	1569	C	T			0	1	0			rdd Fox shoots	2029	C	T			0	1	0
		1569	C	T			0	1	0				2029	C	T			0	1	0
	WT mock roots	1569	C	T			0	1	0			WT mock roots	2029	C	T			0	1	0
		1569	C	T			0	1	0				2029	C	T			0	1	0
	WT Fox roots	1569	C	T			0	1	0			WT Fox roots	2029	C	T			0	1	0
		1569	C	T			0	1	0				2029	C	T			0	1	0
	rdd mock roots	1569	C	T			0	1	0			rdd mock roots	2029	C	T			0	1	0
		1569	C	T			0	1	0				2029	C	T			0	1	0
	rdd Fox roots	1569	C	T			0	1	0			rdd Fox roots	2029	C	T			0	1	0
		1569	C	T			0	1	0				2029	C	T			0	1	0
	WT mock shoots	1575	C	T			0	1	0			WT mock shoots	2035	C	T			0	1	0
		1575	C	T			0	1	0				2035	C	T			0	1	0
	WT Fox shoots	1575	C	T			0	1	0			WT Fox shoots	2035	C	T			0	1	0
		1575	C	T			0	1	0				2035	C	T			0	1	0
	rdd mock shoots	1575	C	T			0	1	0			rdd mock shoots	2035	C	T			0	1	0
		1575	C	T			0	1	0				2035	C	T			0	1	0
	rdd Fox shoots	1575	C	T			0	1	0			rdd Fox shoots	2035	C	T			0	1	0
		1575	C	T			0	1	0				2035	C	T			0	1	0
	WT mock roots	1575	C	T			0	1	0			WT mock roots	2035	C	T			0	1	0
		1575	C	T			0	1	0				2035	C	T			0	1	0
	WT Fox roots	1575	C	T			0	1	0			WT Fox roots	2035	C	T			0	1	0
		1575	C	T			0	1	0				2035	C	T			0	1	0
	rdd mock roots	1575	C	T			0	1	0			rdd mock roots	2035	C	T			0	1	0
		1575	C	T			0	1	0				2035	C	T			0	1	0
	rdd Fox roots	1575	C	T			0	1	0			rdd Fox roots	2035	C	T			0	1	0
		1575	C	T			0	1	0				2035	C	T			0	1	0
	WT mock shoots	1593	C	T			0	1	0			WT mock shoots	2036	C	T			0	1	0
		1593	C	T			0	1	0				2036	C	T			0	1	0
	WT Fox shoots	1593	C	T			0	1	0			WT Fox shoots	2036	C	T			0	1	0
		1593	C	T			0	1	0				2036	C	T			0	1	0
	rdd mock shoots	1593	C	T			0	1	0			rdd mock shoots	2036	C	T			0	1	0
		1593	C	T			0	1	0				2036	C	T			0	1	0
	rdd Fox shoots	1593	C	T			0	1	0			rdd Fox shoots	2036	C	T			0	1	0
		1593	C	T			0	1	0				2036	C	T			0	1	0
	WT mock roots	1593	C	T			0	1	0			WT mock roots	2036	C	T			0	1	0
		1593	C	T			0	1	0				2036	C	T			0	1	0
	WT Fox roots	1593	C	T			0	1	0			WT Fox roots	2036	C	T			0	1	0
		1593	C	T			0	1	0				2036	C	T			0	1	0
	rdd mock roots	1593	C	T			0	1	0			rdd mock roots	2036	C	T			0	1	0
		1593	C	T			0	1	0				2036	C	T			0	1	0
	rdd Fox roots	1593	C	T			0	1	0			rdd Fox roots	2036	C	T			0	1	0
		1593	C	T			0	1	0				2036	C	T			0	1	0
	WT mock shoots	1594	C	T			0	1	0			WT mock shoots	2037	C	T			0	1	0
		1594	C	T			0	1	0				2037	C	T			0	1	0
	WT Fox shoots	1594	C	T			0	1	0			WT Fox shoots	2037	C	T			0	1	0
		1594	C	T			0	1	0				2037	C	T			0	1	0
	rdd mock shoots	1594	C	T			0	1	0			rdd mock shoots	2037	C	T			0	1	0
		1594	C	T			0	1	0				2037	C	T			0	1	0
	rdd Fox shoots	1594	C	T			0	1	0			rdd Fox shoots	2037	C	T			0	1	0
		1594	C	T			0	1	0				2037	C	T			0	1	0
	WT mock roots	1594	C	T			0	1	0			WT mock roots	2037	C	T			0	1	0
		1594	C	T			0	1	0				2037	C	T			0	1	0
	WT Fox roots	1594	C	T			0	1	0			WT Fox roots	2037	C	T			0	1	0
		1594	C	T			0	1	0				2037	C	T			0	1	0
	rdd mock roots	1594	C	T			0	1	0			rdd mock roots	2037	C	T			0	1	0
		1594	C	T			0	1	0				2037	C	T			0	1	0
	rdd Fox roots	1594	C	T			0	1	0			rdd Fox roots	2037	C	T			0	1	0
		1594	C	T			0	1	0				2037	C	T			0	1	0
	WT mock shoots	1598	C	T			0	1	0			WT mock shoots	2039	C	T			0	1	0
		1598	C	T			0	1	0				2039	C	T			0	1	0
	WT Fox shoots	1598	C	T			0	1	0			WT Fox shoots	2039	C	T			0	1	0
		1598	C	T			0	1	0				2039	C	T			0	1	0
	rdd mock shoots	1598	C	T			0	1	0			rdd mock shoots	2039	C	T			0	1	0
		1598	C	T			0	1	0				2039	C	T			0	1	0
	rdd Fox shoots	1598	C	T			0	1	0			rdd Fox shoots	2039	C	T			0	1	0
		1598	C	T			0	1	0				2039	C	T			0	1	0
	WT mock roots	1598	C	T			0	1	0			WT mock roots	2039	C	T			0	1	0
		1598	C	T			0	1	0				2039	C	T			0	1	0
	WT Fox roots	1598	C	T			0	1	0			WT Fox roots	2039	C	T			0	1	0
		1598	C	T			0	1	0				2039	C	T			0	1	0
	rdd mock roots	1598	C	T			0	1	0			rdd mock roots	2039	C	T			0	1	0
		1598	C	T			0	1	0				2039	C	T			0	1	0
	rdd Fox roots	1598	C	T			0	1	0			rdd Fox roots	2039	C	T			0	1	0
		1598	C	T			0	1	0				2039	C	T			0	1	0
	WT mock shoots	1599	C	T			0	1	0			WT mock shoots	2045	C	T			0	1	0
		1599	C	T			0	1	0				2045	C	T			0	1	0
	WT Fox shoots	1599	C	T			0	1	0			WT Fox shoots	2045	C	T			0	1	0
		1599	C	T			0	1	0				2045	C	T			0	1	0
	rdd mock shoots	1599	C	T			0	1	0			rdd mock shoots	2045	C	T			0	1	0
		1599	C	T			0	1	0				2045	C	T			0	1	0
	rdd Fox shoots	1599	C	T			0	1	0			rdd Fox shoots	2045	C	T			0	1	0
		1599	C	T			0	1	0				2045	C	T			0	1	0
	WT mock roots	1599	C	T			0	1	0			WT mock roots	2045	C	T			0	1	0
		1599	C	T			0	1	0				2045	C	T			0	1	0
	WT Fox roots	1599	C	T			0	1	0			WT Fox roots	2045	C	T			0	1	0
		1599	C	T			0	1	0				2045	C	T			0	1	0
	rdd mock roots	1599	C	T			0	1	0			rdd mock roots	2045	C	T			0	1	0
		1599	C	T			0	1	0				2045	C	T			0	1	0
	rdd Fox roots	1599	C	T			0	1	0			rdd Fox roots	2045	C	T			0	1	0
		1599	C	T			0	1	0				2045	C	T			0	1	0
	WT mock shoots	1625	C	T			0	1	0			WT mock shoots	2070	C	T			0	1	0
		1625	C	T			0	1	0				2070	C	T			0	1	0
	WT Fox shoots	1625	C	T			0	1	0			WT Fox shoots	2070	C	T			0	1	0
		1625	C	T			0	1	0				2070	C	T			0	1	0
	rdd mock shoots	1625	C	T			0	1	0			rdd mock shoots	2070	C	T			0	1	0
		1625	C	T			0	1	0				2070	C	T			0	1	0
	rdd Fox shoots	1625	C	T			0	1	0			rdd Fox shoots	2070	C	T			0	1	0
		1625	C	T			0	1	0				2070	C	T			0	1	0
	WT mock roots	1625	C	T			0	1	0			WT mock roots	2070	C	T			0	1	0
		1625	C	T			0	1	0				2070	C	T			0	1	0
	WT Fox roots	1625	C	T			0	1	0			WT Fox roots	2070	C	T			0	1	0
		1625	C	T			0	1	0				2070	C	T			0	1	0
	rdd mock roots	1625	C	T			0	1	0			rdd mock roots	2070	C	T			0	1	0
		1625	C	T			0	1	0				2070	C	T			0	1	0
	rdd Fox roots	1625	C	T			0	1	0			rdd Fox roots	2070	C	T			0	1	0
		1625	C	T			0	1	0				2070	C	T			0	1	0
	WT mock shoots	1630	C	T			0	1	0			WT mock shoots	2076	C	T			0	1	0
		1630	C	T			0	1	0				2076	C	T			0	1	0
	WT Fox shoots	1630	C	T			0	1	0			WT Fox shoots	2076	C	T			0	1	0
		1630	C	T			0	1	0				2076	C	T			0	1	0
	rdd mock shoots	1630	C	T			0	1	0			rdd mock shoots	2076	C	T			0	1	0
		1630	C	T			0	1	0				2076	C	T			0	1	0
	rdd Fox shoots	1630	C	T			0	1	0			rdd Fox shoots	2076	C	T			0	1	0
		1630	C	T			0	1	0				2076	C	T			0	1	0
	WT mock roots	1630	C	T			0	1	0			WT mock roots	2076	C	T			0	1	0
		1630	C	T			0	1	0				2076	C	T			0	1	0
	WT Fox roots	1630	C	T			0	1	0			WT Fox roots	2076	C	T			0	1	0
		1630	C	T			0	1	0				2076	C	T			0	1	0
	rdd mock roots	1630	C	T			0	1	0			rdd mock roots	2076	C	T			0	1	0
		1630	C	T			0	1	0				2076	C	T			0	1	0
	rdd Fox roots	1630	C	T			0	1	0			rdd Fox roots	2076	C	T			0	1	0
		1630	C	T			0	1	0				2076	C	T			0	1	0
	WT mock shoots	1636	C	T			0	1	0			WT mock shoots	2078	C	T			0	1	0
		1636	C	T			0	1	0				2078	C	T			0	1	0
	WT Fox shoots	1636	C	T			0	1	0			WT Fox shoots	2078	C	T			0	1	0
		1636	C	T			0	1	0				2078	C	T			0	1	0
	rdd mock shoots	1636	C	T			0	1	0			rdd mock shoots	2078	C	T			0	1	0
		1636	C	T			0	1	0				2078	C	T			0	1	0
	rdd Fox shoots	1636	C	T			0	1	0			rdd Fox shoots	2078	C	T			0	1	0
		1636	C	T			0	1	0				2078	C	T			0	1	0
	WT mock roots	1636	C	T			0	1	0			WT mock roots	2078	C	T			0	1	0
		1636	C	T			0	1	0				2078	C	T			0	1	0
	WT Fox roots	1636	C	T			0	1	0			WT Fox roots	2078	C	T			0	1	0
		1636	C	T			0	1	0				2078	C	T			0	1	0
	rdd mock roots	1636	C	T			0	1	0			rdd mock roots	2078	C	T			0	1	0
		1636	C	T			0	1	0				2078	C	T			0	1	0
	rdd Fox roots	1636	C	T			0	1	0			rdd Fox roots	2078	C	T			0	1	0
		1636	C	T			0	1	0				2078	C	T			0	1	0
	WT mock shoots	1638	C	T			0	1	0			WT mock shoots	2081	C	T			0	1	0
		1638	C	T			0	1	0				2081	C	T			0	1	0
	WT Fox shoots	1638	C	T			0	1	0			WT Fox shoots	2081	C	T			0	1	0
		1638	C	T			0	1	0				2081	C	T			0	1	0
	rdd mock shoots	1638	C	T			0	1	0			rdd mock shoots	2081	C	T			0	1	0
		1638	C	T			0	1	0				2081	C	T			0	1	0
	rdd Fox shoots	1638	C	T			0	1	0			rdd Fox shoots	2081	C	T			0	1	0
		1638	C	T			0	1	0				2081	C	T			0	1	0
	WT mock roots	1638	C	T			0	1	0			WT mock roots	2081	C	T			0	1	0
		1638	C	T			0	1	0				2081	C	T			0	1	0
	WT Fox roots	1638	C	T			0	1	0			WT Fox roots	2081	C	T			0	1	0
		1638	C	T			0	1	0				2081	C	T			0	1	0
	rdd mock roots	1638	C	T			0	1	0			rdd mock roots	2081	C	T			0	1	0
		1638	C	T			0	1	0				2081	C	T			0	1	0
	rdd Fox roots	1638	C	T			0	1	0			rdd Fox roots	2081	C	T			0	1	0
		1638	C	T			0	1	0				2081	C	T			0	1	0
	WT mock shoots	1642	C	T			0	1	0			WT mock shoots	2083	C	T			0	1	0
		1642	C	T			0	1	0				2083	C	T			0	1	0
	WT Fox shoots	1642	C	T			0	1	0			WT Fox shoots	2083	C	T			0	1	0
		1642	C	T			0	1	0				2083	C	T			0	1	0
	rdd mock shoots	1642	C	T			0	1	0			rdd mock shoots	2083	C	T			0	1	0
		1642	C	T			0	1	0				2083	C	T			0	1	0
	rdd Fox shoots	1642	C	T			0	1	0			rdd Fox shoots	2083	C	T			0	1	0
		1642	C	T			0	1	0				2083	C	T			0	1	0
	WT mock roots	1642	C	T			0	1	0			WT mock roots	2083	C	T			0	1	0
		1642	C	T			0	1	0				2083	C	T			0	1	0
	WT Fox roots	1642	C	T			0	1	0			WT Fox roots	2083	C	T			0	1	0
		1642	C	T			0	1	0				2083	C	T			0	1	0
	rdd mock roots	1642	C	T			0	1	0			rdd mock roots	2083	C	T			0	1	0
		1642	C	T			0	1	0				2083	C	T			0	1	0
	rdd Fox roots	1642	C	T			0	1	0			rdd Fox roots	2083	C	T			0	1	0
		1642	C	T			0	1	0				2083	C	T			0	1	0
	WT mock shoots	1645	C	T			0	1	0			WT mock shoots	2088	C	T			0	1	0
		1645	C	T			0	1	0				2088	C	T			0	1	0
	WT Fox shoots	1645	C	T			0	1	0			WT Fox shoots	2088	C	T			0	1	0
		1645	C	T			0	1	0				2088	C	T			0	1	0
	rdd mock shoots	1645	C	T			0	1	0			rdd mock shoots	2088	C	T			0	1	0
		1645	C	T			0	1	0				2088	C	T			0	1	0
	rdd Fox shoots	1645	C	T			0	1	0			rdd Fox shoots	2088	C	T			0	1	0
		1645	C	T			0	1	0				2088	C	T			0	1	0
	WT mock roots	1645	C	T			0	1	0			WT mock roots	2088	C	T			0	1	0
		1645	C	T			0	1	0				2088	C	T			0	1	0
	WT Fox roots	1645	C	T			0	1	0			WT Fox roots	2088	C	T			0	1	0
		1645	C	T			0	1	0				2088	C	T			0	1	0
	rdd mock roots	1645	C	T			0	1	0			rdd mock roots	2088	C	T			0	1	0
		1645	C	T			0	1	0				2088	C	T			0	1	0
	rdd Fox roots	1645	C	T			0	1	0			rdd Fox roots	2088	C	T			0	1	0
		1645	C	T			0	1	0				2088	C	T			0	1	0
	WT mock shoots	1648	C	T			0	1	0			WT mock shoots		C	T			0	1	0
		1648	C	T			0	1	0				2089	C	T			0	1	0
	WT Fox shoots	1648	C	T			0	1	0			WT Fox shoots	2089	C	T			0	1	0
		1648	C	T			0	1	0				2089	C	T			0	1	0
	rdd mock shoots	1648	C	T			0	1	0			rdd mock shoots	2089	C	T			0	1	0
		1648	C	T			0	1	0				2089	C	T			0	1	0
	rdd Fox shoots	1648	C	T			0	1	0			rdd Fox shoots	2089	C	T			0	1	0
		1648	C	T			0	1	0				2089	C	T			0	1	0
	WT mock roots	1648	C	T			0	1	0			WT mock roots	2089	C	T			0	1	0
		1648	C	T			0	1	0				2089	C	T			0	1	0
	WT Fox roots	1648	C	T			0	1	0			WT Fox roots	2089	C	T			0	1	0
		1648	C	T			0	1	0				2089	C	T			0	1	0
	rdd mock roots	1648	C	T			0	1	0			rdd mock roots	2089	C	T			0	1	0
		1648	C	T			0	1	0				2089	C	T			0	1	0
	rdd Fox roots	1648	C	T			0	1	0			rdd Fox roots	2089	C	T			0	1	0
		1648	C	T			0	1	0				2089	C	T			0	1	0
	WT mock shoots	1651	C	T			0	1	0			WT mock shoots	2094	C	T			0	1	0
		1651	C	T			0	1	0				2094	C	T			0	1	0
	WT Fox shoots	1651	C	T			0	1	0			WT Fox shoots	2094	C	T			0	1	0
		1651	C	T			0	1	0				2094	C	T			0	1	0
	rdd mock shoots	1651	C	T			0	1	0			rdd mock shoots	2094	C	T			0	1	0
		1651	C	T			0	1	0				2094	C	T			0	1	0
	rdd Fox shoots	1651	C	T			0	1	0			rdd Fox shoots	2094	C	T			0	1	0
		1651	C	T			0	1	0				2094	C	T			0	1	0
	WT mock roots	1651	C	T			0	1	0			WT mock roots	2094	C	T			0	1	0
		1651	C	T			0	1	0				2094	C	T			0	1	0
	WT Fox roots	1651	C	T			0	1	0			WT Fox roots	2094	C	T			0	1	0
		1651	C	T			0	1	0				2094	C	T			0	1	0
	rdd mock roots	1651	C	T			0	1	0			rdd mock roots	2094	C	T			0	1	0
		1651	C	T			0	1	0				2094	C	T			0	1	0
	rdd Fox roots	1651	C	T			0	1	0			rdd Fox roots	2094	C	T			0	1	0
		1651	C	T			0	1	0				2094	C	T			0	1	0
	WT mock shoots	1660	C	T			0	1	0			WT mock shoots	2099	C	T			0	1	0
		1660	C	T			0	1	0				2099	C	T			0	1	0
	WT Fox shoots	1660	C	T			0	1	0			WT Fox shoots	2099	C	T			0	1	0
		1660	C	T			0	1	0				2099	C	T			0	1	0
	rdd mock shoots	1660	C	T			0	1	0			rdd mock shoots	2099	C	T			0	1	0
		1660	C	T			0	1	0				2099	C	T			0	1	0
	rdd Fox shoots	1660	C	T			0	1	0			rdd Fox shoots	2099	C	T			0	1	0
		1660	C	T			0	1	0				2099	C	T			0	1	0
	WT mock roots	1660	C	T			0	1	0			WT mock roots	2099	C	T			0	1	0
		1660	C	T			0	1	0				2099	C	T			0	1	0
	WT Fox roots	1660	C	T			0	1	0			WT Fox roots	2099	C	T			0	1	0
		1660	C	T			0	1	0				2099	C	T			0	1	0
	rdd mock roots	1660	C	T			0	1	0			rdd mock roots	2099	C	T			0	1	0
		1660	C	T			0	1	0				2099	C	T			0	1	0
	rdd Fox roots	1660	C	T			0	1	0			rdd Fox roots	2099	C	T			0	1	0
		1660	C	T			0	1	0				2099	C	T			0	1	0
	WT mock shoots	1673	C	T			0	1	0			WT mock shoots	2100	C	T			0	1	0
		1673	C	T			0	1	0				2100	C	T			0	1	0
	WT Fox shoots	1673	C	T			0	1	0			WT Fox shoots	2100	C	T			0	1	0
		1673	C	T			0	1	0				2100	C	T			0	1	0
	rdd mock shoots	1673	C	T			0	1	0			rdd mock shoots	2100	C	T			0	1	0
		1673	C	T			0	1	0				2100	C	T			0	1	0
	rdd Fox shoots	1673	C	T			0	1	0			rdd Fox shoots	2100	C	T			0	1	0
		1673	C	T			0	1	0				2100	C	T			0	1	0
	WT mock roots	1673	C	T			0	1	0			WT mock roots	2100	C	T			0	1	0
		1673	C	T			0	1	0				2100	C	T			0	1	0
	WT Fox roots	1673	C	T			0	1	0			WT Fox roots	2100	C	T			0	1	0
		1673	C	T			0	1	0				2100	C	T			0	1	0
	rdd mock roots	1673	C	T			0	1	0			rdd mock roots	2100	C	T			0	1	0
		1673	C	T			0	1	0				2100	C	T			0	1	0
	rdd Fox roots	1673	C	T			0	1	0			rdd Fox roots	2100	C	T			0	1	0
		1673	C	T			0	1	0				2100	C	T			0	1	0
	WT mock shoots	1675	C	T			0	1	0			WT mock shoots	2105	C	T			0	1	0
		1675	C	T			0	1	0				2105	C	T			0	1	0
	WT Fox shoots	1675	C	T			0	1	0			WT Fox shoots	2105	C	T			0	1	0
		1675	C	T			0	1	0				2105	C	T			0	1	0
	rdd mock shoots	1675	C	T			0	1	0			rdd mock shoots	2105	C	T			0	1	0
		1675	C	T			0	1	0				2105	C	T			0	1	0
	rdd Fox shoots	1675	C	T			0	1	0			rdd Fox shoots	2105	C	T			0	1	0
		1675	C	T			0	1	0				2105	C	T			0	1	0
	WT mock roots	1675	C	T			0	1	0			WT mock roots	2105	C	T			0	1	0
		1675	C	T			0	1	0				2105	C	T			0	1	0
	WT Fox roots	1675	C	T			0	1	0			WT Fox roots	2105	C	T			0	1	0
		1675	C	T			0	1	0				2105	C	T			0	1	0
	rdd mock roots	1675	C	T			0	1	0			rdd mock roots	2105	C	T			0	1	0
		1675	C	T			0	1	0				2105	C	T			0	1	0
	rdd Fox roots	1675	C	T			0	1	0			rdd Fox roots	2105	C	T			0	1	0
		1675	C	T			0	1	0				2105	C	T			0	1	0
	WT mock shoots	1676	C	T			0	1	0			WT mock shoots	2106	C	T			0	1	0
		1676	C	T			0	1	0				2106	C	T			0	1	0
	WT Fox shoots	1676	C	T			0	1	0			WT Fox shoots	2106	C	T			0	1	0
		1676	C	T			0	1	0				2106	C	T			0	1	0
	rdd mock shoots	1676	C	T			0	1	0			rdd mock shoots	2106	C	T			0	1	0
		1676	C	T			0	1	0				2106	C	T			0	1	0
	rdd Fox shoots	1676	C	T			0	1	0			rdd Fox shoots	2106	C	T			0	1	0
		1676	C	T			0	1	0				2106	C	T			0	1	0
	WT mock roots	1676	C	T			0	1	0			WT mock roots	2106	C	T			0	1	0
		1676	C	T			0	1	0				2106	C	T			0	1	0
	WT Fox roots	1676	C	T			0	1	0			WT Fox roots	2106	C	T			0	1	0
		1676	C	T			0	1	0				2106	C	T			0	1	0
	rdd mock roots	1676	C	T			0	1	0			rdd mock roots	2106	C	T			0	1	0
		1676	C	T			0	1	0				2106	C	T			0	1	0
	rdd Fox roots	1676	C	T			0	1	0			rdd Fox roots	2106	C	T			0	1	0
		1676	C	T			0	1	0				2106	C	T			0	1	0
	WT mock shoots	1682	C	T			0	1	0			WT mock shoots	2112	C	T			0	1	0
		1682	C	T			0	1	0				2112	C	T			0	1	0
	WT Fox shoots	1682	C	T			0	1	0			WT Fox shoots	2112	C	T			0	1	0
		1682	C	T			0	1	0				2112	C	T			0	1	0
	rdd mock shoots	1682	C	T			0	1	0			rdd mock shoots	2112	C	T			0	1	0
		1682	C	T			0	1	0				2112	C	T			0	1	0
	rdd Fox shoots	1682	C	T			0	1	0			rdd Fox shoots	2112	C	T			0	1	0
		1682	C	T			0	1	0				2112	C	T			0	1	0
	WT mock roots	1682	C	T			0	1	0			WT mock roots	2112	C	T			0	1	0
		1682	C	T			0	1	0				2112	C	T			0	1	0
	WT Fox roots	1682	C	T			0	1	0			WT Fox roots	2112	C	T			0	1	0
		1682	C	T			0	1	0				2112	C	T			0	1	0
	rdd mock roots	1682	C	T			0	1	0			rdd mock roots	2112	C	T			0	1	0
		1682	C	T			0	1	0				2112	C	T			0	1	0
	rdd Fox roots	1682	C	T			0	1	0			rdd Fox roots	2112	C	T			0	1	0
		1682	C	T			0	1	0				2112	C	T			0	1	0
	WT mock shoots	1689	C	T			0	1	0			WT mock shoots	2113	C	T			0	1	0
		1689	C	T			0	1	0				2113	C	T			0	1	0
	WT Fox shoots	1689	C	T			0	1	0			WT Fox shoots	2113	C	T			0	1	0
		1689	C	T			0	1	0				2113	C	T			0	1	0
	rdd mock shoots	1689	C	T			0	1	0			rdd mock shoots	2113	C	T			0	1	0
		1689	C	T			0	1	0				2113	C	T			0	1	0
	rdd Fox shoots	1689	C	T			0	1	0			rdd Fox shoots	2113	C	T			0	1	0
		1689	C	T			0	1	0				2113	C	T			0	1	0
	WT mock roots	1689	C	T			0	1	0			WT mock roots	2113	C	T			0	1	0
		1689	C	T			0	1	0				2113	C	T			0	1	0
	WT Fox roots	1689	C	T			0	1	0			WT Fox roots	2113	C	T			0	1	0
		1689	C	T			0	1	0				2113	C	T			0	1	0
	rdd mock roots	1689	C	T			0	1	0			rdd mock roots	2113	C	T			0	1	0
		1689	C	T			0	1	0				2113	C	T			0	1	0
	rdd Fox roots	1689	C	T			0	1	0			rdd Fox roots	2113	C	T			0	1	0
		1689	C	T			0	1	0				2113	C	T			0	1	0
	WT mock shoots	1695	C	T			0	1	0
		1695	C	T			0	1	0
	WT Fox shoots	1695	C	T			0	1	0
		1695	C	T			0	1	0
	rdd mock shoots	1695	C	T			0	1	0
		1695	C	T			0	1	0
	rdd Fox shoots	1695	C	T			0	1	0
		1695	C	T			0	1	0
	WT mock roots	1695	C	T			0	1	0
		1695	C	T			0	1	0
	WT Fox roots	1695	C	T			0	1	0
		1695	C	T			0	1	0
	rdd mock roots	1695	C	T			0	1	0
		1695	C	T			0	1	0
	rdd Fox roots	1695	C	T			0	1	0
		1695	C	T			0	1	0
	WT mock shoots	1700	C	T			0	1	0
		1700	C	T			0	1	0
	WT Fox shoots	1700	C	T			0	1	0
		1700	C	T			0	1	0
	rdd mock shoots	1700	C	T			0	1	0
		1700	C	T			0	1	0
	rdd Fox shoots	1700	C	T			0	1	0
		1700	C	T			0	1	0
	WT mock roots	1700	C	T			0	1	0
		1700	C	T			0	1	0
	WT Fox roots	1700	C	T			0	1	0
		1700	C	T			0	1	0
	rdd mock roots	1700	C	T			0	1	0
		1700	C	T			0	1	0
	rdd Fox roots	1700	C	T			0	1	0
		1700	C	T			0	1	0

## Sheet: AT4G33720
		Region A,B						CHH methylation												CG methylation								CHG methylation
root samples all genotypes
shoot samples all genotypes
shoot and root samples in WT
shoot and root samples in rdd

## Sheet: At5G38550 raw data
	At5G38550	region A											region B											region C
										ttest											ttest											ttest
	sample	Position	Normal	Mutation	Norm_Height	Mut_Height	Norm_Percent	Mut_Percent	% methylation	WT vs rdd		sample	Position	Normal	Mutation	Norm_Height	Mut_Height	Norm_Percent	Mut_Percent	% methylation	WT vs rdd		sample	Position	Normal	Mutation	Norm_Height	Mut_Height	Norm_Percent	Mut_Percent	%methylation	WT vs rdd
	WT mock shoots	1011	C	T	362	1084	0.2503	0.7497	0.2503	0.0139475		WT mock shoots	1424	T	C	903	90	0.9094	0.0906	0.0906	0.0521198		WT mock shoots	1794	C	T	0	711	0	1	0	#DIV/0!
		1011	T	C	988	284	0.7767	0.2233	0.2233				1424	T	C	741	65	0.9194	0.0806	0.0806				1794	C	T	0	785	0	1	0
	WT Fox shoots	1011	T	C	1038	243	0.8103	0.1897	0.1897	0.100998		WT Fox shoots	1424	T	C	873	68	0.9277	0.0723	0.0723	0.351515		WT Fox shoots	1794	C	T	0	765	0	1	0	#DIV/0!
		1011	T	C	858	276	0.7566	0.2434	0.2434				1424	T	C	862	77	0.918	0.082	0.082				1794	C	T	0	717	0	1	0
	rdd mock shoots	1011	T	C	978	117	0.8932	0.1068	0.1068			rdd mock shoots	1424	T	C	752	658	0.5333	0.4667	0.4667			rdd mock shoots	1794	C	T	0	808	0	1	0
		1011	T	C	1008	136	0.8811	0.1189	0.1189				1424	T	C	712	336	0.6794	0.3206	0.3206				1794	C	T	0	681	0	1	0
	rdd Fox shoots	1011	T	C	1194	186	0.8652	0.1348	0.1348			rdd Fox shoots	1424	T	C			0.88	0.11	0.11			rdd Fox shoots	1794	C	T	0	771	0	1	0
		1011	T	C	1032	95	0.9157	0.0843	0.0843				1424	T	C	810	611	0.57	0.43	0.43				1794	C	T	0	775	0	1	0
	WT mock roots	1011	T	C	1019	353	0.7427	0.2573	0.2573	0.0415765		WT mock roots	1424	C	T	87	854	0.0925	0.9075	0.0925	0.0311864		WT mock roots	1794	C	T	0	765	0	1	0	#DIV/0!
		1011	C	T	392	793	0.3308	0.6692	0.3308				1424	T	C	741	97	0.8842	0.1158	0.1158				1794	C	T	0	806	0	1	0
	WT Fox roots	1011	T	C	1007	397	0.7172	0.2828	0.2828	0.0535295		WT Fox roots									#DIV/0!		WT Fox roots	1794	C	T	0	731	0	1	0	#DIV/0!
		1011	T	C	777	535	0.5922	0.4078	0.4078				1424	C	T	0	713	0	1	0				1794	C	T	0	810	0	1	0
	rdd mock roots	1011	C	T	133	1030	0.1144	0.8856	0.1144			rdd mock roots	1424	T	C	655	358	0.6466	0.3534	0.3534			rdd mock roots	1794	C	T	0	792	0	1	0
		1011	T	C	1041	82	0.927	0.073	0.073				1424	C	T	581	681	0.4604	0.5396	0.4604				1794	C	T	0	720	0	1	0
	rdd Fox roots	1011	T	C	1043	107	0.907	0.093	0.093			rdd Fox roots	1424	T	C	637	583	0.5221	0.4779	0.4779			rdd Fox roots	1794	C	T	0	834	0	1	0
		1011	T	C	1418	110	0.928	0.072	0.072															1794	C	T	0	913	0	1	0
	WT mock shoots	1018	C	T	359	547	0.3962	0.6038	0.3962	0.912021		WT mock shoots	1434	T	C	727	0	1	0	0	0.0118161		WT mock shoots	1795	C	T	0	796	0	1	0	0.42265
		1018	T	C	0	0	1	0	0				1434	T	C	558	0	1	0	0				1795	C	T	0	877	0	1	0
	WT Fox shoots	1018	T	C	750	305	0.7109	0.2891	0.2891	0.0429814		WT Fox shoots	1434	T	C	665	0	1	0	0	0.000211954		WT Fox shoots	1795	C	T	0	872	0	1	0	0.42265
		1018	T	C	626	310	0.6688	0.3312	0.3312				1434	T	C	684	0	1	0	0				1795	C	T	0	885	0	1	0
	rdd mock shoots	1018	T	C	730	204	0.7816	0.2184	0.2184			rdd mock shoots	1434	T	C	473	1000	0.3211	0.6789	0.6789			rdd mock shoots	1795	C	T	0	922	0	1	0
		1018	T	C	748	220	0.7727	0.2273	0.2273				1434	T	C	499	597	0.4553	0.5447	0.5447				1795	C	T	112	1051	0.0963	0.9037	0.0963
	rdd Fox shoots	1018	T	C	829	226	0.7858	0.2142	0.2142			rdd Fox shoots	1434	T	C			0.32	0.67	0.67			rdd Fox shoots	1795	C	T	0	894	0	1	0
		1018	T	C	668	172	0.7952	0.2048	0.2048				1434	T	C	491	1092	0.3102	0.6898	0.6898				1795	C	T	48	883	0.0516	0.9484	0.0516
	WT mock roots	1018	T	C	639	485	0.5685	0.4315	0.4315	0.0134498		WT mock roots	1434	C	T	0	749	0	1	0	0.00194741		WT mock roots	1795	C	T	0	840	0	1	0	#DIV/0!
		1018	C	T	550	581	0.4863	0.5137	0.4863				1434	T	C	582	0	1	0	0				1795	C	T	0	952	0	1	0
	WT Fox roots	1018	T	C	710	498	0.5877	0.4123	0.4123	0.926742		WT Fox roots									#DIV/0!		WT Fox roots	1795	C	T	0	829	0	1	0	#DIV/0!
		1018	T	C	0	0	1	0	0				1434	C	T	0	543	0	1	0				1795	C	T	0	943	0	1	0
	rdd mock roots	1018	C	T	186	705	0.2088	0.7912	0.2088			rdd mock roots	1434	T	C	250	1128	0.1814	0.8186	0.8186			rdd mock roots	1795	C	T	0	891	0	1	0
		1018	T	C	748	164	0.8202	0.1798	0.1798				1434	C	T	1786	211	0.8943	0.1057	0.8943				1795	C	T	0	794	0	1	0
	rdd Fox roots	1018	T	C	778	206	0.7907	0.2093	0.2093			rdd Fox roots	1434	T	C	269	1542	0.1485	0.8515	0.8515			rdd Fox roots	1795	C	T	0	996	0	1	0
		1018	T	C	656	214	0.754	0.246	0.246				1434	T	C	285	1373	0.1719	0.8281	0.8281				1795	C	T	0	1068	0	1	0
	WT mock shoots	1021	C	T	664	389	0.6306	0.3694	0.6306	0.0790046		WT mock shoots	1443	T	C	859	0	1	0	0	0.0739372		WT mock shoots	1800	C	T	0	701	0	1	0	0.0979391
		1021	T	C	522	553	0.4856	0.5144	0.5144				1443	T	C	865	0	1	0	0				1800	C	T	0	825	0	1	0
	WT Fox shoots	1021	T	C	552	434	0.5598	0.4402	0.4402	0.162216		WT Fox shoots	1443	T	C	870	0	1	0	0	0.0527439		WT Fox shoots	1800	C	T	0	777	0	1	0	0.0320745
		1021	T	C	450	493	0.4772	0.5228	0.5228				1443	T	C	947	0	1	0	0				1800	C	T	0	781	0	1	0
	rdd mock shoots	1021	T	C	563	322	0.6362	0.3638	0.3638			rdd mock shoots	1443	T	C	906	272	0.7691	0.2309	0.2309			rdd mock shoots	1800	C	T	103	761	0.1192	0.8808	0.1192
		1021	T	C	597	375	0.6142	0.3858	0.3858				1443	T	C	1039	152	0.8724	0.1276	0.1276				1800	C	T	270	850	0.2411	0.7589	0.2411
	rdd Fox shoots	1021	T	C	634	337	0.6529	0.3471	0.3471			rdd Fox shoots	1443	T	C	1089	494	0.6879	0.3121	0.3121			rdd Fox shoots	1800	C	T	173	705	0.197	0.803	0.197
		1021	T	C	513	344	0.5986	0.4014	0.4014				1443	T	C	890	211	0.8084	0.1916	0.1916				1800	C	T	117	744	0.1359	0.8641	0.1359
	WT mock roots	1021	C	T	833	394	0.6789	0.3211	0.6789	0.01457		WT mock roots	1443	C	T	0	921	0	1	0	0.115467		WT mock roots	1800	C	T	0	776	0	1	0	0.00153939
		1021	T	C	444	823	0.3504	0.6496	0.6496				1443	T	C	920	93	0.9082	0.0918	0.0918				1800	C	T	0	863	0	1	0
	WT Fox roots	1021	T	C	533	733	0.421	0.579	0.579	0.0895524		WT Fox roots									#DIV/0!		WT Fox roots	1800	C	T	0	799	0	1	0	0.0125373
		1021	T	C	376	944	0.2848	0.7152	0.7152				1443	C	T	0	1001	0	1	0				1800	C	T	0	816	0	1	0
	rdd mock roots	1021	C	T	422	493	0.4612	0.5388	0.4612			rdd mock roots	1443	T	C	1053	208	0.8351	0.1649	0.1649			rdd mock roots	1800	C	T	223	629	0.2617	0.7383	0.2617
		1021	T	C	543	534	0.5042	0.4958	0.4958				1443	C	T	262	866	0.2323	0.7677	0.2323				1800	C	T	248	628	0.2831	0.7169	0.2831
	rdd Fox roots	1021	T	C	554	442	0.5562	0.4438	0.4438			rdd Fox roots	1443	T	C	989	505	0.662	0.338	0.338			rdd Fox roots	1800	C	T	180	745	0.1946	0.8054	0.1946
		1021	T	C	504	365	0.58	0.42	0.42				1443	T	C	857	375	0.6956	0.3044	0.3044				1800	C	T	244	755	0.2442	0.7558	0.2442
	WT mock shoots	1030	C	T	345	454	0.4318	0.5682	0.4318	0.0969248		WT mock shoots	1445	T	C	955	0	1	0	0	0.0524176		WT mock shoots	1813	C	T	0	909	0	1	0	#DIV/0!
		1030	T	C	606	308	0.663	0.337	0.337				1445	T	C	995	50	0.9522	0.0478	0.0478				1813	C	T	0	839	0	1	0
	WT Fox shoots	1030	T	C	679	276	0.711	0.289	0.289	0.167712		WT Fox shoots	1445	T	C	958	0	1	0	0	0.0156283		WT Fox shoots	1813	C	T	0	853	0	1	0	#DIV/0!
		1030	T	C	610	345	0.6387	0.3613	0.3613				1445	T	C	1025	0	1	0	0				1813	C	T	0	867	0	1	0
	rdd mock shoots	1030	T	C	677	210	0.7632	0.2368	0.2368			rdd mock shoots	1445	T	C	932	694	0.5732	0.4268	0.4268			rdd mock shoots	1813	C	T	0	844	0	1	0
		1030	T	C	685	226	0.7519	0.2481	0.2481				1445	T	C	1012	389	0.7223	0.2777	0.2777				1813	C	T	0	993	0	1	0
	rdd Fox shoots	1030	T	C	718	191	0.7899	0.2101	0.2101			rdd Fox shoots	1445	T	C	839	443	0.6544	0.3456	0.3456			rdd Fox shoots	1813	C	T	0	821	0	1	0
		1030	T	C	653	226	0.7429	0.2571	0.2571				1445	T	C	888	714	0.5543	0.4457	0.4457				1813	C	T	0	843	0	1	0
	WT mock roots	1030	T	C	692	497	0.582	0.418	0.418	0.168277		WT mock roots	1445	C	T	46	981	0.0448	0.9552	0.0448	0.0166487		WT mock roots	1813	C	T	0	808	0	1	0	#DIV/0!
		1030	C	T	467	587	0.4431	0.5569	0.4431				1445	T	C	990	0	1	0	0				1813	C	T	0	857	0	1	0
	WT Fox roots	1030	T	C	651	424	0.6056	0.3944	0.3944	0.163508		WT Fox roots									#DIV/0!		WT Fox roots	1813	C	T	0	861	0	1	0	#DIV/0!
		1030	T	C	489	711	0.4075	0.5925	0.5925				1445	C	T	0	1145	0	1	0				1813	C	T	0	844	0	1	0
	rdd mock roots	1030	C	T	238	645	0.2695	0.7305	0.2695			rdd mock roots	1445	T	C	979	628	0.6092	0.3908	0.3908			rdd mock roots	1813	C	T	0	829	0	1	0
		1030	T	C	555	327	0.6293	0.3707	0.3707				1445	C	T	803	834	0.4905	0.5095	0.4905				1813	C	T	0	900	0	1	0
	rdd Fox roots	1030	T	C	718	267	0.7289	0.2711	0.2711			rdd Fox roots	1445	T	C	785	900	0.4659	0.5341	0.5341			rdd Fox roots	1813	C	T	0	835	0	1	0
		1030	T	C	644	259	0.7132	0.2868	0.2868				1445	T	C	785	900	0.4659	0.5341	0.5341				1813	C	T	0	843	0	1	0
	WT mock shoots	1043	C	T	154	692	0.182	0.818	0.182	0.0683278		WT mock shoots	1451	T	C	1000	0	1	0	0	0.113522		WT mock shoots	1815	C	T	0	801	0	1	0	0.42265
		1043	T	C	792	118	0.8703	0.1297	0.1297				1451	T	C	1207	0	1	0	0				1815	C	T	0	743	0	1	0
	WT Fox shoots	1043	T	C	883	128	0.8734	0.1266	0.1266	0.0774678		WT Fox shoots	1451	T	C	1075	0	1	0	0	0.0184242		WT Fox shoots	1815	C	T	0	737	0	1	0	0.42265
		1043	T	C	1137	160	0.8766	0.1234	0.1234				1451	T	C	1134	0	1	0	0				1815	C	T	0	776	0	1	0
	rdd mock shoots	1043	T	C	933	57	0.9424	0.0576	0.0576			rdd mock shoots	1451	T	C	1152	206	0.8483	0.1517	0.1517			rdd mock shoots	1815	C	T	0	754	0	1	0
		1043	T	C	947	64	0.9367	0.0633	0.0633				1451	T	C	1304	98	0.9301	0.0699	0.0699				1815	C	T	148	815	0.1537	0.8463	0.1537
	rdd Fox shoots	1043	T	C	907	0	1	0	0			rdd Fox shoots	1451	T	C	1465	233	0.8628	0.1372	0.1372			rdd Fox shoots	1815	C	T	0	739	0	1	0
		1043	T	C	1174	71	0.943	0.057	0.057				1451	T	C	1103	128	0.896	0.104	0.104				1815	C	T	63	720	0.0805	0.9195	0.0805
	WT mock roots	1043	T	C	1059	219	0.8286	0.1714	0.1714	0.0523026		WT mock roots	1451	C	T	0	1015	0	1	0	0.0307123		WT mock roots	1815	C	T	48	721	0.0624	0.9376	0.0624	0.42265
		1043	C	T	202	1007	0.1671	0.8329	0.1671				1451	T	C	1341	0	1	0	0				1815	C	T	0	741	0	1	0
	WT Fox roots	1043	T	C	851	164	0.8384	0.1616	0.1616	0.221102		WT Fox roots									#DIV/0!		WT Fox roots	1815	C	T	47	717	0.0615	0.9385	0.0615	0.42265
		1043	T	C	920	648	0.5867	0.4133	0.4133				1451	C	T	0	1350	0	1	0				1815	C	T	0	748	0	1	0
	rdd mock roots	1043	C	T	57	951	0.0565	0.9435	0.0565			rdd mock roots	1451	T	C	1296	155	0.8932	0.1068	0.1068			rdd mock roots	1815	C	T	0	742	0	1	0
		1043	T	C	912	101	0.9003	0.0997	0.0997				1451	C	T	206	1136	0.1535	0.8465	0.1535				1815	C	T	0	831	0	1	0
	rdd Fox roots	1043	T	C	944	64	0.9365	0.0635	0.0635			rdd Fox roots	1451	T	C	1180	373	0.7598	0.2402	0.2402			rdd Fox roots	1815	C	T	0	775	0	1	0
		1043	T	C	1090	81	0.9308	0.0692	0.0692				1451	T	C	1103	326	0.7719	0.2281	0.2281				1815	C	T	0	775	0	1	0
	WT mock shoots	1045	C	T	1083	384	0.7382	0.2618	0.7382	0.666992		WT mock shoots	1453	T	C	1019	88	0.9205	0.0795	0.0795	0.0240089		WT mock shoots	1817	C	T	0	817	0	1	0	#DIV/0!
		1045	T	C	481	804	0.3743	0.6257	0.6257				1453	T	C	1117	82	0.9316	0.0684	0.0684				1817	C	T	0	740	0	1	0
	WT Fox shoots	1045	T	C	530	804	0.3973	0.6027	0.6027	0.164472		WT Fox shoots	1453	T	C	1033	76	0.9315	0.0685	0.0685	0.0123798		WT Fox shoots	1817	C	T	0	793	0	1	0	#DIV/0!
		1045	T	C	648	965	0.4017	0.5983	0.5983				1453	T	C	1097	114	0.9059	0.0941	0.0941				1817	C	T	0	789	0	1	0
	rdd mock shoots	1045	T	C	444	843	0.345	0.655	0.655			rdd mock shoots	1453	T	C	855	1646	0.3419	0.6581	0.6581			rdd mock shoots	1817	C	T	0	820	0	1	0
		1045	T	C	463	870	0.3473	0.6527	0.6527				1453	T	C	931	928	0.5008	0.4992	0.4992				1817	C	T	0	674	0	1	0
	rdd Fox shoots	1045	T	C	462	791	0.3687	0.6313	0.6313			rdd Fox shoots	1453	T	C	823	961	0.4613	0.5387	0.5387			rdd Fox shoots	1817	C	T	0	766	0	1	0
		1045	T	C	544	1180	0.3155	0.6845	0.6845				1453	T	C	850	1587	0.3488	0.6512	0.6512				1817	C	T	0	746	0	1	0
	WT mock roots	1045	T	C	576	1279	0.3105	0.6895	0.6895	0.0750077		WT mock roots	1453	C	T	258	974	0.2094	0.7906	0.2094	0.0335246		WT mock roots	1817	C	T	0	742	0	1	0	#DIV/0!
		1045	C	T	1469	588	0.7141	0.2859	0.7141				1453	T	C	1142	110	0.9121	0.0879	0.0879				1817	C	T	0	768	0	1	0
	WT Fox roots	1045	T	C	461	1243	0.2705	0.7295	0.7295	0.591911		WT Fox roots									#DIV/0!		WT Fox roots	1817	C	T	0	739	0	1	0	#DIV/0!
		1045	T	C	356	1753	0.1688	0.8312	0.8312				1453	C	T	45	1219	0.0356	0.9644	0.0356				1817	C	T	0	779	0	1	0
	rdd mock roots	1045	C	T	879	451	0.6609	0.3391	0.6609			rdd mock roots	1453	T	C	900	1114	0.4469	0.5531	0.5531			rdd mock roots	1817	C	T	0	775	0	1	0
		1045	T	C	467	894	0.3431	0.6569	0.6569				1453	C	T	1627	765	0.6802	0.3198	0.6802				1817	C	T	0	796	0	1	0
	rdd Fox roots	1045	T	C	385	941	0.2903	0.7097	0.7097			rdd Fox roots	1453	T	C	768	1833	0.2953	0.7047	0.7047			rdd Fox roots	1817	C	T	0	793	0	1	0
		1045	T	C	321	1104	0.2253	0.7747	0.7747				1453	T	C	674	1742	0.279	0.721	0.721				1817	C	T	0	801	0	1	0
	WT mock shoots	1049	C	T	155	801	0.1621	0.8379	0.1621	0.0638486		WT mock shoots	1457	T	C	1238	0	1	0	0	0.0549913		WT mock shoots	1818	C	T	0	952	0	1	0	0.42265
		1049	T	C	835	116	0.878	0.122	0.122				1457	T	C	1343	0	1	0	0				1818	C	T	0	903	0	1	0
	WT Fox shoots	1049	T	C	934	118	0.8878	0.1122	0.1122	0.00497065		WT Fox shoots	1457	T	C	1275	0	1	0	0	0.0609762		WT Fox shoots	1818	C	T	0	913	0	1	0	0.42265
		1049	T	C	808	110	0.8802	0.1198	0.1198				1457	T	C	1283	54	0.9596	0.0404	0.0404				1818	C	T	0	935	0	1	0
	rdd mock shoots	1049	T	C	987	59	0.9436	0.0564	0.0564			rdd mock shoots	1457	T	C	1340	305	0.8146	0.1854	0.1854			rdd mock shoots	1818	C	T	0	850	0	1	0
		1049	T	C	995	74	0.9308	0.0692	0.0692				1457	T	C	1451	184	0.8875	0.1125	0.1125				1818	C	T	80	1017	0.0729	0.9271	0.0729
	rdd Fox shoots	1049	T	C	944	62	0.9384	0.0616	0.0616			rdd Fox shoots	1457	T	C	1593	236	0.871	0.129	0.129			rdd Fox shoots	1818	C	T	0	902	0	1	0
		1049	T	C	835	53	0.9403	0.0597	0.0597				1457	T	C	1303	302	0.8118	0.1882	0.1882				1818	C	T	45	907	0.0473	0.9527	0.0473
	WT mock roots	1049	T	C	963	332	0.7436	0.2564	0.2564	0.0897504		WT mock roots	1457	C	T	0	1087	0	1	0	0.0853173		WT mock roots	1818	C	T	0	883	0	1	0	#DIV/0!
		1049	C	T	220	1114	0.1649	0.8351	0.1649				1457	T	C	1373	80	0.9449	0.0551	0.0551				1818	C	T	0	867	0	1	0
	WT Fox roots	1049	T	C	894	191	0.824	0.176	0.176	0.189378		WT Fox roots									#DIV/0!		WT Fox roots	1818	C	T	52	862	0.0569	0.9431	0.0569	0.42265
		1049	T	C	639	428	0.5989	0.4011	0.4011				1457	C	T	0	1408	0	1	0				1818	C	T	0	917	0	1	0
	rdd mock roots	1049	C	T	55	1053	0.0496	0.9504	0.0496			rdd mock roots	1457	T	C	1368	230	0.8561	0.1439	0.1439			rdd mock roots	1818	C	T	0	886	0	1	0
		1049	T	C	1012	83	0.9242	0.0758	0.0758				1457	C	T	369	1271	0.225	0.775	0.225				1818	C	T	0	968	0	1	0
	rdd Fox roots	1049	T	C	969	68	0.9344	0.0656	0.0656			rdd Fox roots	1457	T	C	1325	497	0.7272	0.2728	0.2728			rdd Fox roots	1818	C	T	0	912	0	1	0
		1049	T	C	828	63	0.9293	0.0707	0.0707				1457	T	C	1362	478	0.7402	0.2598	0.2598				1818	C	T	0	964	0	1	0
	WT mock shoots	1050	C	T	205	634	0.2443	0.7557	0.2443	0.0392638		WT mock shoots	1465	T	C	982	0	1	0	0	0.0990047		WT mock shoots	1823	C	T	0	963	0	1	0	0.42265
		1050	T	C	710	178	0.7995	0.2005	0.2005				1465	T	C	992	53	0.9493	0.0507	0.0507				1823	C	T	0	863	0	1	0
	WT Fox shoots	1050	T	C	789	181	0.8134	0.1866	0.1866	0.0636648		WT Fox shoots	1465	T	C	1013	0	1	0	0	0.0907982		WT Fox shoots	1823	C	T	0	924	0	1	0	#DIV/0!
		1050	T	C	595	174	0.7737	0.2263	0.2263				1465	T	C	1036	49	0.9548	0.0452	0.0452				1823	C	T	0	966	0	1	0
	rdd mock shoots	1050	T	C	823	89	0.9024	0.0976	0.0976			rdd mock shoots	1465	T	C	1122	264	0.8095	0.1905	0.1905			rdd mock shoots	1823	C	T	0	942	0	1	0
		1050	T	C	812	106	0.8845	0.1155	0.1155				1465	T	C	1100	148	0.8814	0.1186	0.1186				1823	C	T	93	1003	0.0849	0.9151	0.0849
	rdd Fox shoots	1050	T	C	803	109	0.8805	0.1195	0.1195			rdd Fox shoots	1465	T	C	994	149	0.8696	0.1304	0.1304			rdd Fox shoots	1823	C	T	0	896	0	1	0
		1050	T	C	640	99	0.866	0.134	0.134				1465	T	C	1066	296	0.7827	0.2173	0.2173				1823	C	T	0	877	0	1	0
	WT mock roots	1050	T	C	930	400	0.6992	0.3008	0.3008	0.0120058		WT mock roots	1465	C	T	0	930	0	1	0	0.0673735		WT mock roots	1823	C	T	0	875	0	1	0	#DIV/0!
		1050	C	T	389	772	0.3351	0.6649	0.3351				1465	T	C	849	59	0.935	0.065	0.065				1823	C	T	0	881	0	1	0
	WT Fox roots	1050	T	C	1032	269	0.7932	0.2068	0.2068	0.255315		WT Fox roots									#DIV/0!		WT Fox roots	1823	C	T	0	887	0	1	0	#DIV/0!
		1050	T	C	506	567	0.4716	0.5284	0.5284				1465	C	T	0	1102	0	1	0				1823	C	T	0	907	0	1	0
	rdd mock roots	1050	C	T	123	733	0.1437	0.8563	0.1437			rdd mock roots	1465	T	C	1051	198	0.8415	0.1585	0.1585			rdd mock roots	1823	C	T	0	901	0	1	0
		1050	T	C	870	120	0.8788	0.1212	0.1212				1465	C	T	287	1078	0.2103	0.7897	0.2103				1823	C	T	0	1005	0	1	0
	rdd Fox roots	1050	T	C	818	107	0.8843	0.1157	0.1157			rdd Fox roots	1465	T	C	1024	499	0.6724	0.3276	0.3276			rdd Fox roots	1823	C	T	0	907	0	1	0
		1050	T	C	737	93	0.888	0.112	0.112				1465	T	C	960	411	0.7002	0.2998	0.2998				1823	C	T	0	923	0	1	0
	WT mock shoots	1052	C	T	1314	358	0.7859	0.2141	0.7859	0.643036		WT mock shoots	1466	T	C	843	0	1	0	0	0.0947434		WT mock shoots	1826	C	T	0	990	0	1	0	0.42265
		1052	T	C	370	934	0.2837	0.7163	0.7163				1466	T	C	800	0	1	0	0				1826	C	T	0	979	0	1	0
	WT Fox shoots	1052	T	C	417	899	0.3169	0.6831	0.6831	0.193943		WT Fox shoots	1466	T	C	833	0	1	0	0	0.0127832		WT Fox shoots	1826	C	T	0	982	0	1	0	0.42265
		1052	T	C	337	756	0.3083	0.6917	0.6917				1466	T	C	839	65	0.9281	0.0719	0.0719				1826	C	T	0	997	0	1	0
	rdd mock shoots	1052	T	C	300	977	0.2349	0.7651	0.7651			rdd mock shoots	1466	T	C	846	483	0.6366	0.3634	0.3634			rdd mock shoots	1826	C	T	0	1001	0	1	0
		1052	T	C	300	1034	0.2249	0.7751	0.7751				1466	T	C	861	192	0.8177	0.1823	0.1823				1826	C	T	108	930	0.104	0.896	0.104
	rdd Fox shoots	1052	T	C	354	908	0.2805	0.7195	0.7195			rdd Fox shoots	1466	T	C	681	365	0.6511	0.3489	0.3489			rdd Fox shoots	1826	C	T	0	934	0	1	0
		1052	T	C	228	846	0.2123	0.7877	0.7877				1466	T	C	850	476	0.641	0.359	0.359				1826	C	T	74	948	0.0724	0.9276	0.0724
	WT mock roots	1052	T	C	431	1390	0.2367	0.7633	0.7633	0.298442		WT mock roots	1466	C	T	55	731	0.07	0.93	0.07	0.0319013		WT mock roots	1826	C	T	52	928	0.0531	0.9469	0.0531	0.889339
		1052	C	T	1734	454	0.7925	0.2075	0.7925				1466	T	C	696	71	0.9074	0.0926	0.0926				1826	C	T	0	998	0	1	0
	WT Fox roots	1052	T	C	385	1350	0.2219	0.7781	0.7781	0.772106		WT Fox roots									#DIV/0!		WT Fox roots	1826	C	T	54	976	0.0524	0.9476	0.0524	0.42265
		1052	T	C	257	1541	0.1429	0.8571	0.8571				1466	C	T	0	845	0	1	0				1826	C	T	0	984	0	1	0
	rdd mock roots	1052	C	T	1008	314	0.7625	0.2375	0.7625			rdd mock roots	1466	T	C	818	317	0.7207	0.2793	0.2793			rdd mock roots	1826	C	T	0	954	0	1	0
		1052	T	C	411	1014	0.2884	0.7116	0.7116				1466	C	T	457	797	0.3644	0.6356	0.3644				1826	C	T	47	1062	0.0424	0.9576	0.0424
	rdd Fox roots	1052	T	C	261	1045	0.1998	0.8002	0.8002			rdd Fox roots	1466	T	C	755	666	0.5313	0.4687	0.4687			rdd Fox roots	1826	C	T	0	954	0	1	0
		1052	T	C	199	841	0.1913	0.8087	0.8087				1466	T	C	768	594	0.5639	0.4361	0.4361				1826	C	T	0	961	0	1	0
	WT mock shoots	1062	C	T	573	930	0.3812	0.6188	0.3812	0.0927727		WT mock shoots	1472	T	C	1122	59	0.95	0.05	0.05	0.057488		WT mock shoots	1829	C	T	0	890	0	1	0	0.42265
		1062	T	C	885	452	0.6619	0.3381	0.3381				1472	T	C	1232	56	0.9565	0.0435	0.0435				1829	C	T	0	910	0	1	0
	WT Fox shoots	1062	T	C	942	429	0.6871	0.3129	0.3129	0.715742		WT Fox shoots	1472	T	C	1161	57	0.9532	0.0468	0.0468	0.197205		WT Fox shoots	1829	C	T	0	899	0	1	0	0.0509373
		1062	T	C	890	429	0.6748	0.3252	0.3252				1472	T	C	1195	71	0.9439	0.0561	0.0561				1829	C	T	0	909	0	1	0
	rdd mock shoots	1062	T	C	965	404	0.7049	0.2951	0.2951			rdd mock shoots	1472	T	C	1275	189	0.8709	0.1291	0.1291			rdd mock shoots	1829	C	T	0	907	0	1	0
		1062	T	C	1011	418	0.7075	0.2925	0.2925				1472	T	C	1290	138	0.9034	0.0966	0.0966				1829	C	T	175	899	0.1629	0.8371	0.1629
	rdd Fox shoots	1062	T	C	942	426	0.6886	0.3114	0.3114			rdd Fox shoots	1472	T	C	1312	122	0.9149	0.0851	0.0851			rdd Fox shoots	1829	C	T	49	849	0.0546	0.9454	0.0546
		1062	T	C	778	400	0.6604	0.3396	0.3396				1472	T	C	1234	232	0.8417	0.1583	0.1583				1829	C	T	90	931	0.0881	0.9119	0.0881
	WT mock roots	1062	T	C	1133	494	0.6964	0.3036	0.3036	0.0439834		WT mock roots	1472	C	T	63	1073	0.0555	0.9445	0.0555	0.500868		WT mock roots	1829	C	T	55	919	0.0565	0.9435	0.0565	0.823432
		1062	C	T	585	1153	0.3366	0.6634	0.3366				1472	T	C	1075	191	0.8491	0.1509	0.1509				1829	C	T	0	906	0	1	0
	WT Fox roots	1062	T	C	916	536	0.6309	0.3691	0.3691	0.154074		WT Fox roots									#DIV/0!		WT Fox roots	1829	C	T	69	1004	0.0643	0.9357	0.0643	0.42265
		1062	T	C	810	918	0.4688	0.5312	0.5312				1472	C	T	0	1252	0	1	0				1829	C	T	0	905	0	1	0
	rdd mock roots	1062	C	T	248	1085	0.186	0.814	0.186			rdd mock roots	1472	T	C	1249	187	0.8698	0.1302	0.1302			rdd mock roots	1829	C	T	77	866	0.0817	0.9183	0.0817
		1062	T	C	1149	331	0.7764	0.2236	0.2236				1472	C	T	230	1236	0.1569	0.8431	0.1569				1829	C	T	0	1030	0	1	0
	rdd Fox roots	1062	T	C	1020	371	0.7333	0.2667	0.2667			rdd Fox roots	1472	T	C	1317	341	0.7943	0.2057	0.2057			rdd Fox roots	1829	C	T	0	905	0	1	0
		1062	T	C	901	333	0.7301	0.2699	0.2699				1472	T	C	1188	470	0.7165	0.2835	0.2835				1829	C	T	0	924	0	1	0
	WT mock shoots	1101	C	T	1042	1036	0.5014	0.4986	0.5014	0.170477		WT mock shoots	1492	T	C	912	69	0.9297	0.0703	0.0703	0.00148308		WT mock shoots	1835	C	T	0	966	0	1	0	0.42265
		1101	T	C	690	580	0.5433	0.4567	0.4567				1492	T	C	970	0	1	0	0				1835	C	T	0	932	0	1	0
	WT Fox shoots	1101	T	C	671	612	0.523	0.477	0.477	0.095408		WT Fox shoots	1492	T	C	975	0	1	0	0	3.13176e-05		WT Fox shoots	1835	C	T	0	960	0	1	0	0.42265
		1101	T	C	666	653	0.5049	0.4951	0.4951				1492	T	C	998	0	1	0	0				1835	C	T	0	966	0	1	0
	rdd mock shoots	1101	T	C	580	641	0.475	0.525	0.525			rdd mock shoots	1492	T	C	84	4590	0.018	0.982	0.982			rdd mock shoots	1835	C	T	0	952	0	1	0
		1101	T	C	602	671	0.4729	0.5271	0.5271				1492	T	C	67	1843	0.0351	0.9649	0.9649				1835	C	T	118	873	0.1191	0.8809	0.1191
	rdd Fox shoots	1101	T	C	562	641	0.4672	0.5328	0.5328			rdd Fox shoots	1492	T	C	67	2054	0.0316	0.9684	0.9684			rdd Fox shoots	1835	C	T	0	912	0	1	0
		1101	T	C	641	863	0.4262	0.5738	0.5738				1492	T	C	105	4966	0.0207	0.9793	0.9793				1835	C	T	63	957	0.0618	0.9382	0.0618
	WT mock roots	1101	T	C	709	804	0.4686	0.5314	0.5314	0.118319		WT mock roots	1492	C	T	781	734	0.5155	0.4845	0.5155	0.102398		WT mock roots	1835	C	T	0	947	0	1	0	#DIV/0!
		1101	C	T	887	960	0.4802	0.5198	0.4802				1492	T	C	922	0	1	0	0				1835	C	T	0	944	0	1	0
	WT Fox roots	1101	T	C	731	907	0.4463	0.5537	0.5537	0.673072		WT Fox roots									#DIV/0!		WT Fox roots	1835	C	T	50	987	0.0482	0.9518	0.0482	0.42265
		1101	T	C	812	1390	0.3688	0.6312	0.6312				1492	C	T	0	1040	0	1	0				1835	C	T	0	941	0	1	0
	rdd mock roots	1101	C	T	507	650	0.4382	0.5618	0.4382			rdd mock roots	1492	T	C	0	2478	0	1	1			rdd mock roots	1835	C	T	0	946	0	1	0
		1101	T	C	694	541	0.5619	0.4381	0.4381				1492	C	T	3786	0	1	0	1				1835	C	T	0	1017	0	1	0
	rdd Fox roots	1101	T	C	535	686	0.4382	0.5618	0.5618			rdd Fox roots	1492	T	C			0	1	1			rdd Fox roots	1835	C	T	0	946	0	1	0
		1101	T	C	522	732	0.4163	0.5837	0.5837				1492	T	C	0	2821	0	1	1				1835	C	T	0	946	0	1	0
	WT mock shoots	1106	C	T	102	1040	0.0893	0.9107	0.0893	0.00628944		WT mock shoots	1498	T	C	949	0	1	0	0	0.0718527		WT mock shoots	1839	C	T	0	911	0	1	0	0.42265
		1106	T	C	1004	106	0.9045	0.0955	0.0955				1498	T	C	1010	0	1	0	0				1839	C	T	0	964	0	1	0
	WT Fox shoots	1106	T	C	1015	100	0.9103	0.0897	0.0897	0.106011		WT Fox shoots	1498	T	C	959	0	1	0	0	0.0230764		WT Fox shoots	1839	C	T	0	953	0	1	0	0.42265
		1106	T	C	978	111	0.8981	0.1019	0.1019				1498	T	C	1017	0	1	0	0				1839	C	T	0	957	0	1	0
	rdd mock shoots	1106	T	C	1031	58	0.9467	0.0533	0.0533			rdd mock shoots	1498	T	C	966	843	0.534	0.466	0.466			rdd mock shoots	1839	C	T	0	951	0	1	0
		1106	T	C	1042	59	0.9464	0.0536	0.0536				1498	T	C	916	322	0.7399	0.2601	0.2601				1839	C	T	95	876	0.0978	0.9022	0.0978
	rdd Fox shoots	1106	T	C	988	63	0.9401	0.0599	0.0599			rdd Fox shoots	1498	T	C	864	440	0.6626	0.3374	0.3374			rdd Fox shoots	1839	C	T	0	903	0	1	0
		1106	T	C	1089	89	0.9244	0.0756	0.0756				1498	T	C	970	829	0.5392	0.4608	0.4608				1839	C	T	59	935	0.0594	0.9406	0.0594
	WT mock roots	1106	T	C	1046	205	0.8361	0.1639	0.1639	0.114987		WT mock roots	1498	C	T	72	1025	0.0656	0.9344	0.0656	0.0298985		WT mock roots	1839	C	T	44	917	0.0458	0.9542	0.0458	0.42265
		1106	C	T	472	1022	0.3159	0.6841	0.3159				1498	T	C	1071	0	1	0	0				1839	C	T	0	922	0	1	0
	WT Fox roots	1106	T	C	1033	260	0.7989	0.2011	0.2011	0.0397899		WT Fox roots									#DIV/0!		WT Fox roots	1839	C	T	45	940	0.0457	0.9543	0.0457	0.42265
		1106	T	C	1110	393	0.7385	0.2615	0.2615				1498	C	T	51	1029	0.0472	0.9528	0.0472				1839	C	T	0	909	0	1	0
	rdd mock roots	1106	C	T	0	956	0	1	0			rdd mock roots	1498	T	C	947	487	0.6604	0.3396	0.3396			rdd mock roots	1839	C	T	0	909	0	1	0
		1106	T	C	1011	53	0.9502	0.0498	0.0498				1498	C	T	805	986	0.4495	0.5505	0.4495				1839	C	T	0	990	0	1	0
	rdd Fox roots	1106	T	C	964	92	0.9129	0.0871	0.0871			rdd Fox roots	1498	T	C	868	1004	0.4637	0.5363	0.5363			rdd Fox roots	1839	C	T	0	923	0	1	0
		1106	T	C	984	85	0.9205	0.0795	0.0795				1498	T	C	916	1039	0.4685	0.5315	0.5315				1839	C	T	0	936	0	1	0
	WT mock shoots	1120	C	T	0	820	0	1	0	0.748421		WT mock shoots	1499	T	C	922	0	1	0	0	0.0138903		WT mock shoots	1840	C	T	0	819	0	1	0	0.42265
		1120	T	C	900	103	0.8973	0.1027	0.1027				1499	T	C	854	0	1	0	0				1840	C	T	0	852	0	1	0
	WT Fox shoots	1120	T	C	832	119	0.8749	0.1251	0.1251	0.033085		WT Fox shoots	1499	T	C	839	0	1	0	0	0.0237191		WT Fox shoots	1840	C	T	0	856	0	1	0	0.42265
		1120	T	C	787	109	0.8783	0.1217	0.1217				1499	T	C	807	92	0.8977	0.1023	0.1023				1840	C	T	0	861	0	1	0
	rdd mock shoots	1120	T	C	841	66	0.9272	0.0728	0.0728			rdd mock shoots	1499	T	C	577	1901	0.2328	0.7672	0.7672			rdd mock shoots	1840	C	T	0	854	0	1	0
		1120	T	C	840	61	0.9323	0.0677	0.0677				1499	T	C	562	857	0.3961	0.6039	0.6039				1840	C	T	52	798	0.0612	0.9388	0.0612
	rdd Fox shoots	1120	T	C	835	68	0.9247	0.0753	0.0753			rdd Fox shoots	1499	T	C	583	933	0.3846	0.6154	0.6154			rdd Fox shoots	1840	C	T	0	814	0	1	0
		1120	T	C	778	77	0.9099	0.0901	0.0901				1499	T	C	579	2215	0.2072	0.7928	0.7928				1840	C	T	54	833	0.0609	0.9391	0.0609
	WT mock roots	1120	T	C	824	192	0.811	0.189	0.189	0.00810756		WT mock roots	1499	C	T	55	822	0.0627	0.9373	0.0627	0.00326174		WT mock roots	1840	C	T	47	854	0.0522	0.9478	0.0522	0.42265
		1120	C	T	237	901	0.2083	0.7917	0.2083				1499	T	C	907	0	1	0	0				1840	C	T	0	871	0	1	0
	WT Fox roots	1120	T	C	767	205	0.7891	0.2109	0.2109	0.104052		WT Fox roots									#DIV/0!		WT Fox roots	1840	C	T	0	830	0	1	0	#DIV/0!
		1120	T	C	842	394	0.6812	0.3188	0.3188				1499	C	T	0	766	0	1	0				1840	C	T	0	831	0	1	0
	rdd mock roots	1120	C	T	55	818	0.063	0.937	0.063			rdd mock roots	1499	T	C	457	1539	0.229	0.771	0.771			rdd mock roots	1840	C	T	0	833	0	1	0
		1120	T	C	933	77	0.9238	0.0762	0.0762				1499	C	T	2296	460	0.8331	0.1669	0.8331				1840	C	T	0	904	0	1	0
	rdd Fox roots	1120	T	C	814	107	0.8838	0.1162	0.1162			rdd Fox roots	1499	T	C	464	2145	0.1778	0.8222	0.8222			rdd Fox roots	1840	C	T	0	831	0	1	0
		1120	T	C	839	97	0.8964	0.1036	0.1036				1499	T	C	419	2053	0.1695	0.8305	0.8305				1840	C	T	0	828	0	1	0
	WT mock shoots	1239	C	T	2311	236	0.9073	0.0927	0.9073	0.42265		WT mock shoots	1500	T	C	993	0	1	0	0	2.97558e-05		WT mock shoots	1843	C	T	0	814	0	1	0	0.42265
		1239	C	T			1	0	1				1500	T	C	1032	0	1	0	0				1843	C	T	0	882	0	1	0
	WT Fox shoots	1239	C	T	1510	212	0.8769	0.1231	0.8769	0.0395491		WT Fox shoots	1500	T	C	1032	0	1	0	0	0.00132028		WT Fox shoots	1843	C	T	0	871	0	1	0	#DIV/0!
		1239	C	T	1895	271	0.8749	0.1251	0.8749				1500	T	C	1033	68	0.9382	0.0618	0.0618				1843	C	T	0	917	0	1	0
	rdd mock shoots	1239	C	T			1	0	1			rdd mock shoots	1500	T	C	74	5258	0.0139	0.9861	0.9861			rdd mock shoots	1843	C	T	0	884	0	1	0
		1239	C	T			1	0	1				1500	T	C	58	2301	0.0246	0.9754	0.9754				1843	C	T	79	831	0.0868	0.9132	0.0868
	rdd Fox shoots	1239	C	T	1594	121	0.9294	0.0706	0.9294			rdd Fox shoots	1500	T	C	123	2738	0.043	0.957	0.957			rdd Fox shoots	1843	C	T	0	854	0	1	0
		1239	C	T	1866	84	0.9569	0.0431	0.9569				1500	T	C	81	5854	0.0136	0.9864	0.9864				1843	C	T	0	876	0	1	0
	WT mock roots	1239	C	T	1926	298	0.866	0.134	0.866	0.0402051		WT mock roots	1500	C	T	792	792	0.5	0.5	0.5	0.0993242		WT mock roots	1843	C	T	0	882	0	1	0	#DIV/0!
		1239	C	T	1840	346	0.8417	0.1583	0.8417				1500	T	C	1003	0	1	0	0				1843	C	T	0	873	0	1	0
	WT Fox roots	1239	C	T	1605	378	0.8094	0.1906	0.8094	0.56047		WT Fox roots									#DIV/0!		WT Fox roots	1843	C	T	0	885	0	1	0	#DIV/0!
		1239	C	T			1	0	1				1500	C	T	57	1048	0.0516	0.9484	0.0516				1843	C	T	0	842	0	1	0
	rdd mock roots	1239	C	T	1657	78	0.955	0.045	0.955			rdd mock roots	1500	T	C	63	3066	0.0201	0.9799	0.9799			rdd mock roots	1843	C	T	0	855	0	1	0
		1239	C	T	1578	0	1	0	1				1500	C	T	4498	64	0.986	0.014	0.986				1843	C	T	0	924	0	1	0
	rdd Fox roots	1239	C	T	2016	62	0.9702	0.0298	0.9702			rdd Fox roots	1500	T	C			0	1	1			rdd Fox roots	1843	C	T	0	869	0	1	0
		1239	C	T	1984	59	0.9711	0.0289	0.9711				1500	T	C	58	3501	0.0163	0.9837	0.9837				1843	C	T	0	862	0	1	0
	WT mock shoots	1241	C	T	1661	117	0.9342	0.0658	0.9342	0.42265		WT mock shoots	1503	T	C	854	0	1	0	0	0.0725597		WT mock shoots	1844	C	T	0	635	0	1	0	0.42265
		1241	C	T			1	0	1				1503	T	C	895	0	1	0	0				1844	C	T	0	687	0	1	0
	WT Fox shoots	1241	C	T	955	155	0.8604	0.1396	0.8604	0.00834092		WT Fox shoots	1503	T	C	876	0	1	0	0	0.143249		WT Fox shoots	1844	C	T	0	652	0	1	0	0.42265
		1241	C	T	1279	168	0.8839	0.1161	0.8839				1503	T	C	913	0	1	0	0				1844	C	T	0	705	0	1	0
	rdd mock shoots	1241	C	T			1	0	1			rdd mock shoots	1503	T	C	916	513	0.641	0.359	0.359			rdd mock shoots	1844	C	T	0	680	0	1	0
		1241	C	T			1	0	1				1503	T	C	934	233	0.8003	0.1997	0.1997				1844	C	T	64	623	0.0932	0.9068	0.0932
	rdd Fox shoots	1241	C	T	1103	0	1	0	1			rdd Fox shoots	1503	T	C	829	145	0.8511	0.1489	0.1489			rdd Fox shoots	1844	C	T	0	641	0	1	0
		1241	C	T	1367	0	1	0	1				1503	T	C	897	526	0.6304	0.3696	0.3696				1844	C	T	49	697	0.0657	0.9343	0.0657
	WT mock roots	1241	C	T	1162	230	0.8348	0.1652	0.8348	0.00116763		WT mock roots	1503	C	T	48	966	0.0473	0.9527	0.0473	0.0279059		WT mock roots	1844	C	T	0	697	0	1	0	#DIV/0!
		1241	C	T	1112	239	0.8231	0.1769	0.8231				1503	T	C	925	0	1	0	0				1844	C	T	0	683	0	1	0
	WT Fox roots	1241	C	T	962	228	0.8084	0.1916	0.8084	0.42265		WT Fox roots									#DIV/0!		WT Fox roots	1844	C	T	0	715	0	1	0	#DIV/0!
		1241	C	T			1	0	1				1503	C	T	0	919	0	1	0				1844	C	T	0	651	0	1	0
	rdd mock roots	1241	C	T	1152	0	1	0	1			rdd mock roots	1503	T	C	919	340	0.7299	0.2701	0.2701			rdd mock roots	1844	C	T	0	651	0	1	0
		1241	C	T	1070	0	1	0	1				1503	C	T	518	933	0.357	0.643	0.357				1844	C	T	0	727	0	1	0
	rdd Fox roots	1241	C	T	1421	0	1	0	1			rdd Fox roots	1503	T	C	815	730	0.5275	0.4725	0.4725			rdd Fox roots	1844	C	T	0	680	0	1	0
		1241	C	T	1408	0	1	0	1				1503	T	C	893	779	0.5341	0.4659	0.4659				1844	C	T	0	678	0	1	0
												WT mock shoots	1504	T	C	1065	0	1	0	0	0.0356624		WT mock shoots	1857	C	T	0	1036	0	1	0	#DIV/0!
													1504	T	C	1073	0	1	0	0				1857	C	T	0	920	0	1	0
												WT Fox shoots	1504	T	C	1061	0	1	0	0	0.0263931		WT Fox shoots	1857	C	T	0	908	0	1	0	#DIV/0!
													1504	T	C	1058	55	0.9506	0.0494	0.0494				1857	C	T	0	953	0	1	0
												rdd mock shoots	1504	T	C	859	1249	0.4075	0.5925	0.5925			rdd mock shoots	1857	C	T	0	938	0	1	0
													1504	T	C	884	589	0.6001	0.3999	0.3999				1857	C	T	0	848	0	1	0
												rdd Fox shoots	1504	T	C	852	700	0.549	0.451	0.451			rdd Fox shoots	1857	C	T	0	943	0	1	0
													1504	T	C	871	1371	0.3885	0.6115	0.6115				1857	C	T	0	917	0	1	0
												WT mock roots	1504	C	T	86	934	0.0843	0.9157	0.0843	0.0068886		WT mock roots	1857	C	T	57	932	0.0576	0.9424	0.0576	0.42265
													1504	T	C	1052	75	0.9335	0.0665	0.0665				1857	C	T	0	923	0	1	0
												WT Fox roots									#DIV/0!		WT Fox roots	1857	C	T	0	942	0	1	0	#DIV/0!
													1504	C	T	0	1033	0	1	0				1857	C	T	0	932	0	1	0
												rdd mock roots	1504	T	C	819	1117	0.423	0.577	0.577			rdd mock roots	1857	C	T	0	929	0	1	0
													1504	C	T	1574	788	0.6664	0.3336	0.6664				1857	C	T	0	941	0	1	0
												rdd Fox roots	1504	T	C	718	1675	0.3	0.7	0.7			rdd Fox roots	1857	C	T	0	945	0	1	0
													1504	T	C	731	1638	0.3086	0.6914	0.6914				1857	C	T	0	954	0	1	0
												WT mock shoots	1511	T	C	818	0	1	0	0	0.0684621		WT mock shoots	1861	C	T	0	851	0	1	0	0.42265
													1511	T	C	843	0	1	0	0				1861	C	T	0	814	0	1	0
												WT Fox shoots	1511	T	C	821	0	1	0	0	0.090447		WT Fox shoots	1861	C	T	0	838	0	1	0	#DIV/0!
													1511	T	C	858	0	1	0	0				1861	C	T	0	901	0	1	0
												rdd mock shoots	1511	T	C	840	528	0.614	0.386	0.386			rdd mock shoots	1861	C	T	0	850	0	1	0
													1511	T	C	838	235	0.781	0.219	0.219				1861	C	T	160	847	0.1589	0.8411	0.1589
												rdd Fox shoots	1511	T	C	814	204	0.7996	0.2004	0.2004			rdd Fox shoots	1861	C	T	0	812	0	1	0
													1511	T	C	854	550	0.6083	0.3917	0.3917				1861	C	T	0	827	0	1	0
												WT mock roots	1511	C	T	69	914	0.0702	0.9298	0.0702	0.0518821		WT mock roots	1861	C	T	0	792	0	1	0	0.42265
													1511	T	C	844	0	1	0	0				1861	C	T	0	883	0	1	0
												WT Fox roots									#DIV/0!		WT Fox roots	1861	C	T	0	840	0	1	0	#DIV/0!
													1511	C	T	0	830	0	1	0				1861	C	T	0	820	0	1	0
												rdd mock roots	1511	T	C	919	330	0.7358	0.2642	0.2642			rdd mock roots	1861	C	T	0	848	0	1	0
													1511	C	T	535	869	0.3811	0.6189	0.3811				1861	C	T	59	863	0.064	0.936	0.064
												rdd Fox roots	1511	T	C	791	747	0.5143	0.4857	0.4857			rdd Fox roots	1861	C	T	0	835	0	1	0
													1511	T	C	910	769	0.542	0.458	0.458				1861	C	T	0	855	0	1	0
												WT mock shoots	1512	T	C	901	0	1	0	0	0.0166498		WT mock shoots	1863	C	T	0	821	0	1	0	0.42265
													1512	T	C	873	0	1	0	0				1863	C	T	0	792	0	1	0
												WT Fox shoots	1512	T	C	897	0	1	0	0	0.0225593		WT Fox shoots	1863	C	T	0	789	0	1	0	#DIV/0!
													1512	T	C	867	53	0.9424	0.0576	0.0576				1863	C	T	0	830	0	1	0
												rdd mock shoots	1512	T	C	686	1494	0.3147	0.6853	0.6853			rdd mock shoots	1863	C	T	0	786	0	1	0
													1512	T	C	660	735	0.4731	0.5269	0.5269				1863	C	T	69	772	0.082	0.918	0.082
												rdd Fox shoots	1512	T	C	719	872	0.4519	0.5481	0.5481			rdd Fox shoots	1863	C	T	0	772	0	1	0
													1512	T	C	684	1800	0.2754	0.7246	0.7246				1863	C	T	0	809	0	1	0
												WT mock roots	1512	C	T	91	908	0.0911	0.9089	0.0911	0.00449436		WT mock roots	1863	C	T	0	779	0	1	0	#DIV/0!
													1512	T	C	851	65	0.929	0.071	0.071				1863	C	T	0	788	0	1	0
												WT Fox roots									#DIV/0!		WT Fox roots	1863	C	T	0	854	0	1	0	#DIV/0!
													1512	C	T	46	810	0.0537	0.9463	0.0537				1863	C	T	0	747	0	1	0
												rdd mock roots	1512	T	C	624	1405	0.3075	0.6925	0.6925			rdd mock roots	1863	C	T	0	783	0	1	0
													1512	C	T	1919	547	0.7782	0.2218	0.7782				1863	C	T	0	792	0	1	0
												rdd Fox roots	1512	T	C	527	2007	0.208	0.792	0.792			rdd Fox roots	1863	C	T	0	783	0	1	0
													1512	T	C	511	1918	0.2104	0.7896	0.7896				1863	C	T	0	786	0	1	0
												WT mock shoots	1517	T	C	987	0	1	0	0	0.0643933		WT mock shoots	1874	C	T	0	793	0	1	0	0.42265
													1517	T	C	897	0	1	0	0				1874	C	T	0	757	0	1	0
												WT Fox shoots	1517	T	C	924	46	0.9526	0.0474	0.0474	0.100596		WT Fox shoots	1874	C	T	0	813	0	1	0	0.42265
													1517	T	C	877	66	0.93	0.07	0.07				1874	C	T	0	817	0	1	0
												rdd mock shoots	1517	T	C	898	494	0.6451	0.3549	0.3549			rdd mock shoots	1874	C	T	0	823	0	1	0
													1517	T	C	944	244	0.7946	0.2054	0.2054				1874	C	T	146	658	0.1816	0.8184	0.1816
												rdd Fox shoots	1517	T	C	923	216	0.8104	0.1896	0.1896			rdd Fox shoots	1874	C	T	0	813	0	1	0
													1517	T	C	944	452	0.6762	0.3238	0.3238				1874	C	T	64	783	0.0756	0.9244	0.0756
												WT mock roots	1517	C	T	78	898	0.0799	0.9201	0.0799	0.0711425		WT mock roots	1874	C	T	60	800	0.0698	0.9302	0.0698	0.42265
													1517	T	C	939	75	0.926	0.074	0.074				1874	C	T	0	781	0	1	0
												WT Fox roots									#DIV/0!		WT Fox roots	1874	C	T	0	746	0	1	0	#DIV/0!
													1517	C	T	0	758	0	1	0				1874	C	T	0	827	0	1	0
												rdd mock roots	1517	T	C	1049	338	0.7563	0.2437	0.2437			rdd mock roots	1874	C	T	0	803	0	1	0
													1517	C	T	546	912	0.3745	0.6255	0.3745				1874	C	T	0	809	0	1	0
												rdd Fox roots	1517	T	C	923	711	0.5649	0.4351	0.4351			rdd Fox roots	1874	C	T	0	812	0	1	0
													1517	T	C	976	753	0.5645	0.4355	0.4355				1874	C	T	0	822	0	1	0
												WT mock shoots	1519	T	C	703	0	1	0	0	0.0483183		WT mock shoots	1879	C	T	0	655	0	1	0	0.42265
													1519	T	C	692	0	1	0	0				1879	C	T	0	666	0	1	0
												WT Fox shoots	1519	T	C	678	0	1	0	0	0.0927685		WT Fox shoots	1879	C	T	0	673	0	1	0	#DIV/0!
													1519	T	C	686	0	1	0	0				1879	C	T	0	699	0	1	0
												rdd mock shoots	1519	T	C	664	528	0.557	0.443	0.443			rdd mock shoots	1879	C	T	0	680	0	1	0
													1519	T	C	661	255	0.7216	0.2784	0.2784				1879	C	T	184	660	0.218	0.782	0.218
												rdd Fox shoots	1519	T	C	666	202	0.7673	0.2327	0.2327			rdd Fox shoots	1879	C	T	0	665	0	1	0
													1519	T	C	697	593	0.5403	0.4597	0.4597				1879	C	T	0	616	0	1	0
												WT mock roots	1519	C	T	63	786	0.0742	0.9258	0.0742	0.0361466		WT mock roots	1879	C	T	0	627	0	1	0	#DIV/0!
													1519	T	C	703	0	1	0	0				1879	C	T	0	668	0	1	0
												WT Fox roots									#DIV/0!		WT Fox roots	1879	C	T	0	640	0	1	0	#DIV/0!
													1519	C	T	0	695	0	1	0				1879	C	T	0	663	0	1	0
												rdd mock roots	1519	T	C	755	382	0.664	0.336	0.336			rdd mock roots	1879	C	T	0	667	0	1	0
													1519	C	T	563	675	0.4548	0.5452	0.4548				1879	C	T	0	638	0	1	0
												rdd Fox roots	1519	T	C	635	679	0.4833	0.5167	0.5167			rdd Fox roots	1879	C	T	0	671	0	1	0
													1519	T	C	735	736	0.4997	0.5003	0.5003				1879	C	T	0	674	0	1	0
												WT mock shoots	1529	T	C	798	0	1	0	0	0.0584446		WT mock shoots	1896	C	T	0	876	0	1	0	0.42265
													1529	T	C	866	0	1	0	0				1896	C	T	0	855	0	1	0
												WT Fox shoots	1529	T	C	814	0	1	0	0	0.0173069		WT Fox shoots	1896	C	T	0	873	0	1	0	0.42265
													1529	T	C	815	0	1	0	0				1896	C	T	0	881	0	1	0
												rdd mock shoots	1529	T	C	895	148	0.8581	0.1419	0.1419			rdd mock shoots	1896	C	T	0	879	0	1	0
													1529	T	C	941	87	0.9154	0.0846	0.0846				1896	C	T	181	885	0.1698	0.8302	0.1698
												rdd Fox shoots	1529	T	C	825	62	0.9301	0.0699	0.0699			rdd Fox shoots	1896	C	T	0	849	0	1	0
													1529	T	C	924	93	0.9086	0.0914	0.0914				1896	C	T	59	837	0.0658	0.9342	0.0658
												WT mock roots	1529	C	T	65	985	0.0619	0.9381	0.0619	0.217114		WT mock roots	1896	C	T	48	844	0.0538	0.9462	0.0538	0.981067
													1529	T	C	836	0	1	0	0				1896	C	T	0	870	0	1	0
												WT Fox roots									#DIV/0!		WT Fox roots	1896	C	T	0	869	0	1	0	#DIV/0!
													1529	C	T	0	864	0	1	0				1896	C	T	0	867	0	1	0
												rdd mock roots	1529	T	C	994	83	0.9229	0.0771	0.0771			rdd mock roots	1896	C	T	0	897	0	1	0
													1529	C	T	143	942	0.1318	0.8682	0.1318				1896	C	T	47	861	0.0518	0.9482	0.0518
												rdd Fox roots	1529	T	C	844	237	0.7808	0.2192	0.2192			rdd Fox roots	1896	C	T	0	855	0	1	0
													1529	T	C	788	195	0.8016	0.1984	0.1984				1896	C	T	0	862	0	1	0
												WT mock shoots	1530	T	C	829	0	1	0	0	0.050012		WT mock shoots	1899	C	T	0	1072	0	1	0	0.42265
													1530	T	C	826	0	1	0	0				1899	C	T	0	1080	0	1	0
												WT Fox shoots	1530	T	C	812	0	1	0	0	0.115064		WT Fox shoots	1899	C	T	0	1074	0	1	0	0.42265
													1530	T	C	776	50	0.9395	0.0605	0.0605				1899	C	T	0	1070	0	1	0
												rdd mock shoots	1530	T	C	858	235	0.785	0.215	0.215			rdd mock shoots	1899	C	T	0	1096	0	1	0
													1530	T	C	886	137	0.8661	0.1339	0.1339				1899	C	T	114	1082	0.0953	0.9047	0.0953
												rdd Fox shoots	1530	T	C	819	138	0.8558	0.1442	0.1442			rdd Fox shoots	1899	C	T	0	1054	0	1	0
													1530	T	C	893	305	0.7454	0.2546	0.2546				1899	C	T	56	1075	0.0495	0.9505	0.0495
												WT mock roots	1530	C	T	78	935	0.077	0.923	0.077	0.119226		WT mock roots	1899	C	T	52	1060	0.0468	0.9532	0.0468	0.42265
													1530	T	C	820	48	0.9447	0.0553	0.0553				1899	C	T	0	1065	0	1	0
												WT Fox roots									#DIV/0!		WT Fox roots	1899	C	T	0	1072	0	1	0	#DIV/0!
													1530	C	T	0	802	0	1	0				1899	C	T	0	1056	0	1	0
												rdd mock roots	1530	T	C	980	157	0.8619	0.1381	0.1381			rdd mock roots	1899	C	T	0	1102	0	1	0
													1530	C	T	253	887	0.2219	0.7781	0.2219				1899	C	T	0	1067	0	1	0
												rdd Fox roots	1530	T	C	825	366	0.6927	0.3073	0.3073			rdd Fox roots	1899	C	T	0	1064	0	1	0
													1530	T	C	819	311	0.7248	0.2752	0.2752				1899	C	T	0	1063	0	1	0
												WT mock shoots	1550	T	C	709	0	1	0	0	0.00141581		WT mock shoots	1902	C	T	0	893	0	1	0	0.42265
													1550	T	C	732	47	0.9397	0.0603	0.0603				1902	C	T	0	927	0	1	0
												WT Fox shoots	1550	T	C	740	56	0.9296	0.0704	0.0704	0.00013111		WT Fox shoots	1902	C	T	0	982	0	1	0	0.42265
													1550	T	C	733	70	0.9128	0.0872	0.0872				1902	C	T	0	965	0	1	0
												rdd mock shoots	1550	T	C	125	4181	0.029	0.971	0.971			rdd mock shoots	1902	C	T	0	1008	0	1	0
													1550	T	C	124	1823	0.0637	0.9363	0.9363				1902	C	T	140	977	0.1253	0.8747	0.1253
												rdd Fox shoots	1550	T	C	88	2381	0.0356	0.9644	0.9644			rdd Fox shoots	1902	C	T	0	955	0	1	0
													1550	T	C	121	4929	0.024	0.976	0.976				1902	C	T	56	942	0.0561	0.9439	0.0561
												WT mock roots	1550	C	T	721	676	0.5161	0.4839	0.5161	0.0906424		WT mock roots	1902	C	T	51	959	0.0505	0.9495	0.0505	0.98899
													1550	T	C	676	63	0.9147	0.0853	0.0853				1902	C	T	0	970	0	1	0
												WT Fox roots									#DIV/0!		WT Fox roots	1902	C	T	54	1006	0.0509	0.9491	0.0509	0.960227
													1550	C	T	0	768	0	1	0				1902	C	T	0	972	0	1	0
												rdd mock roots	1550	T	C	100	2616	0.0368	0.9632	0.9632			rdd mock roots	1902	C	T	0	988	0	1	0
													1550	C	T	3629	112	0.9701	0.0299	0.9701				1902	C	T	49	942	0.0494	0.9506	0.0494
												rdd Fox roots	1550	T	C			0	1	1			rdd Fox roots	1902	C	T	0	983	0	1	0
													1550	T	C	85	2518	0.0327	0.9673	0.9673				1902	C	T	49	994	0.047	0.953	0.047
												WT mock shoots	1552	T	C	809	0	1	0	0	0.0343974		WT mock shoots	1908	C	T	0	963	0	1	0	0.42265
													1552	T	C	880	0	1	0	0				1908	C	T	0	918	0	1	0
												WT Fox shoots	1552	T	C	855	0	1	0	0	0.0110924		WT Fox shoots	1908	C	T	0	970	0	1	0	0.42265
													1552	T	C	871	0	1	0	0				1908	C	T	0	957	0	1	0
												rdd mock shoots	1552	T	C	997	370	0.7293	0.2707	0.2707			rdd mock shoots	1908	C	T	0	990	0	1	0
													1552	T	C	975	220	0.8159	0.1841	0.1841				1908	C	T	94	851	0.0995	0.9005	0.0995
												rdd Fox shoots	1552	T	C	856	220	0.7955	0.2045	0.2045			rdd Fox shoots	1908	C	T	0	942	0	1	0
													1552	T	C	959	325	0.7469	0.2531	0.2531				1908	C	T	54	960	0.0533	0.9467	0.0533
												WT mock roots	1552	C	T	77	1011	0.0708	0.9292	0.0708	0.109429		WT mock roots	1908	C	T	0	932	0	1	0	0.00688629
													1552	T	C	823	0	1	0	0				1908	C	T	0	930	0	1	0
												WT Fox roots									#DIV/0!		WT Fox roots	1908	C	T	46	999	0.044	0.956	0.044	0.42265
													1552	C	T	0	930	0	1	0				1908	C	T	0	960	0	1	0
												rdd mock roots	1552	T	C	948	180	0.8404	0.1596	0.1596			rdd mock roots	1908	C	T	56	959	0.0552	0.9448	0.0552
													1552	C	T	363	998	0.2667	0.7333	0.2667				1908	C	T	45	919	0.0467	0.9533	0.0467
												rdd Fox roots	1552	T	C	836	479	0.6357	0.3643	0.3643			rdd Fox roots	1908	C	T	0	967	0	1	0
													1552	T	C	794	329	0.707	0.293	0.293				1908	C	T	0	967	0	1	0
												WT mock shoots	1565	T	C	779	58	0.9307	0.0693	0.0693	0.00128587		WT mock shoots	1922	C	T	0	884	0	1	0	0.42265
													1565	T	C	755	0	1	0	0				1922	C	T	0	778	0	1	0
												WT Fox shoots	1565	T	C	779	56	0.9329	0.0671	0.0671	0.000280452		WT Fox shoots	1922	C	T	0	811	0	1	0	0.00633357
													1565	T	C	754	67	0.9184	0.0816	0.0816				1922	C	T	0	845	0	1	0
												rdd mock shoots	1565	T	C	0	4782	0	1	1			rdd mock shoots	1922	C	T	0	834	0	1	0
													1565	T	C	0	1994	0	1	1				1922	C	T	139	782	0.1509	0.8491	0.1509
												rdd Fox shoots	1565	T	C	83	3000	0.0269	0.9731	0.9731			rdd Fox shoots	1922	C	T	46	852	0.0512	0.9488	0.0512
													1565	T	C	0	5220	0	1	1				1922	C	T	52	813	0.0601	0.9399	0.0601
												WT mock roots	1565	C	T	57	771	0.0688	0.9312	0.0688	4.82513e-06		WT mock roots	1922	C	T	0	793	0	1	0	0.42265
													1565	T	C	694	48	0.9353	0.0647	0.0647				1922	C	T	0	798	0	1	0
												WT Fox roots									#DIV/0!		WT Fox roots	1922	C	T	0	795	0	1	0	0.42265
													1565	C	T	0	741	0	1	0				1922	C	T	0	839	0	1	0
												rdd mock roots	1565	T	C	0	2786	0	1	1			rdd mock roots	1922	C	T	0	853	0	1	0
													1565	C	T	3851	0	1	0	1				1922	C	T	68	737	0.0845	0.9155	0.0845
												rdd Fox roots	1565	T	C			0	1	1			rdd Fox roots	1922	C	T	0	839	0	1	0
													1565	T	C	0	2836	0	1	1				1922	C	T	88	823	0.0966	0.9034	0.0966
												WT mock shoots	1575	T	C	663	0	1	0	0	0.00329522		WT mock shoots	1927	C	T	0	1109	0	1	0	0.42265
													1575	T	C	599	0	1	0	0				1927	C	T	0	1009	0	1	0
												WT Fox shoots	1575	T	C	617	0	1	0	0	0.00662496		WT Fox shoots	1927	C	T	0	1038	0	1	0	0.42265
													1575	T	C	627	47	0.9303	0.0697	0.0697				1927	C	T	0	1092	0	1	0
												rdd mock shoots	1575	T	C	397	2126	0.1574	0.8426	0.8426			rdd mock shoots	1927	C	T	0	1066	0	1	0
													1575	T	C	338	1019	0.2491	0.7509	0.7509				1927	C	T	141	917	0.1333	0.8667	0.1333
												rdd Fox shoots	1575	T	C	424	1259	0.2519	0.7481	0.7481			rdd Fox shoots	1927	C	T	0	1117	0	1	0
													1575	T	C	384	2213	0.1479	0.8521	0.8521				1927	C	T	61	1060	0.0544	0.9456	0.0544
												WT mock roots	1575	C	T	0	670	0	1	0	0.000850686		WT mock roots	1927	C	T	45	1038	0.0416	0.9584	0.0416	0.863878
													1575	T	C	615	0	1	0	0				1927	C	T	0	993	0	1	0
												WT Fox roots									#DIV/0!		WT Fox roots	1927	C	T	0	1026	0	1	0	0.42265
													1575	C	T	0	576	0	1	0				1927	C	T	0	1092	0	1	0
												rdd mock roots	1575	T	C	299	1477	0.1684	0.8316	0.8316			rdd mock roots	1927	C	T	0	1137	0	1	0
													1575	C	T	2167	291	0.8816	0.1184	0.8816				1927	C	T	58	996	0.055	0.945	0.055
												rdd Fox roots	1575	T	C	250	2112	0.1058	0.8942	0.8942			rdd Fox roots	1927	C	T	0	1082	0	1	0
													1575	T	C	273	1718	0.1371	0.8629	0.8629				1927	C	T	57	1089	0.0497	0.9503	0.0497
												WT mock shoots	1582	T	C	956	0	1	0	0	0.0329823		WT mock shoots	1932	C	T	0	723	0	1	0	0.42265
													1582	T	C	906	0	1	0	0				1932	C	T	0	707	0	1	0
												WT Fox shoots	1582	T	C	911	0	1	0	0	0.0930289		WT Fox shoots	1932	C	T	0	695	0	1	0	0.42265
													1582	T	C	926	67	0.9325	0.0675	0.0675				1932	C	T	0	750	0	1	0
												rdd mock shoots	1582	T	C	998	483	0.6739	0.3261	0.3261			rdd mock shoots	1932	C	T	0	711	0	1	0
													1582	T	C	989	285	0.7763	0.2237	0.2237				1932	C	T	59	741	0.0738	0.9262	0.0738
												rdd Fox shoots	1582	T	C	1095	278	0.7975	0.2025	0.2025			rdd Fox shoots	1932	C	T	0	748	0	1	0
													1582	T	C	967	509	0.6551	0.3449	0.3449				1932	C	T	60	759	0.0733	0.9267	0.0733
												WT mock roots	1582	C	T	0	1001	0	1	0	0.0551536		WT mock roots	1932	C	T	0	720	0	1	0	#DIV/0!
													1582	T	C	931	47	0.9519	0.0481	0.0481				1932	C	T	0	691	0	1	0
												WT Fox roots									#DIV/0!		WT Fox roots	1932	C	T	0	740	0	1	0	#DIV/0!
													1582	C	T	0	910	0	1	0				1932	C	T	0	727	0	1	0
												rdd mock roots	1582	T	C	1014	228	0.8164	0.1836	0.1836			rdd mock roots	1932	C	T	0	742	0	1	0
													1582	C	T	364	980	0.2708	0.7292	0.2708				1932	C	T	0	711	0	1	0
												rdd Fox roots	1582	T	C	891	534	0.6253	0.3747	0.3747			rdd Fox roots	1932	C	T	0	723	0	1	0
													1582	T	C	940	353	0.727	0.273	0.273				1932	C	T	0	744	0	1	0
												WT mock shoots	1584	T	C	875	0	1	0	0	0.0192192		WT mock shoots	1937	C	T	0	768	0	1	0	0.107291
													1584	T	C	792	0	1	0	0				1937	C	T	0	760	0	1	0
												WT Fox shoots	1584	T	C	812	0	1	0	0	0.0111101		WT Fox shoots	1937	C	T	0	737	0	1	0	0.0503771
													1584	T	C	825	0	1	0	0				1937	C	T	0	781	0	1	0
												rdd mock shoots	1584	T	C	842	790	0.5159	0.4841	0.4841			rdd mock shoots	1937	C	T	133	638	0.1725	0.8275	0.1725
													1584	T	C	770	442	0.6353	0.3647	0.3647				1937	C	T	420	734	0.364	0.636	0.364
												rdd Fox shoots	1584	T	C	910	551	0.6229	0.3771	0.3771			rdd Fox shoots	1937	C	T	210	686	0.2344	0.7656	0.2344
													1584	T	C	827	724	0.5332	0.4668	0.4668				1937	C	T	117	686	0.1457	0.8543	0.1457
												WT mock roots	1584	C	T	50	855	0.0552	0.9448	0.0552	0.0465281		WT mock roots	1937	C	T	0	773	0	1	0	0.00836895
													1584	T	C	790	0	1	0	0				1937	C	T	0	711	0	1	0
												WT Fox roots									#DIV/0!		WT Fox roots	1937	C	T	52	787	0.062	0.938	0.062	0.0641035
													1584	C	T	0	777	0	1	0				1937	C	T	0	763	0	1	0
												rdd mock roots	1584	T	C	850	388	0.6866	0.3134	0.3134			rdd mock roots	1937	C	T	184	672	0.215	0.785	0.215
													1584	C	T	681	782	0.4655	0.5345	0.4655				1937	C	T	225	645	0.2586	0.7414	0.2586
												rdd Fox roots	1584	T	C	749	828	0.475	0.525	0.525			rdd Fox roots	1937	C	T	168	648	0.2059	0.7941	0.2059
													1584	T	C	724	675	0.5175	0.4825	0.4825				1937	C	T	280	625	0.3094	0.6906	0.3094
												WT mock shoots	1588	T	C	1037	48	0.9558	0.0442	0.0442	0.0201369		WT mock shoots	1946	C	T	0	1380	0	1	0	0.42265
													1588	T	C	980	0	1	0	0				1946	C	T	0	1247	0	1	0
												WT Fox shoots	1588	T	C	977	0	1	0	0	0.0228465		WT Fox shoots	1946	C	T	0	1244	0	1	0	0.0421952
													1588	T	C	997	97	0.9113	0.0887	0.0887				1946	C	T	0	1379	0	1	0
												rdd mock shoots	1588	T	C	996	456	0.686	0.314	0.314			rdd mock shoots	1946	C	T	0	1312	0	1	0
													1588	T	C	933	316	0.747	0.253	0.253				1946	C	T	209	1362	0.133	0.867	0.133
												rdd Fox shoots	1588	T	C	959	480	0.6664	0.3336	0.3336			rdd Fox shoots	1946	C	T	52	1438	0.0349	0.9651	0.0349
													1588	T	C	955	545	0.6367	0.3633	0.3633				1946	C	T	74	1305	0.0537	0.9463	0.0537
												WT mock roots	1588	C	T	0	993	0	1	0	0.0509894		WT mock roots	1946	C	T	75	1321	0.0537	0.9463	0.0537	0.965867
													1588	T	C	964	63	0.9387	0.0613	0.0613				1946	C	T	0	1227	0	1	0
												WT Fox roots									#DIV/0!		WT Fox roots	1946	C	T	70	1341	0.0496	0.9504	0.0496	0.958057
													1588	C	T	0	943	0	1	0				1946	C	T	0	1259	0	1	0
												rdd mock roots	1588	T	C	1014	248	0.8035	0.1965	0.1965			rdd mock roots	1946	C	T	0	1390	0	1	0
													1588	C	T	357	970	0.269	0.731	0.269				1946	C	T	76	1246	0.0575	0.9425	0.0575
												rdd Fox roots	1588	T	C	891	551	0.6179	0.3821	0.3821			rdd Fox roots	1946	C	T	0	1231	0	1	0
													1588	T	C	937	397	0.7024	0.2976	0.2976				1946	C	T	64	1341	0.0456	0.9544	0.0456
												WT mock shoots	1589	T	C	1285	50	0.9625	0.0375	0.0375	0.00179846		WT mock shoots	1947	C	T	0	874	0	1	0	0.42265
													1589	T	C	1154	0	1	0	0				1947	C	T	0	840	0	1	0
												WT Fox shoots	1589	T	C	1168	51	0.9582	0.0418	0.0418	0.00294718		WT Fox shoots	1947	C	T	0	821	0	1	0	#DIV/0!
													1589	T	C	1171	94	0.9257	0.0743	0.0743				1947	C	T	0	900	0	1	0
												rdd mock shoots	1589	T	C	552	3143	0.1494	0.8506	0.8506			rdd mock shoots	1947	C	T	0	852	0	1	0
													1589	T	C	421	1619	0.2064	0.7936	0.7936				1947	C	T	139	907	0.1329	0.8671	0.1329
												rdd Fox shoots	1589	T	C	594	2246	0.2092	0.7908	0.7908			rdd Fox shoots	1947	C	T	0	947	0	1	0
													1589	T	C	530	3490	0.1318	0.8682	0.8682				1947	C	T	0	859	0	1	0
												WT mock roots	1589	C	T	559	972	0.3651	0.6349	0.3651	0.060281		WT mock roots	1947	C	T	0	875	0	1	0	0.42265
													1589	T	C	1128	54	0.9543	0.0457	0.0457				1947	C	T	0	816	0	1	0
												WT Fox roots									#DIV/0!		WT Fox roots	1947	C	T	0	883	0	1	0	0.42265
													1589	C	T	0	1106	0	1	0				1947	C	T	0	861	0	1	0
												rdd mock roots	1589	T	C	484	2015	0.1937	0.8063	0.8063			rdd mock roots	1947	C	T	0	918	0	1	0
													1589	C	T	2860	423	0.8712	0.1288	0.8712				1947	C	T	66	822	0.0743	0.9257	0.0743
												rdd Fox roots	1589	T	C	435	2665	0.1403	0.8597	0.8597			rdd Fox roots	1947	C	T	0	830	0	1	0
													1589	T	C	367	2187	0.1437	0.8563	0.8563				1947	C	T	46	890	0.0491	0.9509	0.0491
												WT mock shoots	1590	T	C	980	66	0.9369	0.0631	0.0631	5.48305e-05		WT mock shoots	1958	C	T	0	1233	0	1	0	0.42265
													1590	T	C	898	53	0.9443	0.0557	0.0557				1958	C	T	0	1197	0	1	0
												WT Fox shoots	1590	T	C	905	48	0.9496	0.0504	0.0504	0.000530199		WT Fox shoots	1958	C	T	0	1189	0	1	0	0.42265
													1590	T	C	903	82	0.9168	0.0832	0.0832				1958	C	T	0	1262	0	1	0
												rdd mock shoots	1590	T	C	56	4726	0.0117	0.9883	0.9883			rdd mock shoots	1958	C	T	0	1151	0	1	0
													1590	T	C	0	2140	0	1	1				1958	C	T	138	1383	0.0907	0.9093	0.0907
												rdd Fox shoots	1590	T	C	113	2994	0.0364	0.9636	0.9636			rdd Fox shoots	1958	C	T	0	1409	0	1	0
													1590	T	C	53	5086	0.0103	0.9897	0.9897				1958	C	T	63	1234	0.0486	0.9514	0.0486
												WT mock roots	1590	C	T	229	847	0.2128	0.7872	0.2128	0.00800198		WT mock roots	1958	C	T	59	1231	0.0457	0.9543	0.0457	0.42265
													1590	T	C	842	51	0.9429	0.0571	0.0571				1958	C	T	0	1156	0	1	0
												WT Fox roots									#DIV/0!		WT Fox roots	1958	C	T	61	1336	0.0437	0.9563	0.0437	0.42265
													1590	C	T	0	840	0	1	0				1958	C	T	0	1194	0	1	0
												rdd mock roots	1590	T	C	0	2802	0	1	1			rdd mock roots	1958	C	T	0	1336	0	1	0
													1590	C	T	3906	0	1	0	1				1958	C	T	0	1256	0	1	0
												rdd Fox roots	1590	T	C			1	0	0			rdd Fox roots	1958	C	T	0	1151	0	1	0
													1590	T	C	0	2793	0	1	1				1958	C	T	0	1201	0	1	0
												WT mock shoots	1600	T	C	1077	0	1	0	0	0.000154898		WT mock shoots	1962	C	T	0	619	0	1	0	0.42265
													1600	T	C	928	0	1	0	0				1962	C	T	0	587	0	1	0
												WT Fox shoots	1600	T	C	924	0	1	0	0	0.0049482		WT Fox shoots	1962	C	T	0	572	0	1	0	#DIV/0!
													1600	T	C	926	56	0.943	0.057	0.057				1962	C	T	0	610	0	1	0
												rdd mock shoots	1600	T	C	249	3607	0.0646	0.9354	0.9354			rdd mock shoots	1962	C	T	0	591	0	1	0
													1600	T	C	179	1865	0.0876	0.9124	0.9124				1962	C	T	98	666	0.1283	0.8717	0.1283
												rdd Fox shoots	1600	T	C	394	2094	0.1584	0.8416	0.8416			rdd Fox shoots	1962	C	T	0	674	0	1	0
													1600	T	C	218	4139	0.05	0.95	0.95				1962	C	T	0	612	0	1	0
												WT mock roots	1600	C	T	0	914	0	1	0	0.00104815		WT mock roots	1962	C	T	0	602	0	1	0	#DIV/0!
													1600	T	C	915	46	0.9521	0.0479	0.0479				1962	C	T	0	563	0	1	0
												WT Fox roots									#DIV/0!		WT Fox roots	1962	C	T	0	608	0	1	0	#DIV/0!
													1600	C	T	0	831	0	1	0				1962	C	T	0	581	0	1	0
												rdd mock roots	1600	T	C	244	2349	0.0941	0.9059	0.9059			rdd mock roots	1962	C	T	0	685	0	1	0
													1600	C	T	3263	212	0.939	0.061	0.939				1962	C	T	0	568	0	1	0
												rdd Fox roots	1600	T	C	185	2938	0.0592	0.9408	0.9408			rdd Fox roots	1962	C	T	0	576	0	1	0
													1600	T	C	146	2370	0.058	0.942	0.942				1962	C	T	0	626	0	1	0
												WT mock shoots	1606	T	C	815	0	1	0	0	0.0229967		WT mock shoots	1972	C	T	0	797	0	1	0	0.42265
													1606	T	C	739	0	1	0	0				1972	C	T	0	748	0	1	0
												WT Fox shoots	1606	T	C	744	0	1	0	0	0.214821		WT Fox shoots	1972	C	T	0	759	0	1	0	#DIV/0!
													1606	T	C	764	61	0.9261	0.0739	0.0739				1972	C	T	0	802	0	1	0
												rdd mock shoots	1606	T	C	747	319	0.7008	0.2992	0.2992			rdd mock shoots	1972	C	T	0	777	0	1	0
													1606	T	C	766	215	0.7808	0.2192	0.2192				1972	C	T	151	898	0.1439	0.8561	0.1439
												rdd Fox shoots	1606	T	C	607	96	0.8634	0.1366	0.1366			rdd Fox shoots	1972	C	T	0	914	0	1	0
													1606	T	C	729	412	0.6389	0.3611	0.3611				1972	C	T	0	805	0	1	0
												WT mock roots	1606	C	T	0	777	0	1	0	0.0102664		WT mock roots	1972	C	T	44	774	0.0538	0.9462	0.0538	0.987158
													1606	T	C	730	0	1	0	0				1972	C	T	0	751	0	1	0
												WT Fox roots									#DIV/0!		WT Fox roots	1972	C	T	67	822	0.0754	0.9246	0.0754	0.42265
													1606	C	T	0	706	0	1	0				1972	C	T	0	763	0	1	0
												rdd mock roots	1606	T	C	771	203	0.7916	0.2084	0.2084			rdd mock roots	1972	C	T	0	904	0	1	0
													1606	C	T	263	765	0.2558	0.7442	0.2558				1972	C	T	48	822	0.0552	0.9448	0.0552
												rdd Fox roots	1606	T	C	685	418	0.621	0.379	0.379			rdd Fox roots	1972	C	T	0	754	0	1	0
													1606	T	C	749	287	0.723	0.277	0.277				1972	C	T	0	814	0	1	0
												WT mock shoots	1608	T	C	944	0	1	0	0	0.000129421		WT mock shoots	1974	C	T	0	742	0	1	0	0.42265
													1608	T	C	839	0	1	0	0				1974	C	T	0	751	0	1	0
												WT Fox shoots	1608	T	C	836	0	1	0	0	0.00370198		WT Fox shoots	1974	C	T	0	693	0	1	0	0.42265
													1608	T	C	870	67	0.9285	0.0715	0.0715				1974	C	T	0	744	0	1	0
												rdd mock shoots	1608	T	C	293	3179	0.0844	0.9156	0.9156			rdd mock shoots	1974	C	T	0	725	0	1	0
													1608	T	C	202	1721	0.105	0.895	0.895				1974	C	T	88	879	0.091	0.909	0.091
												rdd Fox shoots	1608	T	C	304	1834	0.1422	0.8578	0.8578			rdd Fox shoots	1974	C	T	0	850	0	1	0
													1608	T	C	262	3750	0.0653	0.9347	0.9347				1974	C	T	54	792	0.0638	0.9362	0.0638
												WT mock roots	1608	C	T	0	899	0	1	0	0.00196555		WT mock roots	1974	C	T	49	730	0.0629	0.9371	0.0629	0.42265
													1608	T	C	833	46	0.9477	0.0523	0.0523				1974	C	T	0	704	0	1	0
												WT Fox roots									#DIV/0!		WT Fox roots	1974	C	T	65	798	0.0753	0.9247	0.0753	0.42265
													1608	C	T	0	825	0	1	0				1974	C	T	0	707	0	1	0
												rdd mock roots	1608	T	C	295	1953	0.1312	0.8688	0.8688			rdd mock roots	1974	C	T	0	841	0	1	0
													1608	C	T	2884	231	0.9258	0.0742	0.9258				1974	C	T	0	827	0	1	0
												rdd Fox roots	1608	T	C	192	2660	0.0673	0.9327	0.9327			rdd Fox roots	1974	C	T	0	728	0	1	0
													1608	T	C	219	2010	0.0983	0.9017	0.9017				1974	C	T	0	782	0	1	0
												WT mock shoots	1616	T	C	899	0	1	0	0	0.034802		WT mock shoots	1979	C	T	0	478	0	1	0	0.42265
													1616	T	C	809	0	1	0	0				1979	C	T	0	497	0	1	0
												WT Fox shoots	1616	T	C	747	0	1	0	0	0.0168454		WT Fox shoots	1979	C	T	0	441	0	1	0	0.42265
													1616	T	C	799	57	0.9334	0.0666	0.0666				1979	C	T	0	487	0	1	0
												rdd mock shoots	1616	T	C	751	363	0.6741	0.3259	0.3259			rdd mock shoots	1979	C	T	0	456	0	1	0
													1616	T	C	789	224	0.7789	0.2211	0.2211				1979	C	T	133	569	0.1895	0.8105	0.1895
												rdd Fox shoots	1616	T	C	643	406	0.613	0.387	0.387			rdd Fox shoots	1979	C	T	47	520	0.0829	0.9171	0.0829
													1616	T	C	766	382	0.6672	0.3328	0.3328				1979	C	T	0	553	0	1	0
												WT mock roots	1616	C	T	0	738	0	1	0	0.0671777		WT mock roots	1979	C	T	0	505	0	1	0	0.42265
													1616	T	C	752	56	0.9307	0.0693	0.0693				1979	C	T	0	454	0	1	0
												WT Fox roots									#DIV/0!		WT Fox roots	1979	C	T	0	495	0	1	0	0.42265
													1616	C	T	0	703	0	1	0				1979	C	T	0	453	0	1	0
												rdd mock roots	1616	T	C	804	180	0.8171	0.1829	0.1829			rdd mock roots	1979	C	T	0	522	0	1	0
													1616	C	T	266	771	0.2565	0.7435	0.2565				1979	C	T	55	444	0.1102	0.8898	0.1102
												rdd Fox roots	1616	T	C	728	319	0.6953	0.3047	0.3047			rdd Fox roots	1979	C	T	0	442	0	1	0
													1616	T	C	725	267	0.7308	0.2692	0.2692				1979	C	T	46	479	0.0876	0.9124	0.0876
												WT mock shoots	1617	T	C	1381	68	0.9531	0.0469	0.0469	0.000827228		WT mock shoots	1988	C	T	0	861	0	1	0	0.42265
													1617	T	C	1222	52	0.9592	0.0408	0.0408				1988	C	T	0	849	0	1	0
												WT Fox shoots	1617	T	C	1221	64	0.9502	0.0498	0.0498	0.0027325		WT Fox shoots	1988	C	T	0	858	0	1	0	#DIV/0!
													1617	T	C	1241	86	0.9352	0.0648	0.0648				1988	C	T	0	906	0	1	0
												rdd mock shoots	1617	T	C	429	3631	0.1057	0.8943	0.8943			rdd mock shoots	1988	C	T	0	824	0	1	0
													1617	T	C	352	1950	0.1529	0.8471	0.8471				1988	C	T	97	983	0.0898	0.9102	0.0898
												rdd Fox shoots	1617	T	C	429	1978	0.1782	0.8218	0.8218			rdd Fox shoots	1988	C	T	0	991	0	1	0
													1617	T	C	431	4101	0.0951	0.9049	0.9049				1988	C	T	0	895	0	1	0
												WT mock roots	1617	C	T	483	960	0.3347	0.6653	0.3347	0.0403216		WT mock roots	1988	C	T	0	880	0	1	0	#DIV/0!
													1617	T	C	1109	60	0.9487	0.0513	0.0513				1988	C	T	0	845	0	1	0
												WT Fox roots									#DIV/0!		WT Fox roots	1988	C	T	0	929	0	1	0	#DIV/0!
													1617	C	T	0	1149	0	1	0				1988	C	T	0	862	0	1	0
												rdd mock roots	1617	T	C	400	2507	0.1376	0.8624	0.8624			rdd mock roots	1988	C	T	0	983	0	1	0
													1617	C	T	3467	311	0.9177	0.0823	0.9177				1988	C	T	0	868	0	1	0
												rdd Fox roots	1617	T	C	268	3302	0.0751	0.9249	0.9249			rdd Fox roots	1988	C	T	0	823	0	1	0
													1617	T	C	297	2350	0.1122	0.8878	0.8878				1988	C	T	0	909	0	1	0
																							WT mock shoots	1989	C	T	0	874	0	1	0	0.42265
																								1989	C	T	0	887	0	1	0
																							WT Fox shoots	1989	C	T	0	881	0	1	0	#DIV/0!
																								1989	C	T	0	930	0	1	0
																							rdd mock shoots	1989	C	T	0	863	0	1	0
																								1989	C	T	96	1016	0.0863	0.9137	0.0863
																							rdd Fox shoots	1989	C	T	0	1031	0	1	0
																								1989	C	T	0	949	0	1	0
																							WT mock roots	1989	C	T	0	928	0	1	0	#DIV/0!
																								1989	C	T	0	894	0	1	0
																							WT Fox roots	1989	C	T	0	955	0	1	0	#DIV/0!
																								1989	C	T	0	900	0	1	0
																							rdd mock roots	1989	C	T	0	1032	0	1	0
																								1989	C	T	0	919	0	1	0
																							rdd Fox roots	1989	C	T	0	862	0	1	0
																								1989	C	T	0	963	0	1	0
																							WT mock shoots	1990	C	T	0	714	0	1	0	0.42265
																								1990	C	T	0	722	0	1	0
																							WT Fox shoots	1990	C	T	0	702	0	1	0	#DIV/0!
																								1990	C	T	0	751	0	1	0
																							rdd mock shoots	1990	C	T	0	703	0	1	0
																								1990	C	T	65	797	0.0754	0.9246	0.0754
																							rdd Fox shoots	1990	C	T	0	831	0	1	0
																								1990	C	T	0	776	0	1	0
																							WT mock roots	1990	C	T	0	757	0	1	0	0.42265
																								1990	C	T	0	728	0	1	0
																							WT Fox roots	1990	C	T	0	772	0	1	0	#DIV/0!
																								1990	C	T	0	744	0	1	0
																							rdd mock roots	1990	C	T	0	815	0	1	0
																								1990	C	T	49	707	0.0648	0.9352	0.0648
																							rdd Fox roots	1990	C	T	0	704	0	1	0
																								1990	C	T	0	792	0	1	0
																							WT mock shoots	2000	C	T	0	887	0	1	0	0.42265
																								2000	C	T	0	868	0	1	0
																							WT Fox shoots	2000	C	T	0	844	0	1	0	0.42265
																								2000	C	T	0	873	0	1	0
																							rdd mock shoots	2000	C	T	0	814	0	1	0
																								2000	C	T	107	999	0.0967	0.9033	0.0967
																							rdd Fox shoots	2000	C	T	0	956	0	1	0
																								2000	C	T	46	886	0.0494	0.9506	0.0494
																							WT mock roots	2000	C	T	0	882	0	1	0	#DIV/0!
																								2000	C	T	0	839	0	1	0
																							WT Fox roots	2000	C	T	0	953	0	1	0	#DIV/0!
																								2000	C	T	0	806	0	1	0
																							rdd mock roots	2000	C	T	0	947	0	1	0
																								2000	C	T	0	845	0	1	0
																							rdd Fox roots	2000	C	T	0	784	0	1	0
																								2000	C	T	0	882	0	1	0
																							WT mock shoots	2001	C	T	0	805	0	1	0	0.42265
																								2001	C	T	0	797	0	1	0
																							WT Fox shoots	2001	C	T	0	784	0	1	0	0.42265
																								2001	C	T	0	811	0	1	0
																							rdd mock shoots	2001	C	T	0	756	0	1	0
																								2001	C	T	152	965	0.1361	0.8639	0.1361
																							rdd Fox shoots	2001	C	T	0	886	0	1	0
																								2001	C	T	50	820	0.0575	0.9425	0.0575
																							WT mock roots	2001	C	T	45	813	0.0524	0.9476	0.0524	0.42265
																								2001	C	T	0	785	0	1	0
																							WT Fox roots	2001	C	T	0	895	0	1	0	#DIV/0!
																								2001	C	T	0	771	0	1	0
																							rdd mock roots	2001	C	T	0	903	0	1	0
																								2001	C	T	0	793	0	1	0
																							rdd Fox roots	2001	C	T	0	739	0	1	0
																								2001	C	T	0	839	0	1	0
																							WT mock shoots	2011	C	T	0	606	0	1	0	0.42265
																								2011	C	T	0	605	0	1	0
																							WT Fox shoots	2011	C	T	0	579	0	1	0	#DIV/0!
																								2011	C	T	0	595	0	1	0
																							rdd mock shoots	2011	C	T	0	563	0	1	0
																								2011	C	T	68	718	0.0865	0.9135	0.0865
																							rdd Fox shoots	2011	C	T	0	679	0	1	0
																								2011	C	T	0	636	0	1	0
																							WT mock roots	2011	C	T	0	627	0	1	0	#DIV/0!
																								2011	C	T	0	587	0	1	0
																							WT Fox roots	2011	C	T	0	669	0	1	0	#DIV/0!
																								2011	C	T	0	579	0	1	0
																							rdd mock roots	2011	C	T	0	644	0	1	0
																								2011	C	T	0	659	0	1	0
																							rdd Fox roots	2011	C	T	0	573	0	1	0
																								2011	C	T	0	636	0	1	0
																							WT mock shoots	2014	C	T	0	722	0	1	0	0.42265
																								2014	C	T	0	675	0	1	0
																							WT Fox shoots	2014	C	T	0	653	0	1	0	#DIV/0!
																								2014	C	T	0	668	0	1	0
																							rdd mock shoots	2014	C	T	0	652	0	1	0
																								2014	C	T	70	789	0.0815	0.9185	0.0815
																							rdd Fox shoots	2014	C	T	0	769	0	1	0
																								2014	C	T	0	706	0	1	0
																							WT mock roots	2014	C	T	0	729	0	1	0	#DIV/0!
																								2014	C	T	0	661	0	1	0
																							WT Fox roots	2014	C	T	0	758	0	1	0	#DIV/0!
																								2014	C	T	0	644	0	1	0
																							rdd mock roots	2014	C	T	0	724	0	1	0
																								2014	C	T	0	703	0	1	0
																							rdd Fox roots	2014	C	T	0	655	0	1	0
																								2014	C	T	0	682	0	1	0
																							WT mock shoots	2022	C	T	0	644	0	1	0	#DIV/0!
																								2022	C	T	0	613	0	1	0
																							WT Fox shoots	2022	C	T	0	581	0	1	0	#DIV/0!
																								2022	C	T	0	559	0	1	0
																							rdd mock shoots	2022	C	T	0	588	0	1	0
																								2022	C	T	0	589	0	1	0
																							rdd Fox shoots	2022	C	T	0	692	0	1	0
																								2022	C	T	0	642	0	1	0
																							WT mock roots	2022	C	T	0	650	0	1	0	#DIV/0!
																								2022	C	T	0	584	0	1	0
																							WT Fox roots	2022	C	T	0	640	0	1	0	#DIV/0!
																								2022	C	T	0	585	0	1	0
																							rdd mock roots	2022	C	T	0	647	0	1	0
																								2022	C	T	0	684	0	1	0
																							rdd Fox roots	2022	C	T	0	565	0	1	0
																								2022	C	T	0	616	0	1	0
																							WT mock shoots	2030	C	T	0	1113	0	1	0	0.42265
																								2030	C	T	0	1075	0	1	0
																							WT Fox shoots	2030	C	T	0	1014	0	1	0	0.42265
																								2030	C	T	0	1035	0	1	0
																							rdd mock shoots	2030	C	T	0	1022	0	1	0
																								2030	C	T	139	1209	0.1031	0.8969	0.1031
																							rdd Fox shoots	2030	C	T	0	1195	0	1	0
																								2030	C	T	55	1087	0.0482	0.9518	0.0482
																							WT mock roots	2030	C	T	49	1130	0.0416	0.9584	0.0416	0.42265
																								2030	C	T	0	1048	0	1	0
																							WT Fox roots	2030	C	T	0	1113	0	1	0	#DIV/0!
																								2030	C	T	0	1028	0	1	0
																							rdd mock roots	2030	C	T	0	1119	0	1	0
																								2030	C	T	0	1161	0	1	0
																							rdd Fox roots	2030	C	T	0	1004	0	1	0
																								2030	C	T	0	1082	0	1	0
																							WT mock shoots	2031	C	T	0	1104	0	1	0	0.42265
																								2031	C	T	0	1108	0	1	0
																							WT Fox shoots	2031	C	T	0	1046	0	1	0	0.42265
																								2031	C	T	0	1053	0	1	0
																							rdd mock shoots	2031	C	T	0	1004	0	1	0
																								2031	C	T	117	1150	0.0923	0.9077	0.0923
																							rdd Fox shoots	2031	C	T	0	1148	0	1	0
																								2031	C	T	56	1098	0.0485	0.9515	0.0485
																							WT mock roots	2031	C	T	51	1117	0.0437	0.9563	0.0437	0.42265
																								2031	C	T	0	1026	0	1	0
																							WT Fox roots	2031	C	T	52	1101	0.0451	0.9549	0.0451	0.42265
																								2031	C	T	0	1015	0	1	0
																							rdd mock roots	2031	C	T	0	1102	0	1	0
																								2031	C	T	0	1141	0	1	0
																							rdd Fox roots	2031	C	T	0	985	0	1	0
																								2031	C	T	0	1035	0	1	0
																							WT mock shoots	2032	C	T	0	1072	0	1	0	0.42265
																								2032	C	T	0	1031	0	1	0
																							WT Fox shoots	2032	C	T	0	994	0	1	0	0.42265
																								2032	C	T	0	982	0	1	0
																							rdd mock shoots	2032	C	T	0	981	0	1	0
																								2032	C	T	101	1061	0.0869	0.9131	0.0869
																							rdd Fox shoots	2032	C	T	0	1101	0	1	0
																								2032	C	T	52	1063	0.0466	0.9534	0.0466
																							WT mock roots	2032	C	T	0	1093	0	1	0	#DIV/0!
																								2032	C	T	0	991	0	1	0
																							WT Fox roots	2032	C	T	0	1072	0	1	0	#DIV/0!
																								2032	C	T	0	979	0	1	0
																							rdd mock roots	2032	C	T	0	1071	0	1	0
																								2032	C	T	0	1077	0	1	0
																							rdd Fox roots	2032	C	T	0	936	0	1	0
																								2032	C	T	0	1006	0	1	0
																							WT mock shoots	2037	C	T	0	1086	0	1	0	0.42265
																								2037	C	T	0	1075	0	1	0
																							WT Fox shoots	2037	C	T	0	1015	0	1	0	0.42265
																								2037	C	T	0	1032	0	1	0
																							rdd mock shoots	2037	C	T	0	997	0	1	0
																								2037	C	T	188	1121	0.1436	0.8564	0.1436
																							rdd Fox shoots	2037	C	T	0	1064	0	1	0
																								2037	C	T	57	1103	0.0491	0.9509	0.0491
																							WT mock roots	2037	C	T	46	1104	0.04	0.96	0.04	0.801913
																								2037	C	T	0	1019	0	1	0
																							WT Fox roots	2037	C	T	0	1158	0	1	0	#DIV/0!
																								2037	C	T	0	1016	0	1	0
																							rdd mock roots	2037	C	T	0	1069	0	1	0
																								2037	C	T	65	1004	0.0608	0.9392	0.0608
																							rdd Fox roots	2037	C	T	0	961	0	1	0
																								2037	C	T	0	1012	0	1	0
																							WT mock shoots	2039	C	T	0	770	0	1	0	0.0739978
																								2039	C	T	0	771	0	1	0
																							WT Fox shoots	2039	C	T	0	750	0	1	0	0.015386
																								2039	C	T	0	745	0	1	0
																							rdd mock shoots	2039	C	T	44	696	0.0595	0.9405	0.0595
																								2039	C	T	91	754	0.1077	0.8923	0.1077
																							rdd Fox shoots	2039	C	T	45	767	0.0554	0.9446	0.0554
																								2039	C	T	59	768	0.0713	0.9287	0.0713
																							WT mock roots	2039	C	T	0	810	0	1	0	0.00298564
																								2039	C	T	0	729	0	1	0
																							WT Fox roots	2039	C	T	0	836	0	1	0	0.42265
																								2039	C	T	0	740	0	1	0
																							rdd mock roots	2039	C	T	50	744	0.063	0.937	0.063
																								2039	C	T	52	688	0.0703	0.9297	0.0703
																							rdd Fox roots	2039	C	T	0	691	0	1	0
																								2039	C	T	73	708	0.0935	0.9065	0.0935
																							WT mock shoots	2048	C	T	0	921	0	1	0	0.42265
																								2048	C	T	0	895	0	1	0
																							WT Fox shoots	2048	C	T	0	869	0	1	0	0.42265
																								2048	C	T	0	886	0	1	0
																							rdd mock shoots	2048	C	T	0	883	0	1	0
																								2048	C	T	95	942	0.0916	0.9084	0.0916
																							rdd Fox shoots	2048	C	T	0	953	0	1	0
																								2048	C	T	66	861	0.0712	0.9288	0.0712
																							WT mock roots	2048	C	T	48	896	0.0508	0.9492	0.0508	0.42265
																								2048	C	T	0	858	0	1	0
																							WT Fox roots	2048	C	T	0	884	0	1	0	#DIV/0!
																								2048	C	T	0	912	0	1	0
																							rdd mock roots	2048	C	T	0	895	0	1	0
																								2048	C	T	0	898	0	1	0
																							rdd Fox roots	2048	C	T	0	871	0	1	0
																								2048	C	T	0	906	0	1	0
																							WT mock shoots	2053	C	T	0	717	0	1	0	0.42265
																								2053	C	T	0	699	0	1	0
																							WT Fox shoots	2053	C	T	0	687	0	1	0	0.0075509
																								2053	C	T	0	668	0	1	0
																							rdd mock shoots	2053	C	T	0	673	0	1	0
																								2053	C	T	146	667	0.1796	0.8204	0.1796
																							rdd Fox shoots	2053	C	T	63	710	0.0815	0.9185	0.0815
																								2053	C	T	51	695	0.0684	0.9316	0.0684
																							WT mock roots	2053	C	T	0	745	0	1	0	0.42265
																								2053	C	T	0	675	0	1	0
																							WT Fox roots	2053	C	T	0	724	0	1	0	0.000503348
																								2053	C	T	0	692	0	1	0
																							rdd mock roots	2053	C	T	0	679	0	1	0
																								2053	C	T	68	691	0.0896	0.9104	0.0896
																							rdd Fox roots	2053	C	T	56	658	0.0784	0.9216	0.0784
																								2053	C	T	61	683	0.082	0.918	0.082
																							WT mock shoots	2058	C	T	0	755	0	1	0	0.42265
																								2058	C	T	0	728	0	1	0
																							WT Fox shoots	2058	C	T	0	712	0	1	0	0.42265
																								2058	C	T	0	721	0	1	0
																							rdd mock shoots	2058	C	T	0	718	0	1	0
																								2058	C	T	107	743	0.1259	0.8741	0.1259
																							rdd Fox shoots	2058	C	T	0	761	0	1	0
																								2058	C	T	51	739	0.0646	0.9354	0.0646
																							WT mock roots	2058	C	T	0	752	0	1	0	#DIV/0!
																								2058	C	T	0	728	0	1	0
																							WT Fox roots	2058	C	T	0	721	0	1	0	#DIV/0!
																								2058	C	T	0	742	0	1	0
																							rdd mock roots	2058	C	T	0	730	0	1	0
																								2058	C	T	0	747	0	1	0
																							rdd Fox roots	2058	C	T	0	710	0	1	0
																								2058	C	T	0	715	0	1	0
																							WT mock shoots	2060	C	T	0	760	0	1	0	0.42265
																								2060	C	T	0	756	0	1	0
																							WT Fox shoots	2060	C	T	0	738	0	1	0	0.42265
																								2060	C	T	0	721	0	1	0
																							rdd mock shoots	2060	C	T	0	722	0	1	0
																								2060	C	T	153	684	0.1828	0.8172	0.1828
																							rdd Fox shoots	2060	C	T	69	752	0.084	0.916	0.084
																								2060	C	T	0	766	0	1	0
																							WT mock roots	2060	C	T	0	766	0	1	0	0.42265
																								2060	C	T	0	714	0	1	0
																							WT Fox roots	2060	C	T	0	778	0	1	0	#DIV/0!
																								2060	C	T	0	731	0	1	0
																							rdd mock roots	2060	C	T	0	730	0	1	0
																								2060	C	T	62	793	0.0725	0.9275	0.0725
																							rdd Fox roots	2060	C	T	0	727	0	1	0
																								2060	C	T	0	740	0	1	0
																							WT mock shoots	2062	C	T	0	823	0	1	0	0.42265
																								2062	C	T	0	812	0	1	0
																							WT Fox shoots	2062	C	T	0	801	0	1	0	0.42265
																								2062	C	T	0	793	0	1	0
																							rdd mock shoots	2062	C	T	0	814	0	1	0
																								2062	C	T	169	744	0.1851	0.8149	0.1851
																							rdd Fox shoots	2062	C	T	0	852	0	1	0
																								2062	C	T	54	838	0.0605	0.9395	0.0605
																							WT mock roots	2062	C	T	45	826	0.0517	0.9483	0.0517	0.817392
																								2062	C	T	0	796	0	1	0
																							WT Fox roots	2062	C	T	0	820	0	1	0	0.42265
																								2062	C	T	0	814	0	1	0
																							rdd mock roots	2062	C	T	0	808	0	1	0
																								2062	C	T	68	829	0.0758	0.9242	0.0758
																							rdd Fox roots	2062	C	T	0	801	0	1	0
																								2062	C	T	64	820	0.0724	0.9276	0.0724
																							WT mock shoots	2079	C	T	0	896	0	1	0	0.0259983
																								2079	C	T	0	904	0	1	0
																							WT Fox shoots	2079	C	T	0	891	0	1	0	0.00322316
																								2079	C	T	0	907	0	1	0
																							rdd mock shoots	2079	C	T	554	548	0.5027	0.4973	0.5027
																								2079	C	T	1313	561	0.7006	0.2994	0.7006
																							rdd Fox shoots	2079	C	T	523	648	0.4466	0.5534	0.4466
																								2079	C	T	547	546	0.5005	0.4995	0.5005
																							WT mock roots	2079	C	T	0	871	0	1	0	0.00279602
																								2079	C	T	0	931	0	1	0
																							WT Fox roots	2079	C	T	0	881	0	1	0	0.0104476
																								2079	C	T	0	940	0	1	0
																							rdd mock roots	2079	C	T	621	491	0.5585	0.4415	0.5585
																								2079	C	T	770	470	0.621	0.379	0.621
																							rdd Fox roots	2079	C	T	550	580	0.4867	0.5133	0.4867
																								2079	C	T	708	475	0.5985	0.4015	0.5985
																							WT mock shoots	2085	C	T	0	858	0	1	0	0.42265
																								2085	C	T	0	830	0	1	0
																							WT Fox shoots	2085	C	T	0	842	0	1	0	0.000266139
																								2085	C	T	0	832	0	1	0
																							rdd mock shoots	2085	C	T	0	874	0	1	0
																								2085	C	T	193	768	0.2008	0.7992	0.2008
																							rdd Fox shoots	2085	C	T	60	857	0.0654	0.9346	0.0654
																								2085	C	T	57	843	0.0633	0.9367	0.0633
																							WT mock roots	2085	C	T	0	835	0	1	0	0.42265
																								2085	C	T	0	858	0	1	0
																							WT Fox roots	2085	C	T	0	816	0	1	0	0.020841
																								2085	C	T	0	883	0	1	0
																							rdd mock roots	2085	C	T	0	854	0	1	0
																								2085	C	T	87	857	0.0922	0.9078	0.0922
																							rdd Fox roots	2085	C	T	51	887	0.0544	0.9456	0.0544
																								2085	C	T	67	850	0.0731	0.9269	0.0731
																							WT mock shoots	2086	C	T	0	646	0	1	0	0.136401
																								2086	C	T	0	642	0	1	0
																							WT Fox shoots	2086	C	T	0	712	0	1	0	0.0156646
																								2086	C	T	0	750	0	1	0
																							rdd mock shoots	2086	C	T	45	717	0.0591	0.9409	0.0591
																								2086	C	T	129	778	0.1422	0.8578	0.1422
																							rdd Fox shoots	2086	C	T	45	755	0.0562	0.9438	0.0562
																								2086	C	T	49	627	0.0725	0.9275	0.0725
																							WT mock roots	2086	C	T	0	610	0	1	0	0.42265
																								2086	C	T	0	731	0	1	0
																							WT Fox roots	2086	C	T	0	592	0	1	0	0.0408895
																								2086	C	T	0	794	0	1	0
																							rdd mock roots	2086	C	T	0	693	0	1	0
																								2086	C	T	50	643	0.0722	0.9278	0.0722
																							rdd Fox roots	2086	C	T	57	764	0.0694	0.9306	0.0694
																								2086	C	T	90	759	0.106	0.894	0.106
																							WT mock shoots	2092	C	T	0	764	0	1	0	0.42265
																								2092	C	T	0	782	0	1	0
																							WT Fox shoots	2092	C	T	0	795	0	1	0	0.00819012
																								2092	C	T	0	821	0	1	0
																							rdd mock shoots	2092	C	T	0	813	0	1	0
																								2092	C	T	179	877	0.1695	0.8305	0.1695
																							rdd Fox shoots	2092	C	T	47	809	0.0549	0.9451	0.0549
																								2092	C	T	54	766	0.0659	0.9341	0.0659
																							WT mock roots	2092	C	T	0	773	0	1	0	#DIV/0!
																								2092	C	T	0	840	0	1	0
																							WT Fox roots	2092	C	T	0	765	0	1	0	0.42265
																								2092	C	T	0	840	0	1	0
																							rdd mock roots	2092	C	T	0	786	0	1	0
																								2092	C	T	0	909	0	1	0
																							rdd Fox roots	2092	C	T	45	836	0.0511	0.9489	0.0511
																								2092	C	T	0	846	0	1	0
																							WT mock shoots	2094	C	T	0	772	0	1	0	0.42265
																								2094	C	T	0	749	0	1	0
																							WT Fox shoots	2094	C	T	0	793	0	1	0	0.00284862
																								2094	C	T	0	754	0	1	0
																							rdd mock shoots	2094	C	T	0	833	0	1	0
																								2094	C	T	213	601	0.2617	0.7383	0.2617
																							rdd Fox shoots	2094	C	T	65	771	0.0778	0.9222	0.0778
																								2094	C	T	55	732	0.0699	0.9301	0.0699
																							WT mock roots	2094	C	T	0	758	0	1	0	0.42265
																								2094	C	T	0	785	0	1	0
																							WT Fox roots	2094	C	T	0	694	0	1	0	0.42265
																								2094	C	T	0	823	0	1	0
																							rdd mock roots	2094	C	T	0	792	0	1	0
																								2094	C	T	85	790	0.0971	0.9029	0.0971
																							rdd Fox roots	2094	C	T	52	809	0.0604	0.9396	0.0604
																								2094	C	T	0	780	0	1	0
																							WT mock shoots	2102	C	T	0	1042	0	1	0	0.42265
																								2102	C	T	0	1036	0	1	0
																							WT Fox shoots	2102	C	T	0	1034	0	1	0	5.1919e-05
																								2102	C	T	0	1097	0	1	0
																							rdd mock shoots	2102	C	T	0	1134	0	1	0
																								2102	C	T	226	1023	0.1809	0.8191	0.1809
																							rdd Fox shoots	2102	C	T	71	1058	0.0629	0.9371	0.0629
																								2102	C	T	69	1044	0.062	0.938	0.062
																							WT mock roots	2102	C	T	49	1023	0.0457	0.9543	0.0457	0.79927
																								2102	C	T	0	1097	0	1	0
																							WT Fox roots	2102	C	T	45	998	0.0431	0.9569	0.0431	0.320184
																								2102	C	T	0	1108	0	1	0
																							rdd mock roots	2102	C	T	0	1097	0	1	0
																								2102	C	T	84	1117	0.0699	0.9301	0.0699
																							rdd Fox roots	2102	C	T	53	1183	0.0429	0.9571	0.0429
																								2102	C	T	73	1105	0.062	0.938	0.062
																							WT mock shoots	2104	C	T	0	814	0	1	0	0.42265
																								2104	C	T	0	798	0	1	0
																							WT Fox shoots	2104	C	T	0	813	0	1	0	0.42265
																								2104	C	T	0	797	0	1	0
																							rdd mock shoots	2104	C	T	0	898	0	1	0
																								2104	C	T	169	743	0.1853	0.8147	0.1853
																							rdd Fox shoots	2104	C	T	0	857	0	1	0
																								2104	C	T	52	799	0.0611	0.9389	0.0611
																							WT mock roots	2104	C	T	0	791	0	1	0	#DIV/0!
																								2104	C	T	0	830	0	1	0
																							WT Fox roots	2104	C	T	0	745	0	1	0	#DIV/0!
																								2104	C	T	0	890	0	1	0
																							rdd mock roots	2104	C	T	0	839	0	1	0
																								2104	C	T	0	919	0	1	0
																							rdd Fox roots	2104	C	T	0	946	0	1	0
																								2104	C	T	0	904	0	1	0
																							WT mock shoots	2109	C	T	0	817	0	1	0	0.42265
																								2109	C	T	0	848	0	1	0
																							WT Fox shoots	2109	C	T	0	820	0	1	0	#DIV/0!
																								2109	C	T	0	835	0	1	0
																							rdd mock shoots	2109	C	T	0	902	0	1	0
																								2109	C	T	63	852	0.0689	0.9311	0.0689
																							rdd Fox shoots	2109	C	T	0	838	0	1	0
																								2109	C	T	0	822	0	1	0
																							WT mock roots	2109	C	T	0	810	0	1	0	#DIV/0!
																								2109	C	T	0	820	0	1	0
																							WT Fox roots	2109	C	T	0	824	0	1	0	#DIV/0!
																								2109	C	T	0	856	0	1	0
																							rdd mock roots	2109	C	T	0	859	0	1	0
																								2109	C	T	0	906	0	1	0
																							rdd Fox roots	2109	C	T	0	915	0	1	0
																								2109	C	T	0	874	0	1	0
																							WT mock shoots	2111	C	T	0	857	0	1	0	0.42265
																								2111	C	T	0	849	0	1	0
																							WT Fox shoots	2111	C	T	0	859	0	1	0	0.42265
																								2111	C	T	0	845	0	1	0
																							rdd mock shoots	2111	C	T	0	967	0	1	0
																								2111	C	T	102	765	0.1176	0.8824	0.1176
																							rdd Fox shoots	2111	C	T	0	881	0	1	0
																								2111	C	T	48	795	0.0569	0.9431	0.0569
																							WT mock roots	2111	C	T	0	799	0	1	0	#DIV/0!
																								2111	C	T	0	868	0	1	0
																							WT Fox roots	2111	C	T	0	792	0	1	0	#DIV/0!
																								2111	C	T	0	932	0	1	0
																							rdd mock roots	2111	C	T	0	895	0	1	0
																								2111	C	T	0	921	0	1	0
																							rdd Fox roots	2111	C	T	0	1014	0	1	0
																								2111	C	T	0	915	0	1	0

[truncated: 5 more sheets: AT5G38550, At5G39110 raw data, AT5G39110, At1G58602 raw data, AT1G58602]
