# Supplementary material for: DNA-Demethylase Regulated Genes Show Methylation-Independent Spatiotemporal Expression Patterns
Source: Front Plant Sci. 2017 Aug 28;8:1449. doi: 10.3389/fpls.2017.01449 (PMC5581395; doi:10.3389/fpls.2017.01449)
Supplement: Supplementary file 7 [file Extended_Data_File_2.XLSX]

## Sheet: description
	Extended Data Files: All bisulfite sequencing data obtained for the triple mutant rdd and WT for a range of defense-related genes are represented in File 1. Methylation data for single mutants ros1-3, dml2-1, dml3-1 as well as WT and triple mutant rdd are shown in File 2. The peak height raw data obtained from the Mutation Surveyor analyses are shown for both biological replicates for all regions…

## Sheet: At4G09420 raw data
	At4G09420	region A										region C
																				ttest	ttest ros1
		Position	Normal	Mutation	Norm_Height	Mut_Height	Norm_Percent	Mut_Percent	% methylation			Position	Normal	Mutation	Norm_Height	Mut_Height	Norm_Percent	Mut_Percent	% methylation	WT vs ros1	roots vs shoots
	WT mock roots	369	T	C	96	1793	0.0508	0.9492	0.9492		WT mock roots	2026	C	T	336	767	0.3046	0.6954	0.3046	0.10146
		369	T	C	69	1687	0.0393	0.9607	0.9607			2026	C	T	94	701	0.1182	0.8818	0.1182
	dml2 mock roots	369	T	C	165	2030	0.0752	0.9248	0.9248		dml2 mock roots	2026	C	T	98	721	0.1197	0.8803	0.1197
		369	T	C	99	1255	0.0731	0.9269	0.9269			2026	C	T	277	730	0.2751	0.7249	0.2751
	dml3 mock roots	369	T	C	102	1573	0.0609	0.9391	0.9391		dml3 mock roots	2026	C	T	153	661	0.188	0.812	0.188
		369	T	C	141	1664	0.0781	0.9219	0.9219			2026	C	T	204	700	0.2257	0.7743	0.2257
	ros1 mock roots	369	T	C	223	1464	0.1322	0.8678	0.8678		ros1 mock roots	2026	C	T	590	664	0.4705	0.5295	0.4705		0.280827
		369	T	C	252	1638	0.1333	0.8667	0.8667			2026	C	T	645	651	0.4977	0.5023	0.4977
	rdd mock roots	369	T	C	150	1875	0.0741	0.9259	0.9259		rdd mock roots	2026	C	T	703	671	0.5116	0.4884	0.5116
		369	T	C	146	1820	0.0743	0.9257	0.9257			2026	C	T	796	692	0.5349	0.4651	0.5349
	WT Fox roots	369	T	C	96	1878	0.0486	0.9514	0.9514		WT Fox roots	2026	C	T	165	668	0.1981	0.8019	0.1981	0.045391
		369	T	C	0	1766	0	1	1			2026	C	T	351	752	0.3182	0.6818	0.3182
	dml2 Fox roots	369	T	C	201	1846	0.0982	0.9018	0.9018		dml2 Fox roots	2026	C	T	127	681	0.1572	0.8428	0.1572
		369	T	C	196	1881	0.0944	0.9056	0.9056			2026	C	T	385	823	0.3187	0.6813	0.3187
	dml3 Fox roots	369	T	C	171	1970	0.0799	0.9201	0.9201		dml3 Fox roots	2026	C	T	219	748	0.2265	0.7735	0.2265
		369	T	C	173	1935	0.0821	0.9179	0.9179			2026	C	T	294	818	0.2644	0.7356	0.2644
	ros1 Fox roots	369	T	C	53	1988	0.026	0.974	0.974		ros1 Fox roots	2026	C	T	669	603	0.5259	0.4741	0.5259		0.909383
												2026	C	T	797	687	0.5371	0.4629	0.5371
	rdd Fox roots	369	T	C	106	1728	0.0578	0.9422	0.9422		rdd Fox roots	2026	C	T	626	696	0.4735	0.5265	0.4735
		369	T	C	188	1843	0.0926	0.9074	0.9074			2026	C	T	616	701	0.4677	0.5323	0.4677
	WT mock shoots	369	T	C	111	2097	0.0503	0.9497	0.9497		WT mock shoots	2026	C	T	79	719	0.099	0.901	0.099	0.0137362
		369	T	C	162	1979	0.0757	0.9243	0.9243			2026	C	T	82	734	0.1005	0.8995	0.1005
	dml2 mock shoots	369	T	C	154	2122	0.0677	0.9323	0.9323		dml2 mock shoots	2026	C	T	72	743	0.0883	0.9117	0.0883
		369	T	C	137	1598	0.079	0.921	0.921			2026	C	T	93	715	0.1151	0.8849	0.1151
	dml3 mock shoots	369	T	C	88	1987	0.0424	0.9576	0.9576		dml3 mock shoots	2026	C	T	76	718	0.0957	0.9043	0.0957
		369	T	C	65	1850	0.0339	0.9661	0.9661			2026	C	T	63	741	0.0784	0.9216	0.0784
	ros1 mock shoots	369	T	C	116	1883	0.058	0.942	0.942		ros1 mock shoots	2026	C	T	673	641	0.5122	0.4878	0.5122
		369	T	C	138	1652	0.0771	0.9229	0.9229			2026	C	T	1033	625	0.623	0.377	0.623
	rdd mock shoots	369	T	C	86	1796	0.0457	0.9543	0.9543		rdd mock shoots	2026	C	T	800	656	0.5495	0.4505	0.5495
		369	T	C	100	1667	0.0566	0.9434	0.9434			2026	C	T	756	634	0.5439	0.4561	0.5439
	WT Fox shoots	369	T	C	148	1806	0.0757	0.9243	0.9243		WT Fox shoots	2026	C	T	72	744	0.0882	0.9118	0.0882	0.115171
		369	T	C	170	1890	0.0825	0.9175	0.9175			2026	C	T	241	766	0.2393	0.7607	0.2393
	dml2 Fox shoots	369	T	C	158	1924	0.0759	0.9241	0.9241		dml2 Fox shoots	2026	C	T	71	714	0.0904	0.9096	0.0904
		369	T	C	156	1622	0.0877	0.9123	0.9123			2026	C	T	80	757	0.0956	0.9044	0.0956
	dml3 Fox shoots	369	T	C	83	1799	0.0441	0.9559	0.9559		dml3 Fox shoots	2026	C	T	75	728	0.0934	0.9066	0.0934
		369	T	C	74	1611	0.0439	0.9561	0.9561			2026	C	T	47	746	0.0593	0.9407	0.0593
	ros1 Fox shoots	369	T	C	175	1761	0.0904	0.9096	0.9096		ros1 Fox shoots	2026	C	T	495	667	0.426	0.574	0.426
		369	T	C	90	1762	0.0486	0.9514	0.9514			2026	C	T	1293	642	0.6682	0.3318	0.6682
	rdd Fox shoots	369	T	C	71	1773	0.0385	0.9615	0.9615		rdd Fox shoots	2026	C	T	614	679	0.4749	0.5251	0.4749
		369	T	C	251	1676	0.1303	0.8697	0.8697			2026	C	T	609	668	0.4769	0.5231	0.4769
	WT mock roots	375	C	T	261	870	0.2308	0.7692	0.2308		WT mock roots	2030	C	T	420	876	0.3241	0.6759	0.3241	0.0641799
		375	C	T	165	809	0.1694	0.8306	0.1694			2030	C	T	149	810	0.1554	0.8446	0.1554
	dml2 mock roots	375	C	T	264	998	0.2092	0.7908	0.2092		dml2 mock roots	2030	C	T	147	859	0.1461	0.8539	0.1461
		375	C	T	160	486	0.2477	0.7523	0.2477			2030	C	T	385	945	0.2895	0.7105	0.2895
	dml3 mock roots	375	C	T	218	892	0.1964	0.8036	0.1964		dml3 mock roots	2030	C	T	202	812	0.1992	0.8008	0.1992
		375	C	T	158	894	0.1502	0.8498	0.1502			2030	C	T	285	825	0.2568	0.7432	0.2568
	ros1 mock roots	375	C	T	211	723	0.2259	0.7741	0.2259		ros1 mock roots	2030	C	T	920	756	0.5489	0.4511	0.5489		0.327852
												2030	C	T	1094	659	0.6241	0.3759	0.6241
	rdd mock roots	375	C	T	163	1015	0.1384	0.8616	0.1384		rdd mock roots	2030	C	T	1233	705	0.6362	0.3638	0.6362
		375	C	T	179	925	0.1621	0.8379	0.1621			2030	C	T	1333	806	0.6232	0.3768	0.6232
	WT Fox roots	375	C	T	194	980	0.1652	0.8348	0.1652		WT Fox roots	2030	C	T	228	662	0.2562	0.7438	0.2562	0.00850552
		375	C	T	261	798	0.2465	0.7535	0.2465			2030	C	T	406	872	0.3177	0.6823	0.3177
	dml2 Fox roots	375	C	T	207	1071	0.162	0.838	0.162		dml2 Fox roots	2030	C	T	165	637	0.2057	0.7943	0.2057
		375	C	T	187	997	0.1579	0.8421	0.1579			2030	C	T	569	899	0.3876	0.6124	0.3876
	dml3 Fox roots	375	C	T	152	973	0.1351	0.8649	0.1351		dml3 Fox roots	2030	C	T	305	860	0.2618	0.7382	0.2618
		375	C	T	303	976	0.2369	0.7631	0.2369			2030	C	T	400	916	0.304	0.696	0.304
	ros1 Fox roots	375	C	T	306	949	0.2438	0.7562	0.2438		ros1 Fox roots	2030	C	T	1028	627	0.6211	0.3789	0.6211		0.844258
		375	C	T	376	1003	0.2727	0.7273	0.2727			2030	C	T	1293	737	0.6369	0.3631	0.6369
	rdd Fox roots	375	C	T	238	964	0.198	0.802	0.198		rdd Fox roots	2030	C	T	1294	763	0.6291	0.3709	0.6291
		375	C	T	279	964	0.2245	0.7755	0.2245			2030	C	T	933	776	0.5459	0.4541	0.5459
	WT mock shoots	375	C	T	191	936	0.1695	0.8305	0.1695		WT mock shoots	2030	C	T	192	863	0.182	0.818	0.182	0.0141351
		375	C	T	297	970	0.2344	0.7656	0.2344			2030	C	T	186	910	0.1697	0.8303	0.1697
	dml2 mock shoots	375	C	T	333	1020	0.2461	0.7539	0.2461		dml2 mock shoots	2030	C	T	186	874	0.1755	0.8245	0.1755
		375	C	T	241	957	0.2012	0.7988	0.2012			2030	C	T	254	825	0.2354	0.7646	0.2354
	dml3 mock shoots	375	C	T	159	987	0.1387	0.8613	0.1387		dml3 mock shoots	2030	C	T	186	849	0.1797	0.8203	0.1797
		375	C	T	193	940	0.1703	0.8297	0.1703			2030	C	T	181	895	0.1682	0.8318	0.1682
	ros1 mock shoots	375	C	T	270	957	0.22	0.78	0.22		ros1 mock shoots	2030	C	T	1165	722	0.6174	0.3826	0.6174
		375	C	T	227	935	0.1954	0.8046	0.1954			2030	C	T	1967	701	0.7373	0.2627	0.7373
	rdd mock shoots	375	C	T	168	854	0.1644	0.8356	0.1644		rdd mock shoots	2030	C	T	1631	686	0.7039	0.2961	0.7039
		375	C	T	178	905	0.1644	0.8356	0.1644			2030	C	T	1326	680	0.661	0.339	0.661
	WT Fox shoots	375	C	T	267	970	0.2158	0.7842	0.2158		WT Fox shoots	2030	C	T	156	905	0.147	0.853	0.147	0.126103
		375	C	T	278	1040	0.2109	0.7891	0.2109			2030	C	T	482	906	0.3473	0.6527	0.3473
	dml2 Fox shoots	375	C	T	265	1042	0.2028	0.7972	0.2028		dml2 Fox shoots	2030	C	T	211	791	0.2106	0.7894	0.2106
		375	C	T	258	986	0.2074	0.7926	0.2074			2030	C	T	185	939	0.1646	0.8354	0.1646
	dml3 Fox shoots	375	C	T	159	930	0.146	0.854	0.146		dml3 Fox shoots	2030	C	T	179	901	0.1657	0.8343	0.1657
		375	C	T	113	884	0.1133	0.8867	0.1133			2030	C	T	143	907	0.1362	0.8638	0.1362
	ros1 Fox shoots	375	C	T	273	951	0.223	0.777	0.223		ros1 Fox shoots	2030	C	T	818	723	0.5308	0.4692	0.5308
		375	C	T	172	968	0.1509	0.8491	0.1509			2030	C	T	2322	641	0.7837	0.2163	0.7837
	rdd Fox shoots	375	C	T	244	950	0.2044	0.7956	0.2044		rdd Fox shoots	2030	C	T	1055	717	0.5954	0.4046	0.5954
		375	C	T	237	959	0.1982	0.8018	0.1982			2030	C	T	1008	753	0.5724	0.4276	0.5724
	WT mock roots	376	T	C	654	465	0.5845	0.4155	0.4155		WT mock roots	2037	C	T	455	1011	0.3104	0.6896	0.3104	0.100794
		376	T	C	560	462	0.5479	0.4521	0.4521			2037	C	T	111	899	0.1099	0.8901	0.1099
	dml2 mock roots	376	T	C	683	541	0.558	0.442	0.442		dml2 mock roots	2037	C	T	100	926	0.0975	0.9025	0.0975
		376	T	C	279	268	0.5101	0.4899	0.4899			2037	C	T	210	990	0.175	0.825	0.175
	dml3 mock roots	376	T	C	584	513	0.5324	0.4676	0.4676		dml3 mock roots	2037	C	T	187	874	0.1762	0.8238	0.1762
		376	T	C	599	415	0.5907	0.4093	0.4093			2037	C	T	261	909	0.2231	0.7769	0.2231
	ros1 mock roots	376	T	C	619	376	0.6221	0.3779	0.3779		ros1 mock roots	2037	C	T	845	900	0.4842	0.5158	0.4842		0.690603
		376	T	C	612	366	0.6258	0.3742	0.3742			2037	C	T	1092	823	0.5702	0.4298	0.5702
	rdd mock roots	376	T	C	724	410	0.6384	0.3616	0.3616		rdd mock roots	2037	C	T	1096	839	0.5664	0.4336	0.5664
		376	T	C	633	507	0.5553	0.4447	0.4447			2037	C	T	943	863	0.5221	0.4779	0.5221
	WT Fox roots	376	T	C	675	485	0.5819	0.4181	0.4181		WT Fox roots	2037	C	T	212	900	0.1906	0.8094	0.1906	0.0257451
		376	T	C	548	451	0.5485	0.4515	0.4515			2037	C	T	370	935	0.2835	0.7165	0.2835
	dml2 Fox roots	376	T	C	724	459	0.612	0.388	0.388		dml2 Fox roots	2037	C	T	129	871	0.129	0.871	0.129
		376	T	C	714	485	0.5955	0.4045	0.4045			2037	C	T	576	1022	0.3605	0.6395	0.3605
	dml3 Fox roots	376	T	C	679	503	0.5745	0.4255	0.4255		dml3 Fox roots	2037	C	T	365	957	0.2761	0.7239	0.2761
		376	T	C	669	545	0.5511	0.4489	0.4489			2037	C	T	438	1042	0.2959	0.7041	0.2959
	ros1 Fox roots	376	T	C	648	565	0.5342	0.4658	0.4658		ros1 Fox roots	2037	C	T	1003	783	0.5616	0.4384	0.5616		0.967236
		376	T	C	699	555	0.5574	0.4426	0.4426			2037	C	T	970	880	0.5243	0.4757	0.5243
	rdd Fox roots	376	T	C	679	432	0.6112	0.3888	0.3888		rdd Fox roots	2037	C	T	862	834	0.5083	0.4917	0.5083
		376	T	C	672	518	0.5647	0.4353	0.4353			2037	C	T	766	832	0.4793	0.5207	0.4793
	WT mock shoots	376	T	C	682	493	0.5804	0.4196	0.4196		WT mock shoots	2037	C	T	108	908	0.1063	0.8937	0.1063	0.025966
		376	T	C	669	524	0.5608	0.4392	0.4392			2037	C	T	90	935	0.0878	0.9122	0.0878
	dml2 mock shoots	376	T	C	700	639	0.5228	0.4772	0.4772		dml2 mock shoots	2037	C	T	82	932	0.0809	0.9191	0.0809
		376	T	C	654	475	0.5793	0.4207	0.4207			2037	C	T	143	908	0.1361	0.8639	0.1361
	dml3 mock shoots	376	T	C	686	491	0.5828	0.4172	0.4172		dml3 mock shoots	2037	C	T	125	890	0.1232	0.8768	0.1232
		376	T	C	628	504	0.5548	0.4452	0.4452			2037	C	T	81	905	0.0822	0.9178	0.0822
	ros1 mock shoots	376	T	C	672	518	0.5647	0.4353	0.4353		ros1 mock shoots	2037	C	T	812	842	0.4909	0.5091	0.4909
		376	T	C	655	408	0.6162	0.3838	0.3838			2037	C	T	1396	770	0.6445	0.3555	0.6445
	rdd mock shoots	376	T	C	613	398	0.6063	0.3937	0.3937		rdd mock shoots	2037	C	T	1140	778	0.5944	0.4056	0.5944
		376	T	C	628	475	0.5694	0.4306	0.4306			2037	C	T	978	792	0.5525	0.4475	0.5525
	WT Fox shoots	376	T	C	692	500	0.5805	0.4195	0.4195		WT Fox shoots	2037	C	T	85	965	0.081	0.919	0.081	0.139856
		376	T	C	719	480	0.5997	0.4003	0.4003			2037	C	T	339	958	0.2614	0.7386	0.2614
	dml2 Fox shoots	376	T	C	749	453	0.6231	0.3769	0.3769		dml2 Fox shoots	2037	C	T	169	872	0.1623	0.8377	0.1623
		376	T	C	733	415	0.6385	0.3615	0.3615			2037	C	T	69	923	0.0696	0.9304	0.0696
	dml3 Fox shoots	376	T	C	633	537	0.541	0.459	0.459		dml3 Fox shoots	2037	C	T	73	937	0.0723	0.9277	0.0723
		376	T	C	610	387	0.6118	0.3882	0.3882			2037	C	T	67	926	0.0675	0.9325	0.0675
	ros1 Fox shoots	376	T	C	687	435	0.6123	0.3877	0.3877		ros1 Fox shoots	2037	C	T	609	845	0.4188	0.5812	0.4188
		376	T	C	736	483	0.6038	0.3962	0.3962			2037	C	T	1669	788	0.6793	0.3207	0.6793
	rdd Fox shoots	376	T	C	715	421	0.6294	0.3706	0.3706		rdd Fox shoots	2037	C	T	747	851	0.4675	0.5325	0.4675
		376	T	C	560	448	0.5556	0.4444	0.4444			2037	C	T	742	856	0.4643	0.5357	0.4643
	WT mock roots	387	T	C	947	407	0.6994	0.3006	0.3006		WT mock roots	2045	C	T	786	927	0.4588	0.5412	0.4588	0.0468745
		387	T	C	896	258	0.7764	0.2236	0.2236			2045	C	T	150	881	0.1455	0.8545	0.1455
	dml2 mock roots	387	T	C	1010	369	0.7324	0.2676	0.2676		dml2 mock roots	2045	C	T	174	918	0.1593	0.8407	0.1593
		387	T	C	769	275	0.7366	0.2634	0.2634			2045	C	T	333	965	0.2565	0.7435	0.2565
	dml3 mock roots	387	T	C	922	289	0.7614	0.2386	0.2386		dml3 mock roots	2045	C	T	272	870	0.2382	0.7618	0.2382
		387	T	C	995	254	0.7966	0.2034	0.2034			2045	C	T	394	882	0.3088	0.6912	0.3088
	ros1 mock roots	387	T	C	866	296	0.7453	0.2547	0.2547		ros1 mock roots	2045	C	T			1	0	1		0.42265
		387	T	C	1150	431	0.7274	0.2726	0.2726			2045	C	T			1	0	1
	rdd mock roots	387	T	C	993	315	0.7592	0.2408	0.2408		rdd mock roots	2045	C	T			1	0	1
		387	T	C	887	265	0.77	0.23	0.23			2045	C	T	3627	401	0.9004	0.0996	0.9004
	WT Fox roots	387	T	C	963	246	0.7965	0.2035	0.2035		WT Fox roots	2045	C	T	278	846	0.2473	0.7527	0.2473	0.00322874
		387	T	C	961	330	0.7444	0.2556	0.2556			2045	C	T	440	945	0.3177	0.6823	0.3177
	dml2 Fox roots	387	T	C	1088	314	0.776	0.224	0.224		dml2 Fox roots	2045	C	T	167	916	0.1542	0.8458	0.1542
		387	T	C	1009	391	0.7207	0.2793	0.2793			2045	C	T	673	962	0.4116	0.5884	0.4116
	dml3 Fox roots	387	T	C	1081	396	0.7319	0.2681	0.2681		dml3 Fox roots	2045	C	T	601	919	0.3954	0.6046	0.3954
		387	T	C	1062	378	0.7375	0.2625	0.2625			2045	C	T	852	989	0.4628	0.5372	0.4628
	ros1 Fox roots	387	T	C	1031	342	0.7509	0.2491	0.2491		ros1 Fox roots	2045	C	T	3513	240	0.9361	0.0639	0.9361		0.964538
		387	T	C	1004	471	0.6807	0.3193	0.3193			2045	C	T	3767	347	0.9157	0.0843	0.9157
	rdd Fox roots	387	T	C	867	335	0.7213	0.2787	0.2787		rdd Fox roots	2045	C	T	3862	285	0.9313	0.0687	0.9313
		387	T	C	861	399	0.6833	0.3167	0.3167			2045	C	T	2681	430	0.8618	0.1382	0.8618
	WT mock shoots	387	T	C	850	365	0.6996	0.3004	0.3004		WT mock shoots	2045	C	T	147	973	0.1312	0.8688	0.1312	0.00964264
		387	T	C	906	364	0.7134	0.2866	0.2866			2045	C	T	139	982	0.124	0.876	0.124
	dml2 mock shoots	387	T	C	1013	338	0.7498	0.2502	0.2502		dml2 mock shoots	2045	C	T	108	955	0.1016	0.8984	0.1016
		387	T	C	1011	278	0.7843	0.2157	0.2157			2045	C	T	194	944	0.1705	0.8295	0.1705
	dml3 mock shoots	387	T	C	988	208	0.8261	0.1739	0.1739		dml3 mock shoots	2045	C	T	181	948	0.1603	0.8397	0.1603
		387	T	C	970	232	0.807	0.193	0.193			2045	C	T	98	987	0.0903	0.9097	0.0903
	ros1 mock shoots	387	T	C	987	282	0.7778	0.2222	0.2222		ros1 mock shoots	2045	C	T	2299	428	0.8431	0.1569	0.8431
		387	T	C	910	266	0.7738	0.2262	0.2262			2045	C	T			1	0	1
	rdd mock shoots	387	T	C	855	326	0.724	0.276	0.276		rdd mock shoots	2045	C	T			1	0	1
		387	T	C	924	244	0.7911	0.2089	0.2089			2045	C	T	2979	300	0.9085	0.0915	0.9085
	WT Fox shoots	387	T	C	1012	294	0.7749	0.2251	0.2251		WT Fox shoots	2045	C	T	121	977	0.1102	0.8898	0.1102	0.0336935
		387	T	C	988	360	0.7329	0.2671	0.2671			2045	C	T	471	979	0.3248	0.6752	0.3248
	dml2 Fox shoots	387	T	C	1017	326	0.7573	0.2427	0.2427		dml2 Fox shoots	2045	C	T	194	917	0.1746	0.8254	0.1746
		387	T	C	993	335	0.7477	0.2523	0.2523			2045	C	T	77	911	0.0779	0.9221	0.0779
	dml3 Fox shoots	387	T	C	912	210	0.8128	0.1872	0.1872		dml3 Fox shoots	2045	C	T	94	1028	0.0838	0.9162	0.0838
		387	T	C	892	245	0.7845	0.2155	0.2155			2045	C	T	96	1024	0.0857	0.9143	0.0857
	ros1 Fox shoots	387	T	C	891	407	0.6864	0.3136	0.3136		ros1 Fox shoots	2045	C	T	1887	349	0.8439	0.1561	0.8439
		387	T	C	988	422	0.7007	0.2993	0.2993				C	T			1	0	1
	rdd Fox shoots	387	T	C	894	303	0.7469	0.2531	0.2531		rdd Fox shoots	2045	C	T	2150	580	0.7875	0.2125	0.7875
		387	T	C	847	305	0.7352	0.2648	0.2648			2045	C	T	2227	503	0.8158	0.1842	0.8158
	WT mock roots	388	C	T	118	1159	0.0924	0.9076	0.0924		WT mock roots	2050	C	T	161	1044	0.1336	0.8664	0.1336	0.0187561
		388	C	T	123	1075	0.1027	0.8973	0.1027			2050	C	T	65	926	0.0656	0.9344	0.0656
	dml2 mock roots	388	C	T	134	1311	0.0927	0.9073	0.0927		dml2 mock roots	2050	C	T	58	943	0.0579	0.9421	0.0579
		388	C	T	119	1015	0.1049	0.8951	0.1049			2050	C	T	149	975	0.1326	0.8674	0.1326
	dml3 mock roots	388	C	T	95	1150	0.0763	0.9237	0.0763		dml3 mock roots	2050	C	T	95	907	0.0948	0.9052	0.0948
		388	C	T	102	1111	0.0841	0.9159	0.0841			2050	C	T	108	920	0.1051	0.8949	0.1051
	ros1 mock roots	388	C	T	101	1049	0.0878	0.9122	0.0878		ros1 mock roots	2050	C	T	606	893	0.4043	0.5957	0.4043		0.384848
												2050	C	T	805	913	0.4686	0.5314	0.4686
	rdd mock roots	388	C	T	145	1169	0.1104	0.8896	0.1104		rdd mock roots	2050	C	T	851	838	0.5038	0.4962	0.5038
		388	C	T	130	1101	0.1056	0.8944	0.1056			2050	C	T	833	909	0.4782	0.5218	0.4782
	WT Fox roots	388	C	T	111	1202	0.0845	0.9155	0.0845		WT Fox roots	2050	C	T	64	898	0.0665	0.9335	0.0665	0.0161371
		388	C	T	86	1210	0.0664	0.9336	0.0664			2050	C	T	175	942	0.1567	0.8433	0.1567
	dml2 Fox roots	388	C	T	101	1323	0.0709	0.9291	0.0709		dml2 Fox roots	2050	C	T	60	933	0.0604	0.9396	0.0604
		388	C	T	97	1303	0.0693	0.9307	0.0693			2050	C	T	231	992	0.1889	0.8111	0.1889
	dml3 Fox roots	388	C	T	118	1338	0.081	0.919	0.081		dml3 Fox roots	2050	C	T	132	1000	0.1166	0.8834	0.1166
		388	C	T	128	1273	0.0914	0.9086	0.0914			2050	C	T	150	1048	0.1252	0.8748	0.1252
	ros1 Fox roots	388	C	T	104	1259	0.0763	0.9237	0.0763		ros1 Fox roots	2050	C	T	695	798	0.4655	0.5345	0.4655		0.738685
		388	C	T	130	1319	0.0897	0.9103	0.0897			2050	C	T	737	864	0.4603	0.5397	0.4603
	rdd Fox roots	388	C	T	128	1129	0.1018	0.8982	0.1018		rdd Fox roots	2050	C	T	877	854	0.5066	0.4934	0.5066
		388	C	T	163	1055	0.1338	0.8662	0.1338			2050	C	T	550	943	0.3684	0.6316	0.3684
	WT mock shoots	388	C	T	80	1038	0.0716	0.9284	0.0716		WT mock shoots	2050	C	T	69	973	0.0662	0.9338	0.0662	0.0308196
		388	C	T	102	1120	0.0835	0.9165	0.0835			2050	C	T	73	985	0.069	0.931	0.069
	dml2 mock shoots	388	C	T	146	1301	0.1009	0.8991	0.1009		dml2 mock shoots	2050	C	T	80	955	0.0773	0.9227	0.0773
		388	C	T	103	1254	0.0759	0.9241	0.0759			2050	C	T	100	899	0.1001	0.8999	0.1001
	dml3 mock shoots	388	C	T	163	1145	0.1246	0.8754	0.1246		dml3 mock shoots	2050	C	T	72	967	0.0693	0.9307	0.0693
		388	C	T	137	1175	0.1044	0.8956	0.1044			2050	C	T	64	920	0.065	0.935	0.065
	ros1 mock shoots	388	C	T	106	1290	0.0759	0.9241	0.0759		ros1 mock shoots	2050	C	T	734	891	0.4517	0.5483	0.4517
		388	C	T	93	1128	0.0762	0.9238	0.0762			2050	C	T	1276	782	0.62	0.38	0.62
	rdd mock shoots	388	C	T	106	1028	0.0935	0.9065	0.0935		rdd mock shoots	2050	C	T	1198	789	0.6029	0.3971	0.6029
		388	C	T	113	1123	0.0914	0.9086	0.0914			2050	C	T	843	890	0.4864	0.5136	0.4864
	WT Fox shoots	388	C	T	99	1291	0.0712	0.9288	0.0712		WT Fox shoots	2050	C	T	54	984	0.052	0.948	0.052	0.101412
		388	C	T	115	1202	0.0873	0.9127	0.0873			2050	C	T	194	999	0.1626	0.8374	0.1626
	dml2 Fox shoots	388	C	T	122	1270	0.0876	0.9124	0.0876		dml2 Fox shoots	2050	C	T	87	915	0.0868	0.9132	0.0868
		388	C	T	106	1256	0.0778	0.9222	0.0778			2050	C	T	54	858	0.0592	0.9408	0.0592
	dml3 Fox shoots	388	C	T	189	1121	0.1443	0.8557	0.1443		dml3 Fox shoots	2050	C	T	80	970	0.0762	0.9238	0.0762
		388	C	T	133	1012	0.1162	0.8838	0.1162			2050	C	T	48	950	0.0481	0.9519	0.0481
	ros1 Fox shoots	388	C	T	80	1110	0.0672	0.9328	0.0672		ros1 Fox shoots	2050	C	T	538	864	0.3837	0.6163	0.3837
		388	C	T	117	1190	0.0895	0.9105	0.0895			2050	C	T	1505	845	0.6404	0.3596	0.6404
	rdd Fox shoots	388	C	T	83	1131	0.0684	0.9316	0.0684		rdd Fox shoots	2050	C	T	599	920	0.3943	0.6057	0.3943
		388	C	T	77	1120	0.0643	0.9357	0.0643			2050	C	T	597	907	0.3969	0.6031	0.3969
	WT mock roots	394	T	C	772	271	0.7402	0.2598	0.2598		WT mock roots	2053	C	T	188	968	0.1626	0.8374	0.1626	0.0355042
		394	T	C	872	220	0.7985	0.2015	0.2015			2053	C	T	66	899	0.0684	0.9316	0.0684
	dml2 mock roots	394	T	C	919	286	0.7627	0.2373	0.2373		dml2 mock roots	2053	C	T	65	923	0.0658	0.9342	0.0658
		394	T	C	852	289	0.7467	0.2533	0.2533			2053	C	T	160	935	0.1461	0.8539	0.1461
	dml3 mock roots	394	T	C	886	263	0.7711	0.2289	0.2289		dml3 mock roots	2053	C	T	97	890	0.0983	0.9017	0.0983
		394	T	C	839	172	0.8299	0.1701	0.1701			2053	C	T	131	891	0.1282	0.8718	0.1282
	ros1 mock roots	394	T	C	805	256	0.7587	0.2413	0.2413		ros1 mock roots	2053	C	T	573	864	0.3987	0.6013	0.3987		0.583187
		394	T	C	1004	182	0.8465	0.1535	0.1535			2053	C	T	605	650	0.4821	0.5179	0.4821
	rdd mock roots	394	T	C	882	200	0.8152	0.1848	0.1848		rdd mock roots	2053	C	T	832	801	0.5095	0.4905	0.5095
		394	T	C	855	194	0.8151	0.1849	0.1849			2053	C	T	764	903	0.4583	0.5417	0.4583
	WT Fox roots	394	T	C	936	115	0.8906	0.1094	0.1094		WT Fox roots	2053	C	T	88	918	0.0875	0.9125	0.0875	0.0290435
		394	T	C	938	344	0.7317	0.2683	0.2683			2053	C	T	210	927	0.1847	0.8153	0.1847
	dml2 Fox roots	394	T	C	950	225	0.8085	0.1915	0.1915		dml2 Fox roots	2053	C	T	61	878	0.065	0.935	0.065
		394	T	C	885	326	0.7308	0.2692	0.2692			2053	C	T	336	972	0.2569	0.7431	0.2569
	dml3 Fox roots	394	T	C	1006	370	0.7311	0.2689	0.2689		dml3 Fox roots	2053	C	T	157	900	0.1485	0.8515	0.1485
		394	T	C	938	354	0.726	0.274	0.274			2053	C	T	196	995	0.1646	0.8354	0.1646
	ros1 Fox roots	394	T	C	999	353	0.7389	0.2611	0.2611		ros1 Fox roots	2053	C	T	572	779	0.4234	0.5766	0.4234		0.694995
		394	T	C	975	443	0.6876	0.3124	0.3124			2053	C	T	606	868	0.4111	0.5889	0.4111
	rdd Fox roots	394	T	C	880	275	0.7619	0.2381	0.2381		rdd Fox roots	2053	C	T	701	863	0.4482	0.5518	0.4482
		394	T	C	805	321	0.7149	0.2851	0.2851			2053	C	T	533	920	0.3668	0.6332	0.3668
	WT mock shoots	394	T	C	802	248	0.7638	0.2362	0.2362		WT mock shoots	2053	C	T	57	934	0.0575	0.9425	0.0575	0.032461
		394	T	C	880	332	0.7261	0.2739	0.2739			2053	C	T	65	949	0.0641	0.9359	0.0641
	dml2 mock shoots	394	T	C	1017	359	0.7391	0.2609	0.2609		dml2 mock shoots	2053	C	T	0	900	0	1	0
		394	T	C	955	278	0.7745	0.2255	0.2255			2053	C	T	65	902	0.0672	0.9328	0.0672
	dml3 mock shoots	394	T	C	945	232	0.8029	0.1971	0.1971		dml3 mock shoots	2053	C	T	57	895	0.0599	0.9401	0.0599
		394	T	C	941	234	0.8009	0.1991	0.1991			2053	C	T	48	935	0.0488	0.9512	0.0488
	ros1 mock shoots	394	T	C	957	292	0.7662	0.2338	0.2338		ros1 mock shoots	2053	C	T	629	874	0.4185	0.5815	0.4185
		394	T	C	883	251	0.7787	0.2213	0.2213			2053	C	T	1086	785	0.5804	0.4196	0.5804
	rdd mock shoots	394	T	C	768	222	0.7758	0.2242	0.2242		rdd mock shoots	2053	C	T	1096	783	0.5833	0.4167	0.5833
		394	T	C	893	220	0.8023	0.1977	0.1977			2053	C	T	749	891	0.4567	0.5433	0.4567
	WT Fox shoots	394	T	C	970	303	0.762	0.238	0.238		WT Fox shoots	2053	C	T	55	954	0.0545	0.9455	0.0545	0.143581
		394	T	C	936	333	0.7376	0.2624	0.2624			2053	C	T	216	927	0.189	0.811	0.189
	dml2 Fox shoots	394	T	C	969	291	0.769	0.231	0.231		dml2 Fox shoots	2053	C	T	86	854	0.0915	0.9085	0.0915
		394	T	C	949	203	0.8238	0.1762	0.1762			2053	C	T	0	976	0	1	0
	dml3 Fox shoots	394	T	C	912	121	0.8829	0.1171	0.1171		dml3 Fox shoots	2053	C	T	55	900	0.0576	0.9424	0.0576
		394	T	C	786	103	0.8841	0.1159	0.1159			2053	C	T	46	884	0.0495	0.9505	0.0495
	ros1 Fox shoots	394	T	C	744	336	0.6889	0.3111	0.3111		ros1 Fox shoots	2053	C	T	461	885	0.3425	0.6575	0.3425
		394	T	C	888	374	0.7036	0.2964	0.2964			2053	C	T	1240	773	0.616	0.384	0.616
	rdd Fox shoots	394	T	C	817	267	0.7537	0.2463	0.2463		rdd Fox shoots	2053	C	T	489	900	0.3521	0.6479	0.3521
		394	T	C	792	316	0.7148	0.2852	0.2852			2053	C	T	534	909	0.3701	0.6299	0.3701
	WT mock roots	395	C	T	74	1162	0.0599	0.9401	0.0599		WT mock roots	2059	C	T	434	1116	0.28	0.72	0.28	0.110718
		395	C	T	102	1195	0.0786	0.9214	0.0786			2059	C	T	90	1066	0.0779	0.9221	0.0779
	dml2 mock roots	395	C	T	112	1312	0.0787	0.9213	0.0787		dml2 mock roots	2059	C	T	76	1126	0.0632	0.9368	0.0632
		395	C	T	84	1139	0.0687	0.9313	0.0687			2059	C	T	133	1150	0.1037	0.8963	0.1037
	dml3 mock roots	395	C	T	78	1237	0.0593	0.9407	0.0593		dml3 mock roots	2059	C	T	144	1013	0.1245	0.8755	0.1245
		395	C	T	80	1235	0.0608	0.9392	0.0608			2059	C	T	223	1030	0.178	0.822	0.178
	ros1 mock roots	395	C	T	87	1123	0.0719	0.9281	0.0719		ros1 mock roots	2059	C	T	794	1019	0.4379	0.5621	0.4379		0.83695
												2059	C	T	1059	965	0.5232	0.4768	0.5232
	rdd mock roots	395	C	T	79	1225	0.0606	0.9394	0.0606		rdd mock roots	2059	C	T	1111	925	0.5457	0.4543	0.5457
		395	C	T	98	1217	0.0745	0.9255	0.0745			2059	C	T	796	1089	0.4223	0.5777	0.4223
	WT Fox roots	395	C	T	89	1288	0.0646	0.9354	0.0646		WT Fox roots	2059	C	T	167	1028	0.1397	0.8603	0.1397	0.0151783
		395	C	T	74	1275	0.0549	0.9451	0.0549			2059	C	T	283	1119	0.2019	0.7981	0.2019
	dml2 Fox roots	395	C	T	66	1265	0.0496	0.9504	0.0496		dml2 Fox roots	2059	C	T	89	1056	0.0777	0.9223	0.0777
		395	C	T	0	1281	0	1	0			2059	C	T	429	1150	0.2717	0.7283	0.2717
	dml3 Fox roots	395	C	T	73	1359	0.051	0.949	0.051		dml3 Fox roots	2059	C	T	324	1088	0.2295	0.7705	0.2295
		395	C	T	85	1293	0.0617	0.9383	0.0617			2059	C	T	442	1130	0.2812	0.7188	0.2812
	ros1 Fox roots	395	C	T	103	1351	0.0708	0.9292	0.0708		ros1 Fox roots	2059	C	T	894	954	0.4838	0.5162	0.4838		0.898455
		395	C	T	107	1411	0.0705	0.9295	0.0705			2059	C	T	812	1012	0.4452	0.5548	0.4452
	rdd Fox roots	395	C	T	76	1210	0.0591	0.9409	0.0591		rdd Fox roots	2059	C	T	851	1014	0.4563	0.5437	0.4563
		395	C	T	120	1144	0.0949	0.9051	0.0949			2059	C	T	593	1128	0.3446	0.6554	0.3446
	WT mock shoots	395	C	T	113	1185	0.0871	0.9129	0.0871		WT mock shoots	2059	C	T	80	1121	0.0666	0.9334	0.0666	0.0482846
		395	C	T	104	1230	0.078	0.922	0.078			2059	C	T	77	1122	0.0642	0.9358	0.0642
	dml2 mock shoots	395	C	T	120	1311	0.0839	0.9161	0.0839		dml2 mock shoots	2059	C	T	65	1129	0.0544	0.9456	0.0544
		395	C	T	66	1246	0.0503	0.9497	0.0503			2059	C	T	103	1095	0.086	0.914	0.086
	dml3 mock shoots	395	C	T	102	1232	0.0765	0.9235	0.0765		dml3 mock shoots	2059	C	T	111	1088	0.0926	0.9074	0.0926
		395	C	T	114	1256	0.0832	0.9168	0.0832			2059	C	T	60	1092	0.0521	0.9479	0.0521
	ros1 mock shoots	395	C	T	76	1292	0.0556	0.9444	0.0556		ros1 mock shoots	2059	C	T	616	1058	0.368	0.632	0.368
		395	C	T	69	1214	0.0538	0.9462	0.0538			2059	C	T	1140	945	0.5468	0.4532	0.5468
	rdd mock shoots	395	C	T	80	1136	0.0658	0.9342	0.0658		rdd mock shoots	2059	C	T	1237	953	0.5648	0.4352	0.5648
		395	C	T	83	1256	0.062	0.938	0.062			2059	C	T	768	1044	0.4238	0.5762	0.4238
	WT Fox shoots	395	C	T	82	1301	0.0593	0.9407	0.0593		WT Fox shoots	2059	C	T	70	1115	0.0591	0.9409	0.0591	0.170612
		395	C	T	118	1300	0.0832	0.9168	0.0832			2059	C	T	273	1136	0.1938	0.8062	0.1938
	dml2 Fox shoots	395	C	T	78	1326	0.0556	0.9444	0.0556		dml2 Fox shoots	2059	C	T	141	1028	0.1206	0.8794	0.1206
		395	C	T	80	1359	0.0556	0.9444	0.0556			2059	C	T	51	1070	0.0455	0.9545	0.0455
	dml3 Fox shoots	395	C	T	192	1195	0.1384	0.8616	0.1384		dml3 Fox shoots	2059	C	T	64	1177	0.0516	0.9484	0.0516
		395	C	T	98	1163	0.0777	0.9223	0.0777			2059	C	T	60	1127	0.0505	0.9495	0.0505
	ros1 Fox shoots	395	C	T	68	1137	0.0564	0.9436	0.0564		ros1 Fox shoots	2059	C	T	471	1054	0.3089	0.6911	0.3089
		395	C	T	84	1154	0.0679	0.9321	0.0679			2059	C	T	1360	983	0.5805	0.4195	0.5805
	rdd Fox shoots	395	C	T	82	1160	0.066	0.934	0.066		rdd Fox shoots	2059	C	T	557	1109	0.3343	0.6657	0.3343
		395	C	T	55	1096	0.0478	0.9522	0.0478			2059	C	T	542	1103	0.3295	0.6705	0.3295
	WT mock roots	398	C	T	930	430	0.6838	0.3162	0.6838		WT mock roots	2069	C	T	344	906	0.2752	0.7248	0.2752	0.0648708
		398	C	T	1171	349	0.7704	0.2296	0.7704			2069	C	T	60	824	0.0679	0.9321	0.0679
	dml2 mock roots	398	C	T	1031	415	0.713	0.287	0.713		dml2 mock roots	2069	C	T	52	849	0.0577	0.9423	0.0577
		398	C	T	971	345	0.7378	0.2622	0.7378			2069	C	T	99	848	0.1045	0.8955	0.1045
	dml3 mock roots	398	C	T	1038	384	0.73	0.27	0.73		dml3 mock roots	2069	C	T	105	794	0.1168	0.8832	0.1168
		398	C	T	907	433	0.6769	0.3231	0.6769			2069	C	T	169	816	0.1716	0.8284	0.1716
	ros1 mock roots	398	C	T	753	422	0.6409	0.3591	0.6409		ros1 mock roots	2069	C	T	919	743	0.5529	0.4471	0.5529		0.493361
		398	C	T	701	569	0.552	0.448	0.552			2069	C	T	1195	620	0.6584	0.3416	0.6584
	rdd mock roots	398	C	T	924	464	0.6657	0.3343	0.6657		rdd mock roots	2069	C	T	1397	672	0.6752	0.3248	0.6752
		398	C	T	902	475	0.655	0.345	0.655			2069	C	T	956	764	0.5558	0.4442	0.5558
	WT Fox roots	398	C	T	1137	344	0.7677	0.2323	0.7677		WT Fox roots	2069	C	T	116	849	0.1202	0.8798	0.1202	0.000167048
		398	C	T	1165	304	0.7931	0.2069	0.7931			2069	C	T	130	866	0.1305	0.8695	0.1305
	dml2 Fox roots	398	C	T	948	449	0.6786	0.3214	0.6786		dml2 Fox roots	2069	C	T	48	834	0.0544	0.9456	0.0544
		398	C	T	906	485	0.6513	0.3487	0.6513			2069	C	T	200	888	0.1838	0.8162	0.1838
	dml3 Fox roots	398	C	T	945	503	0.6526	0.3474	0.6526		dml3 Fox roots	2069	C	T	243	831	0.2263	0.7737	0.2263
		398	C	T	949	445	0.6808	0.3192	0.6808			2069	C	T	372	908	0.2906	0.7094	0.2906
	ros1 Fox roots	398	C	T	1182	331	0.7812	0.2188	0.7812		ros1 Fox roots	2069	C	T	977	760	0.5625	0.4375	0.5625		0.510695
		398	C	T	1078	395	0.7318	0.2682	0.7318			2069	C	T	965	736	0.5673	0.4327	0.5673
	rdd Fox roots	398	C	T	1037	308	0.771	0.229	0.771		rdd Fox roots	2069	C	T	1092	681	0.6159	0.3841	0.6159
		398	C	T	1105	364	0.7522	0.2478	0.7522			2069	C	T	501	864	0.367	0.633	0.367
	WT mock shoots	398	C	T	991	466	0.6802	0.3198	0.6802		WT mock shoots	2069	C	T	0	854	0	1	0	0.0279308
		398	C	T	1112	420	0.7258	0.2742	0.7258			2069	C	T	0	846	0	1	0
	dml2 mock shoots	398	C	T	1131	411	0.7335	0.2665	0.7335		dml2 mock shoots	2069	C	T	0	772	0	1	0
		398	C	T	885	393	0.6925	0.3075	0.6925			2069	C	T	51	835	0.0576	0.9424	0.0576
	dml3 mock shoots	398	C	T	1226	307	0.7997	0.2003	0.7997		dml3 mock shoots	2069	C	T	45	851	0.0502	0.9498	0.0502
		398	C	T	1083	320	0.7719	0.2281	0.7719			2069	C	T	0	854	0	1	0
	ros1 mock shoots	398	C	T	1027	366	0.7373	0.2627	0.7373		ros1 mock shoots	2069	C	T	566	747	0.4311	0.5689	0.4311
		398	C	T	881	388	0.6942	0.3058	0.6942			2069	C	T	1042	670	0.6086	0.3914	0.6086
	rdd mock shoots	398	C	T	946	433	0.686	0.314	0.686		rdd mock shoots	2069	C	T	1354	625	0.6842	0.3158	0.6842
		398	C	T	923	382	0.7073	0.2927	0.7073			2069	C	T	772	782	0.4968	0.5032	0.4968
	WT Fox shoots	398	C	T	908	436	0.6756	0.3244	0.6756		WT Fox shoots	2069	C	T	0	868	0	1	0	0.097912
		398	C	T	943	439	0.6823	0.3177	0.6823			2069	C	T	110	836	0.1163	0.8837	0.1163
	dml2 Fox shoots	398	C	T	994	448	0.6893	0.3107	0.6893		dml2 Fox shoots	2069	C	T	47	824	0.054	0.946	0.054
		398	C	T	938	472	0.6652	0.3348	0.6652			2069	C	T	0	940	0	1	0
	dml3 Fox shoots	398	C	T	1275	303	0.808	0.192	0.808		dml3 Fox shoots	2069	C	T	0	850	0	1	0
		398	C	T	961	411	0.7004	0.2996	0.7004			2069	C	T	0	810	0	1	0
	ros1 Fox shoots	398	C	T	936	398	0.7016	0.2984	0.7016		ros1 Fox shoots	2069	C	T	417	807	0.3407	0.6593	0.3407
		398	C	T	1009	411	0.7106	0.2894	0.7106			2069	C	T	1084	751	0.5907	0.4093	0.5907
	rdd Fox shoots	398	C	T	963	331	0.7442	0.2558	0.7442		rdd Fox shoots	2069	C	T	385	834	0.3158	0.6842	0.3158
		398	C	T	953	283	0.771	0.229	0.771			2069	C	T	427	815	0.3438	0.6562	0.3438
	WT mock roots	416	C	T	271	539	0.3346	0.6654	0.3346		WT mock roots	2072	C	T	348	753	0.3161	0.6839	0.3161	0.12769
		416	C	T	341	688	0.3314	0.6686	0.3314			2072	C	T	72	737	0.089	0.911	0.089
	dml2 mock roots	416	C	T	287	679	0.2971	0.7029	0.2971		dml2 mock roots	2072	C	T	63	743	0.0782	0.9218	0.0782
		416	C	T	353	743	0.3221	0.6779	0.3221			2072	C	T	71	759	0.0855	0.9145	0.0855
	dml3 mock roots	416	C	T	289	716	0.2876	0.7124	0.2876		dml3 mock roots	2072	C	T	140	700	0.1667	0.8333	0.1667
		416	C	T	271	658	0.2917	0.7083	0.2917			2072	C	T	192	680	0.2202	0.7798	0.2202
	ros1 mock roots	416	C	T	179	503	0.2625	0.7375	0.2625		ros1 mock roots	2072	C	T	622	712	0.4663	0.5337	0.4663		0.104327
		416	C	T	181	569	0.2413	0.7587	0.2413			2072	C	T	959	686	0.583	0.417	0.583
	rdd mock roots	416	C	T	255	645	0.2833	0.7167	0.2833		rdd mock roots	2072	C	T	535	664	0.4462	0.5538	0.4462
		416	C	T	258	696	0.2704	0.7296	0.2704			2072	C	T	273	779	0.2595	0.7405	0.2595
	WT Fox roots	416	C	T	361	673	0.3491	0.6509	0.3491		WT Fox roots	2072	C	T	153	718	0.1757	0.8243	0.1757	0.0587547
		416	C	T	415	733	0.3615	0.6385	0.3615			2072	C	T	257	758	0.2532	0.7468	0.2532
	dml2 Fox roots	416	C	T	198	721	0.2155	0.7845	0.2155		dml2 Fox roots	2072	C	T	90	738	0.1087	0.8913	0.1087
		416	C	T	181	678	0.2107	0.7893	0.2107			2072	C	T	416	780	0.3478	0.6522	0.3478
	dml3 Fox roots	416	C	T	186	764	0.1958	0.8042	0.1958		dml3 Fox roots	2072	C	T	272	723	0.2734	0.7266	0.2734
		416	C	T	165	747	0.1809	0.8191	0.1809			2072	C	T	536	766	0.4117	0.5883	0.4117
	ros1 Fox roots	416	C	T	373	749	0.3324	0.6676	0.3324		ros1 Fox roots	2072	C	T	775	693	0.5279	0.4721	0.5279		0.289004
		416	C	T	301	707	0.2986	0.7014	0.2986			2072	C	T	512	704	0.4211	0.5789	0.4211
	rdd Fox roots	416	C	T	247	676	0.2676	0.7324	0.2676		rdd Fox roots	2072	C	T	220	763	0.2238	0.7762	0.2238
		416	C	T	349	604	0.3662	0.6338	0.3662			2072	C	T	266	771	0.2565	0.7435	0.2565
	WT mock shoots	416	C	T	324	654	0.3313	0.6687	0.3313		WT mock shoots	2072	C	T	0	768	0	1	0	0.0937096
		416	C	T	207	730	0.2209	0.7791	0.2209			2072	C	T	71	782	0.0832	0.9168	0.0832
	dml2 mock shoots	416	C	T	178	774	0.187	0.813	0.187		dml2 mock shoots	2072	C	T	0	751	0	1	0
		416	C	T	136	706	0.1615	0.8385	0.1615			2072	C	T	0	727	0	1	0
	dml3 mock shoots	416	C	T	327	692	0.3209	0.6791	0.3209		dml3 mock shoots	2072	C	T	108	765	0.1237	0.8763	0.1237
		416	C	T	338	718	0.3201	0.6799	0.3201			2072	C	T	0	741	0	1	0
	ros1 mock shoots	416	C	T	249	703	0.2616	0.7384	0.2616		ros1 mock shoots	2072	C	T	205	768	0.2107	0.7893	0.2107
		416	C	T	223	674	0.2486	0.7514	0.2486			2072	C	T	366	708	0.3408	0.6592	0.3408
	rdd mock shoots	416	C	T	225	617	0.2672	0.7328	0.2672		rdd mock shoots	2072	C	T	388	753	0.3401	0.6599	0.3401
		416	C	T	222	692	0.2429	0.7571	0.2429			2072	C	T	251	822	0.2339	0.7661	0.2339
	WT Fox shoots	416	C	T	230	720	0.2421	0.7579	0.2421		WT Fox shoots	2072	C	T	0	778	0	1	0	0.43629
		416	C	T	204	722	0.2203	0.7797	0.2203			2072	C	T	258	763	0.2527	0.7473	0.2527
	dml2 Fox shoots	416	C	T	160	779	0.1704	0.8296	0.1704		dml2 Fox shoots	2072	C	T	146	721	0.1684	0.8316	0.1684
		416	C	T	196	715	0.2151	0.7849	0.2151			2072	C	T	0	741	0	1	0
	dml3 Fox shoots	416	C	T	446	634	0.413	0.587	0.413		dml3 Fox shoots	2072	C	T	46	765	0.0567	0.9433	0.0567
		416	C	T	321	625	0.3393	0.6607	0.3393			2072	C	T	0	777	0	1	0
	ros1 Fox shoots	416	C	T	225	571	0.2827	0.7173	0.2827		ros1 Fox shoots	2072	C	T	165	773	0.1759	0.8241	0.1759
		416	C	T	252	693	0.2667	0.7333	0.2667			2072	C	T	498	723	0.4079	0.5921	0.4079
	rdd Fox shoots	416	C	T	302	650	0.3172	0.6828	0.3172		rdd Fox shoots	2072	C	T	236	759	0.2372	0.7628	0.2372
		416	C	T	265	696	0.2758	0.7242	0.2758			2072	C	T	206	796	0.2056	0.7944	0.2056
	WT mock roots	422	C	T	1038	388	0.7279	0.2721	0.7279		WT mock roots	2080	C	T	126	959	0.1161	0.8839	0.1161	0.102952
		422	C	T	1396	400	0.7773	0.2227	0.7773			2080	C	T	0	929	0	1	0
	dml2 mock roots	422	C	T	1314	424	0.756	0.244	0.756		dml2 mock roots	2080	C	T	0	903	0	1	0
		422	C	T	1401	453	0.7557	0.2443	0.7557			2080	C	T	70	945	0.069	0.931	0.069
	dml3 mock roots	422	C	T	1399	438	0.7616	0.2384	0.7616		dml3 mock roots	2080	C	T	58	911	0.0599	0.9401	0.0599
		422	C	T	1230	424	0.7437	0.2563	0.7437			2080	C	T	66	870	0.0705	0.9295	0.0705
	ros1 mock roots	422	C	T	952	405	0.7015	0.2985	0.7015		ros1 mock roots	2080	C	T	256	938	0.2144	0.7856	0.2144		0.974019
		422	C	T	947	482	0.6627	0.3373	0.6627			2080	C	T	335	939	0.263	0.737	0.263
	rdd mock roots	422	C	T	1070	476	0.6921	0.3079	0.6921		rdd mock roots	2080	C	T	372	861	0.3017	0.6983	0.3017
		422	C	T	1037	481	0.6831	0.3169	0.6831			2080	C	T	271	987	0.2154	0.7846	0.2154
	WT Fox roots	422	C	T	1327	355	0.7889	0.2111	0.7889		WT Fox roots	2080	C	T	53	920	0.0545	0.9455	0.0545	0.0749862
		422	C	T	1558	404	0.7941	0.2059	0.7941			2080	C	T	82	934	0.0807	0.9193	0.0807
	dml2 Fox roots	422	C	T	1196	417	0.7415	0.2585	0.7415		dml2 Fox roots	2080	C	T	0	948	0	1	0
		422	C	T	1099	466	0.7022	0.2978	0.7022			2080	C	T	127	938	0.1192	0.8808	0.1192
	dml3 Fox roots	422	C	T	1339	493	0.7309	0.2691	0.7309		dml3 Fox roots	2080	C	T	76	935	0.0752	0.9248	0.0752
		422	C	T	1279	488	0.7238	0.2762	0.7238			2080	C	T	112	988	0.1018	0.8982	0.1018
	ros1 Fox roots	422	C	T	1470	375	0.7967	0.2033	0.7967		ros1 Fox roots	2080	C	T	180	928	0.1625	0.8375	0.1625		0.866141
		422	C	T	1286	423	0.7525	0.2475	0.7525			2080	C	T	260	853	0.2336	0.7664	0.2336
	rdd Fox roots	422	C	T	1176	388	0.7519	0.2481	0.7519		rdd Fox roots	2080	C	T	241	964	0.2	0.8	0.2
		422	C	T	1271	388	0.7661	0.2339	0.7661			2080	C	T	154	1019	0.1313	0.8687	0.1313
	WT mock shoots	422	C	T	1329	417	0.7612	0.2388	0.7612		WT mock shoots	2080	C	T	0	966	0	1	0	0.0822782
		422	C	T	1199	474	0.7167	0.2833	0.7167			2080	C	T	0	966	0	1	0
	dml2 mock shoots	422	C	T	1283	443	0.7433	0.2567	0.7433		dml2 mock shoots	2080	C	T	0	994	0	1	0
		422	C	T	975	428	0.6949	0.3051	0.6949			2080	C	T	46	952	0.0461	0.9539	0.0461
	dml3 mock shoots	422	C	T	1471	336	0.8141	0.1859	0.8141		dml3 mock shoots	2080	C	T	52	966	0.0511	0.9489	0.0511
		422	C	T	1357	317	0.8106	0.1894	0.8106			2080	C	T	0	961	0	1	0
	ros1 mock shoots	422	C	T	1273	386	0.7673	0.2327	0.7673		ros1 mock shoots	2080	C	T	199	1017	0.1637	0.8363	0.1637
		422	C	T	1184	360	0.7668	0.2332	0.7668			2080	C	T	390	876	0.3081	0.6919	0.3081
	rdd mock shoots	422	C	T	1183	402	0.7464	0.2536	0.7464		rdd mock shoots	2080	C	T	607	882	0.4077	0.5923	0.4077
		422	C	T	1142	372	0.7543	0.2457	0.7543			2080	C	T	311	1029	0.2321	0.7679	0.2321
	WT Fox shoots	422	C	T	1177	429	0.7329	0.2671	0.7329		WT Fox shoots	2080	C	T	0	970	0	1	0	0.283088
		422	C	T	1193	417	0.741	0.259	0.741			2080	C	T	119	971	0.1092	0.8908	0.1092
	dml2 Fox shoots	422	C	T	1252	426	0.7461	0.2539	0.7461		dml2 Fox shoots	2080	C	T	51	922	0.0524	0.9476	0.0524
		422	C	T	1172	395	0.7479	0.2521	0.7479			2080	C	T	0	907	0	1	0
	dml3 Fox shoots	422	C	T	1536	288	0.8421	0.1579	0.8421		dml3 Fox shoots	2080	C	T	0	969	0	1	0
		422	C	T	1398	311	0.818	0.182	0.818			2080	C	T	0	969	0	1	0
	ros1 Fox shoots	422	C	T	1215	413	0.7463	0.2537	0.7463		ros1 Fox shoots	2080	C	T	137	1007	0.1198	0.8802	0.1198
		422	C	T	1345	455	0.7472	0.2528	0.7472			2080	C	T	430	930	0.3162	0.6838	0.3162
	rdd Fox shoots	422	C	T	1313	407	0.7634	0.2366	0.7634		rdd Fox shoots	2080	C	T	163	981	0.1425	0.8575	0.1425
		422	C	T	1309	476	0.7333	0.2667	0.7333			2080	C	T	150	991	0.1315	0.8685	0.1315
	WT mock roots	426	C	T	55	1084	0.0483	0.9517	0.0483		WT mock roots	2083	C	T	112	855	0.1158	0.8842	0.1158	0.0211017
		426	C	T	88	989	0.0817	0.9183	0.0817			2083	C	T	0	925	0	1	0
	dml2 mock roots	426	C	T	81	1012	0.0741	0.9259	0.0741		dml2 mock roots	2083	C	T	0	898	0	1	0
		426	C	T	92	1033	0.0818	0.9182	0.0818			2083	C	T	104	932	0.1004	0.8996	0.1004
	dml3 mock roots	426	C	T	64	1042	0.0579	0.9421	0.0579		dml3 mock roots	2083	C	T	69	900	0.0712	0.9288	0.0712
		426	C	T	70	1043	0.0629	0.9371	0.0629			2083	C	T	53	843	0.0592	0.9408	0.0592
	ros1 mock roots	426	C	T	63	1023	0.058	0.942	0.058		ros1 mock roots	2083	C	T	989	712	0.5814	0.4186	0.5814		0.442845
		426	C	T	94	1345	0.0653	0.9347	0.0653			2083	C	T	1423	579	0.7108	0.2892	0.7108
	rdd mock roots	426	C	T	71	1027	0.0647	0.9353	0.0647		rdd mock roots	2083	C	T	1814	583	0.7568	0.2432	0.7568
		426	C	T	63	954	0.0619	0.9381	0.0619			2083	C	T	1228	805	0.604	0.396	0.604
	WT Fox roots	426	C	T	50	960	0.0495	0.9505	0.0495		WT Fox roots	2083	C	T	0	950	0	1	0	0.0137256
		426	C	T	76	1093	0.065	0.935	0.065			2083	C	T	64	918	0.0652	0.9348	0.0652
	dml2 Fox roots	426	C	T	51	1053	0.0462	0.9538	0.0462		dml2 Fox roots	2083	C	T	0	915	0	1	0
		426	C	T	77	1044	0.0687	0.9313	0.0687			2083	C	T	82	948	0.0796	0.9204	0.0796
	dml3 Fox roots	426	C	T	53	1102	0.0459	0.9541	0.0459		dml3 Fox roots	2083	C	T	66	836	0.0732	0.9268	0.0732
		426	C	T	60	1138	0.0501	0.9499	0.0501			2083	C	T	100	900	0.1	0.9	0.1
	ros1 Fox roots	426	C	T	81	1075	0.0701	0.9299	0.0701		ros1 Fox roots	2083	C	T	663	754	0.4679	0.5321	0.4679		0.844148
		426	C	T	83	1045	0.0736	0.9264	0.0736			2083	C	T	948	740	0.5616	0.4384	0.5616
	rdd Fox roots	426	C	T	53	1013	0.0497	0.9503	0.0497		rdd Fox roots	2083	C	T	1736	692	0.715	0.285	0.715
		426	C	T	0	1056	0	1	0			2083	C	T	456	897	0.337	0.663	0.337
	WT mock shoots	426	C	T	56	1093	0.0487	0.9513	0.0487		WT mock shoots	2083	C	T	0	939	0	1	0	0.0273583
		426	C	T	59	1039	0.0537	0.9463	0.0537			2083	C	T	0	932	0	1	0
	dml2 mock shoots	426	C	T	63	996	0.0595	0.9405	0.0595		dml2 mock shoots	2083	C	T	0	905	0	1	0
		426	C	T	58	946	0.0578	0.9422	0.0578			2083	C	T	0	922	0	1	0
	dml3 mock shoots	426	C	T	58	1005	0.0546	0.9454	0.0546		dml3 mock shoots	2083	C	T	0	926	0	1	0
		426	C	T	92	930	0.09	0.91	0.09			2083	C	T	0	948	0	1	0
	ros1 mock shoots	426	C	T	48	984	0.0465	0.9535	0.0465		ros1 mock shoots	2083	C	T	675	829	0.4488	0.5512	0.4488
		426	C	T	48	1032	0.0444	0.9556	0.0444			2083	C	T	1289	753	0.6312	0.3688	0.6312
	rdd mock shoots	426	C	T	75	1054	0.0664	0.9336	0.0664		rdd mock shoots	2083	C	T	2136	598	0.7813	0.2187	0.7813
		426	C	T	57	980	0.055	0.945	0.055			2083	C	T	916	865	0.5143	0.4857	0.5143
	WT Fox shoots	426	C	T	0	1016	0	1	0		WT Fox shoots	2083	C	T	0	934	0	1	0	0.100642
		426	C	T	52	1057	0.0469	0.9531	0.0469			2083	C	T	82	928	0.0812	0.9188	0.0812
	dml2 Fox shoots	426	C	T	0	1023	0	1	0		dml2 Fox shoots	2083	C	T	0	896	0	1	0
		426	C	T	52	998	0.0495	0.9505	0.0495			2083	C	T	0	1001	0	1	0
	dml3 Fox shoots	426	C	T	117	967	0.1079	0.8921	0.1079		dml3 Fox shoots	2083	C	T	0	938	0	1	0
		426	C	T	88	1052	0.0772	0.9228	0.0772			2083	C	T	0	944	0	1	0
	ros1 Fox shoots	426	C	T	0	1083	0	1	0		ros1 Fox shoots	2083	C	T	424	842	0.3349	0.6651	0.3349
		426	C	T	65	1052	0.0582	0.9418	0.0582			2083	C	T	1304	778	0.6263	0.3737	0.6263
	rdd Fox shoots	426	C	T	0	1048	0	1	0		rdd Fox shoots	2083	C	T	340	896	0.2751	0.7249	0.2751
		426	C	T	92	1072	0.079	0.921	0.079			2083	C	T	401	857	0.3188	0.6812	0.3188
	WT mock roots	445	C	T	349	650	0.3493	0.6507	0.3493		WT mock roots	2096	C	T	218	790	0.2163	0.7837	0.2163	0.241715
		445	C	T	449	635	0.4142	0.5858	0.4142			2096	C	T	0	853	0	1	0
	dml2 mock roots	445	C	T	494	695	0.4155	0.5845	0.4155		dml2 mock roots	2096	C	T	0	882	0	1	0
		445	C	T	457	665	0.4073	0.5927	0.4073			2096	C	T	68	861	0.0732	0.9268	0.0732
	dml3 mock roots	445	C	T	470	685	0.4069	0.5931	0.4069		dml3 mock roots	2096	C	T	76	856	0.0815	0.9185	0.0815
		445	C	T	437	661	0.398	0.602	0.398			2096	C	T	126	753	0.1433	0.8567	0.1433
	ros1 mock roots	445	C	T	402	584	0.4077	0.5923	0.4077		ros1 mock roots	2096	C	T	274	810	0.2528	0.7472	0.2528		0.238071
		445	C	T	418	631	0.3985	0.6015	0.3985			2096	C	T	648	695	0.4825	0.5175	0.4825
	rdd mock roots	445	C	T	481	665	0.4197	0.5803	0.4197		rdd mock roots	2096	C	T	382	727	0.3445	0.6555	0.3445
		445	C	T	413	672	0.3806	0.6194	0.3806			2096	C	T	185	883	0.1732	0.8268	0.1732
	WT Fox roots	445	C	T	433	671	0.3922	0.6078	0.3922		WT Fox roots	2096	C	T	106	884	0.1071	0.8929	0.1071	0.0813123
		445	C	T	500	665	0.4292	0.5708	0.4292			2096	C	T	58	854	0.0636	0.9364	0.0636
	dml2 Fox roots	445	C	T	507	653	0.4371	0.5629	0.4371		dml2 Fox roots	2096	C	T	0	867	0	1	0
		445	C	T	555	645	0.4625	0.5375	0.4625			2096	C	T	66	861	0.0712	0.9288	0.0712
	dml3 Fox roots	445	C	T	560	692	0.4473	0.5527	0.4473		dml3 Fox roots	2096	C	T	144	760	0.1593	0.8407	0.1593
		445	C	T	499	673	0.4258	0.5742	0.4258			2096	C	T	282	809	0.2585	0.7415	0.2585
	ros1 Fox roots	445	C	T	472	623	0.4311	0.5689	0.4311		ros1 Fox roots	2096	C	T	402	825	0.3276	0.6724	0.3276		0.173705
		445	C	T	438	634	0.4086	0.5914	0.4086			2096	C	T	211	743	0.2212	0.7788	0.2212
	rdd Fox roots	445	C	T	379	676	0.3592	0.6408	0.3592		rdd Fox roots	2096	C	T	191	902	0.1747	0.8253	0.1747
		445	C	T	453	604	0.4286	0.5714	0.4286			2096	C	T	61	904	0.0632	0.9368	0.0632
	WT mock shoots	445	C	T	546	648	0.4573	0.5427	0.4573		WT mock shoots	2096	C	T	0	894	0	1	0	0.0959886
		445	C	T	594	638	0.4821	0.5179	0.4821			2096	C	T	0	873	0	1	0
	dml2 mock shoots	445	C	T	550	642	0.4614	0.5386	0.4614		dml2 mock shoots	2096	C	T	0	848	0	1	0
		445	C	T	386	619	0.3841	0.6159	0.3841			2096	C	T	0	860	0	1	0
	dml3 mock shoots	445	C	T	460	657	0.4118	0.5882	0.4118		dml3 mock shoots	2096	C	T	52	846	0.0579	0.9421	0.0579
		445	C	T	441	657	0.4016	0.5984	0.4016			2096	C	T	0	861	0	1	0
	ros1 mock shoots	445	C	T	473	627	0.43	0.57	0.43		ros1 mock shoots	2096	C	T	107	914	0.1048	0.8952	0.1048
		445	C	T	455	644	0.414	0.586	0.414			2096	C	T	216	812	0.2101	0.7899	0.2101
	rdd mock shoots	445	C	T	459	654	0.4124	0.5876	0.4124		rdd mock shoots	2096	C	T	403	840	0.3242	0.6758	0.3242
		445	C	T	436	624	0.4113	0.5887	0.4113			2096	C	T	168	989	0.1452	0.8548	0.1452
	WT Fox shoots	445	C	T	549	632	0.4649	0.5351	0.4649		WT Fox shoots	2096	C	T	0	877	0	1	0	0.438722
		445	C	T	429	623	0.4078	0.5922	0.4078			2096	C	T	88	827	0.0962	0.9038	0.0962
	dml2 Fox shoots	445	C	T	525	650	0.4468	0.5532	0.4468		dml2 Fox shoots	2096	C	T	0	832	0	1	0
		445	C	T	506	620	0.4494	0.5506	0.4494			2096	C	T	0	903	0	1	0
	dml3 Fox shoots	445	C	T	550	647	0.4595	0.5405	0.4595		dml3 Fox shoots	2096	C	T	0	853	0	1	0
		445	C	T	396	671	0.3711	0.6289	0.3711			2096	C	T	0	881	0	1	0
	ros1 Fox shoots	445	C	T	459	610	0.4294	0.5706	0.4294		ros1 Fox shoots	2096	C	T	63	929	0.0635	0.9365	0.0635
		445	C	T	604	571	0.514	0.486	0.514			2096	C	T	178	862	0.1712	0.8288	0.1712
	rdd Fox shoots	445	C	T	520	641	0.4479	0.5521	0.4479		rdd Fox shoots	2096	C	T	67	876	0.071	0.929	0.071
		445	C	T	461	592	0.4378	0.5622	0.4378			2096	C	T	45	844	0.0506	0.9494	0.0506
	WT mock roots	469	C	T	257	758	0.2532	0.7468	0.2532		WT mock roots	2097	C	T	389	866	0.31	0.69	0.31	0.0861361
		469	C	T	135	735	0.1552	0.8448	0.1552			2097	C	T	59	993	0.0561	0.9439	0.0561
	dml2 mock roots	469	C	T	207	763	0.2134	0.7866	0.2134		dml2 mock roots	2097	C	T	55	1000	0.0521	0.9479	0.0521
		469	C	T	118	746	0.1366	0.8634	0.1366			2097	C	T	112	1017	0.0992	0.9008	0.0992
	dml3 mock roots	469	C	T	140	750	0.1573	0.8427	0.1573		dml3 mock roots	2097	C	T	118	985	0.107	0.893	0.107
		469	C	T	158	744	0.1752	0.8248	0.1752			2097	C	T	184	838	0.18	0.82	0.18
	ros1 mock roots	469	C	T	256	835	0.2346	0.7654	0.2346		ros1 mock roots	2097	C	T	1019	779	0.5667	0.4333	0.5667		0.410855
		469	C	T	235	832	0.2202	0.7798	0.2202			2097	C	T	1437	763	0.6532	0.3468	0.6532
	rdd mock roots	469	C	T	202	753	0.2115	0.7885	0.2115		rdd mock roots	2097	C	T	1948	547	0.7808	0.2192	0.7808
		469	C	T	140	751	0.1571	0.8429	0.1571			2097	C	T	1145	881	0.5652	0.4348	0.5652
	WT Fox roots	469	C	T	110	765	0.1257	0.8743	0.1257		WT Fox roots	2097	C	T	139	981	0.1241	0.8759	0.1241	0.00236889
		469	C	T	132	751	0.1495	0.8505	0.1495			2097	C	T	124	1003	0.11	0.89	0.11
	dml2 Fox roots	469	C	T	180	747	0.1942	0.8058	0.1942		dml2 Fox roots	2097	C	T	65	1013	0.0603	0.9397	0.0603
		469	C	T	250	744	0.2515	0.7485	0.2515			2097	C	T	212	981	0.1777	0.8223	0.1777
	dml3 Fox roots	469	C	T	256	777	0.2478	0.7522	0.2478		dml3 Fox roots	2097	C	T	261	888	0.2272	0.7728	0.2272
		469	C	T	207	803	0.205	0.795	0.205			2097	C	T	417	896	0.3176	0.6824	0.3176
	ros1 Fox roots	469	C	T	184	764	0.1941	0.8059	0.1941		ros1 Fox roots	2097	C	T	791	829	0.4883	0.5117	0.4883		0.560615
		469	C	T	231	734	0.2394	0.7606	0.2394			2097	C	T	845	769	0.5235	0.4765	0.5235
	rdd Fox roots	469	C	T	176	725	0.1953	0.8047	0.1953		rdd Fox roots	2097	C	T	1718	719	0.705	0.295	0.705
		469	C	T	148	713	0.1719	0.8281	0.1719			2097	C	T	295	1005	0.2269	0.7731	0.2269
	WT mock shoots	469	C	T	201	736	0.2145	0.7855	0.2145		WT mock shoots	2097	C	T	51	1058	0.046	0.954	0.046	0.0350421
		469	C	T	123	751	0.1407	0.8593	0.1407			2097	C	T	0	1039	0	1	0
	dml2 mock shoots	469	C	T	190	746	0.203	0.797	0.203		dml2 mock shoots	2097	C	T	0	1010	0	1	0
		469	C	T	190	755	0.2011	0.7989	0.2011			2097	C	T	101	1017	0.0903	0.9097	0.0903
	dml3 mock shoots	469	C	T	120	745	0.1387	0.8613	0.1387		dml3 mock shoots	2097	C	T	76	1000	0.0706	0.9294	0.0706
		469	C	T	146	744	0.164	0.836	0.164			2097	C	T	0	1028	0	1	0
	ros1 mock shoots	469	C	T	159	740	0.1769	0.8231	0.1769		ros1 mock shoots	2097	C	T	663	928	0.4167	0.5833	0.4167
		469	C	T	163	729	0.1827	0.8173	0.1827			2097	C	T	1234	833	0.597	0.403	0.597
	rdd mock shoots	469	C	T	145	756	0.1609	0.8391	0.1609		rdd mock shoots	2097	C	T	2173	661	0.7668	0.2332	0.7668
		469	C	T	123	715	0.1468	0.8532	0.1468			2097	C	T	794	992	0.4446	0.5554	0.4446
	WT Fox shoots	469	C	T	174	745	0.1893	0.8107	0.1893		WT Fox shoots	2097	C	T	0	1032	0	1	0	0.156303
		469	C	T	141	733	0.1613	0.8387	0.1613			2097	C	T	166	981	0.1447	0.8553	0.1447
	dml2 Fox shoots	469	C	T	168	753	0.1824	0.8176	0.1824		dml2 Fox shoots	2097	C	T	87	984	0.0812	0.9188	0.0812
		469	C	T	165	729	0.1846	0.8154	0.1846			2097	C	T	0	978	0	1	0
	dml3 Fox shoots	469	C	T	157	740	0.175	0.825	0.175		dml3 Fox shoots	2097	C	T	0	1052	0	1	0
		469	C	T	138	723	0.1603	0.8397	0.1603			2097	C	T	0	1094	0	1	0
	ros1 Fox shoots	469	C	T	250	750	0.25	0.75	0.25		ros1 Fox shoots	2097	C	T	387	1008	0.2774	0.7226	0.2774
		469	C	T	168	720	0.1892	0.8108	0.1892			2097	C	T	1114	924	0.5466	0.4534	0.5466
	rdd Fox shoots	469	C	T	125	740	0.1445	0.8555	0.1445		rdd Fox shoots	2097	C	T	201	1006	0.1665	0.8335	0.1665
		469	C	T	159	712	0.1825	0.8175	0.1825			2097	C	T	285	965	0.228	0.772	0.228
	WT mock roots	488	C	T	504	431	0.539	0.461	0.539		WT mock roots	2104	C	T	53	642	0.0763	0.9237	0.0763	0.00893933
		488	C	T	593	456	0.5653	0.4347	0.5653			2104	C	T	0	714	0	1	0
	dml2 mock roots	488	C	T	686	425	0.6175	0.3825	0.6175		dml2 mock roots	2104	C	T	0	732	0	1	0
		488	C	T	595	453	0.5677	0.4323	0.5677			2104	C	T	56	767	0.068	0.932	0.068
	dml3 mock roots	488	C	T	687	409	0.6268	0.3732	0.6268		dml3 mock roots	2104	C	T	0	728	0	1	0
		488	C	T	658	427	0.6065	0.3935	0.6065			2104	C	T	44	636	0.0647	0.9353	0.0647
	ros1 mock roots	488	C	T	472	452	0.5108	0.4892	0.5108		ros1 mock roots	2104	C	T	768	546	0.5845	0.4155	0.5845		0.479996
		488	C	T	472	442	0.5164	0.4836	0.5164			2104	C	T	942	472	0.6662	0.3338	0.6662
	rdd mock roots	488	C	T	551	482	0.5334	0.4666	0.5334		rdd mock roots	2104	C	T	1643	349	0.8248	0.1752	0.8248
		488	C	T	542	505	0.5177	0.4823	0.5177			2104	C	T	813	677	0.5456	0.4544	0.5456
	WT Fox roots	488	C	T	567	431	0.5681	0.4319	0.5681		WT Fox roots	2104	C	T	0	769	0	1	0	0.070049
		488	C	T	624	425	0.5949	0.4051	0.5949			2104	C	T	0	688	0	1	0
	dml2 Fox roots	488	C	T	580	479	0.5477	0.4523	0.5477		dml2 Fox roots	2104	C	T	0	730	0	1	0
		488	C	T	525	493	0.5157	0.4843	0.5157			2104	C	T	0	704	0	1	0
	dml3 Fox roots	488	C	T	514	522	0.4961	0.5039	0.4961		dml3 Fox roots	2104	C	T	0	607	0	1	0
		488	C	T	573	475	0.5468	0.4532	0.5468			2104	C	T	51	733	0.0651	0.9349	0.0651
	ros1 Fox roots	488	C	T	596	434	0.5786	0.4214	0.5786		ros1 Fox roots	2104	C	T	178	668	0.2104	0.7896	0.2104		0.688159
		488	C	T	642	405	0.6132	0.3868	0.6132			2104	C	T	349	585	0.3737	0.6263	0.3737
	rdd Fox roots	488	C	T	624	435	0.5892	0.4108	0.5892		rdd Fox roots	2104	C	T	1474	537	0.733	0.267	0.733
		488	C	T	645	436	0.5967	0.4033	0.5967			2104	C	T	99	730	0.1194	0.8806	0.1194
	WT mock shoots	488	C	T	496	459	0.5194	0.4806	0.5194		WT mock shoots	2104	C	T	0	765	0	1	0	0.0116517
		488	C	T	696	428	0.6192	0.3808	0.6192			2104	C	T	0	759	0	1	0
	dml2 mock shoots	488	C	T	552	456	0.5476	0.4524	0.5476		dml2 mock shoots	2104	C	T	0	715	0	1	0
		488	C	T	572	439	0.5658	0.4342	0.5658			2104	C	T	0	747	0	1	0
	dml3 mock shoots	488	C	T	458	482	0.4872	0.5128	0.4872		dml3 mock shoots	2104	C	T	0	748	0	1	0
		488	C	T	472	495	0.4881	0.5119	0.4881			2104	C	T	0	767	0	1	0
	ros1 mock shoots	488	C	T	529	453	0.5387	0.4613	0.5387		ros1 mock shoots	2104	C	T	647	645	0.5008	0.4992	0.5008
		488	C	T	499	467	0.5166	0.4834	0.5166			2104	C	T	969	586	0.6232	0.3768	0.6232
	rdd mock shoots	488	C	T	544	476	0.5333	0.4667	0.5333		rdd mock shoots	2104	C	T	2071	398	0.8388	0.1612	0.8388
		488	C	T	564	447	0.5579	0.4421	0.5579			2104	C	T	475	778	0.3791	0.6209	0.3791
	WT Fox shoots	488	C	T	470	471	0.4995	0.5005	0.4995		WT Fox shoots	2104	C	T	0	762	0	1	0	0.139175
		488	C	T	485	495	0.4949	0.5051	0.4949			2104	C	T	0	684	0	1	0
	dml2 Fox shoots	488	C	T	543	496	0.5226	0.4774	0.5226		dml2 Fox shoots	2104	C	T	0	721	0	1	0
		488	C	T	458	473	0.4919	0.5081	0.4919			2104	C	T	0	793	0	1	0
	dml3 Fox shoots	488	C	T	590	464	0.5598	0.4402	0.5598		dml3 Fox shoots	2104	C	T	0	788	0	1	0
		488	C	T	482	471	0.5058	0.4942	0.5058			2104	C	T	0	744	0	1	0
	ros1 Fox shoots	488	C	T	537	434	0.553	0.447	0.553		ros1 Fox shoots	2104	C	T	210	755	0.2176	0.7824	0.2176
		488	C	T	658	418	0.6115	0.3885	0.6115			2104	C	T	755	669	0.5302	0.4698	0.5302
	rdd Fox shoots	488	C	T	501	469	0.5165	0.4835	0.5165		rdd Fox shoots	2104	C	T	62	732	0.0781	0.9219	0.0781
		488	C	T	557	433	0.5626	0.4374	0.5626			2104	C	T	116	719	0.1389	0.8611	0.1389
	WT mock roots	492	C	T	322	855	0.2736	0.7264	0.2736		WT mock roots	2107	C	T	73	658	0.0999	0.9001	0.0999	0.156684
		492	C	T	285	761	0.2725	0.7275	0.2725			2107	C	T	0	788	0	1	0
	dml2 mock roots	492	C	T	317	778	0.2895	0.7105	0.2895		dml2 mock roots	2107	C	T	0	787	0	1	0
		492	C	T	380	763	0.3325	0.6675	0.3325			2107	C	T	65	766	0.0782	0.9218	0.0782
	dml3 mock roots	492	C	T	256	758	0.2525	0.7475	0.2525		dml3 mock roots	2107	C	T	53	761	0.0651	0.9349	0.0651
		492	C	T	275	745	0.2696	0.7304	0.2696			2107	C	T	52	661	0.0729	0.9271	0.0729
	ros1 mock roots	492	C	T	395	796	0.3317	0.6683	0.3317		ros1 mock roots	2107	C	T	125	714	0.149	0.851	0.149		0.555083
		492	C	T	304	774	0.282	0.718	0.282			2107	C	T	159	658	0.1946	0.8054	0.1946
	rdd mock roots	492	C	T	309	770	0.2864	0.7136	0.2864		rdd mock roots	2107	C	T	224	661	0.2531	0.7469	0.2531
		492	C	T	269	794	0.2531	0.7469	0.2531			2107	C	T	149	815	0.1546	0.8454	0.1546
	WT Fox roots	492	C	T	212	761	0.2179	0.7821	0.2179		WT Fox roots	2107	C	T	0	802	0	1	0	0.163464
		492	C	T	329	765	0.3007	0.6993	0.3007			2107	C	T	51	798	0.0601	0.9399	0.0601
	dml2 Fox roots	492	C	T	372	758	0.3292	0.6708	0.3292		dml2 Fox roots	2107	C	T	0	775	0	1	0
		492	C	T	413	793	0.3425	0.6575	0.3425			2107	C	T	68	791	0.0792	0.9208	0.0792
	dml3 Fox roots	492	C	T	476	763	0.3842	0.6158	0.3842		dml3 Fox roots	2107	C	T	57	649	0.0807	0.9193	0.0807
		492	C	T	408	767	0.3472	0.6528	0.3472			2107	C	T	56	635	0.081	0.919	0.081
	ros1 Fox roots	492	C	T	329	751	0.3046	0.6954	0.3046		ros1 Fox roots	2107	C	T	85	744	0.1025	0.8975	0.1025		0.983703
		492	C	T	362	760	0.3226	0.6774	0.3226			2107	C	T	67	677	0.0901	0.9099	0.0901
	rdd Fox roots	492	C	T	355	732	0.3266	0.6734	0.3266		rdd Fox roots	2107	C	T	168	834	0.1677	0.8323	0.1677
		492	C	T	346	770	0.31	0.69	0.31			2107	C	T	69	814	0.0781	0.9219	0.0781
	WT mock shoots	492	C	T	316	710	0.308	0.692	0.308		WT mock shoots	2107	C	T	0	773	0	1	0	0.0699187
		492	C	T	443	716	0.3822	0.6178	0.3822			2107	C	T	0	762	0	1	0
	dml2 mock shoots	492	C	T	354	735	0.3251	0.6749	0.3251		dml2 mock shoots	2107	C	T	0	752	0	1	0
		492	C	T	295	742	0.2845	0.7155	0.2845			2107	C	T	0	769	0	1	0
	dml3 mock shoots	492	C	T	207	775	0.2108	0.7892	0.2108		dml3 mock shoots	2107	C	T	0	768	0	1	0
		492	C	T	255	762	0.2507	0.7493	0.2507			2107	C	T	0	784	0	1	0
	ros1 mock shoots	492	C	T	316	754	0.2953	0.7047	0.2953		ros1 mock shoots	2107	C	T	92	820	0.1009	0.8991	0.1009
		492	C	T	295	724	0.2895	0.7105	0.2895			2107	C	T	171	784	0.1791	0.8209	0.1791
	rdd mock shoots	492	C	T	281	792	0.2619	0.7381	0.2619		rdd mock shoots	2107	C	T	403	805	0.3336	0.6664	0.3336
		492	C	T	273	736	0.2706	0.7294	0.2706			2107	C	T	143	911	0.1357	0.8643	0.1357
	WT Fox shoots	492	C	T	336	707	0.3221	0.6779	0.3221		WT Fox shoots	2107	C	T	0	771	0	1	0	0.469332
		492	C	T	359	763	0.32	0.68	0.32			2107	C	T	74	738	0.0911	0.9089	0.0911
	dml2 Fox shoots	492	C	T	357	759	0.3199	0.6801	0.3199		dml2 Fox shoots	2107	C	T	0	768	0	1	0
		492	C	T	333	723	0.3153	0.6847	0.3153			2107	C	T	0	866	0	1	0
	dml3 Fox shoots	492	C	T	258	762	0.2529	0.7471	0.2529		dml3 Fox shoots	2107	C	T	0	780	0	1	0
		492	C	T	183	741	0.1981	0.8019	0.1981			2107	C	T	0	821	0	1	0
	ros1 Fox shoots	492	C	T	372	791	0.3199	0.6801	0.3199		ros1 Fox shoots	2107	C	T	55	850	0.0608	0.9392	0.0608
		492	C	T	391	701	0.3581	0.6419	0.3581			2107	C	T	129	837	0.1335	0.8665	0.1335
	rdd Fox shoots	492	C	T	319	754	0.2973	0.7027	0.2973		rdd Fox shoots	2107	C	T	51	796	0.0602	0.9398	0.0602
		492	C	T	313	734	0.2989	0.7011	0.2989			2107	C	T	49	754	0.061	0.939	0.061
	WT mock roots	494	C	T	976	415	0.7017	0.2983	0.7017		WT mock roots	2114	C	T	356	773	0.3153	0.6847	0.3153	0.224807
		494	C	T	1135	425	0.7276	0.2724	0.7276			2114	C	T	63	906	0.065	0.935	0.065
	dml2 mock roots	494	C	T	1165	391	0.7487	0.2513	0.7487		dml2 mock roots	2114	C	T	54	957	0.0534	0.9466	0.0534
		494	C	T	1096	409	0.7282	0.2718	0.7282			2114	C	T	48	989	0.0463	0.9537	0.0463
	dml3 mock roots	494	C	T	1148	387	0.7479	0.2521	0.7479		dml3 mock roots	2114	C	T	153	910	0.1439	0.8561	0.1439
		494	C	T	1080	399	0.7302	0.2698	0.7302			2114	C	T	190	777	0.1965	0.8035	0.1965
	ros1 mock roots	494	C	T	933	361	0.721	0.279	0.721		ros1 mock roots	2114	C	T	512	864	0.3721	0.6279	0.3721		0.0835644
		494	C	T	937	395	0.7035	0.2965	0.7035			2114	C	T	879	937	0.484	0.516	0.484
	rdd mock roots	494	C	T	1024	430	0.7043	0.2957	0.7043		rdd mock roots	2114	C	T	700	785	0.4714	0.5286	0.4714
		494	C	T	1087	410	0.7261	0.2739	0.7261			2114	C	T	132	992	0.1174	0.8826	0.1174
	WT Fox roots	494	C	T	931	378	0.7112	0.2888	0.7112		WT Fox roots	2114	C	T	154	915	0.1441	0.8559	0.1441	0.0395029
		494	C	T	1075	382	0.7378	0.2622	0.7378			2114	C	T	184	908	0.1685	0.8315	0.1685
	dml2 Fox roots	494	C	T	1088	406	0.7282	0.2718	0.7282		dml2 Fox roots	2114	C	T	87	957	0.0833	0.9167	0.0833
		494	C	T	1114	407	0.7324	0.2676	0.7324			2114	C	T	337	912	0.2698	0.7302	0.2698
	dml3 Fox roots	494	C	T	1258	382	0.7671	0.2329	0.7671		dml3 Fox roots	2114	C	T	259	808	0.2427	0.7573	0.2427
		494	C	T	1182	373	0.7601	0.2399	0.7601			2114	C	T	345	796	0.3024	0.6976	0.3024
	ros1 Fox roots	494	C	T	1038	335	0.756	0.244	0.756		ros1 Fox roots	2114	C	T	624	886	0.4132	0.5868	0.4132		0.177398
		494	C	T	984	380	0.7214	0.2786	0.7214			2114	C	T	403	823	0.3287	0.6713	0.3287
	rdd Fox roots	494	C	T	1008	389	0.7215	0.2785	0.7215		rdd Fox roots	2114	C	T	194	997	0.1629	0.8371	0.1629
		494	C	T	1117	372	0.7502	0.2498	0.7502			2114	C	T	184	1003	0.155	0.845	0.155
	WT mock shoots	494	C	T	1091	361	0.7514	0.2486	0.7514		WT mock shoots	2114	C	T	55	966	0.0539	0.9461	0.0539	0.202682
		494	C	T	1122	376	0.749	0.251	0.749			2114	C	T	0	951	0	1	0
	dml2 mock shoots	494	C	T	1061	383	0.7348	0.2652	0.7348		dml2 mock shoots	2114	C	T	0	967	0	1	0
		494	C	T	950	367	0.7213	0.2787	0.7213			2114	C	T	110	917	0.1071	0.8929	0.1071
	dml3 mock shoots	494	C	T	981	408	0.7063	0.2937	0.7063		dml3 mock shoots	2114	C	T	98	915	0.0967	0.9033	0.0967
		494	C	T	1016	392	0.7216	0.2784	0.7216			2114	C	T	0	958	0	1	0
	ros1 mock shoots	494	C	T	1075	342	0.7586	0.2414	0.7586		ros1 mock shoots	2114	C	T	103	1017	0.092	0.908	0.092
		494	C	T	1030	348	0.7475	0.2525	0.7475			2114	C	T	268	961	0.2181	0.7819	0.2181
	rdd mock shoots	494	C	T	1053	412	0.7188	0.2812	0.7188		rdd mock shoots	2114	C	T	449	1001	0.3097	0.6903	0.3097
		494	C	T	987	341	0.7432	0.2568	0.7432			2114	C	T	163	1130	0.1261	0.8739	0.1261
	WT Fox shoots	494	C	T	1024	367	0.7362	0.2638	0.7362		WT Fox shoots	2114	C	T	47	971	0.0462	0.9538	0.0462	0.570333
		494	C	T	1074	391	0.7331	0.2669	0.7331			2114	C	T	186	921	0.168	0.832	0.168
	dml2 Fox shoots	494	C	T	1179	396	0.7486	0.2514	0.7486		dml2 Fox shoots	2114	C	T	132	923	0.1251	0.8749	0.1251
		494	C	T	1033	358	0.7426	0.2574	0.7426			2114	C	T	0	938	0	1	0
	dml3 Fox shoots	494	C	T	1132	392	0.7428	0.2572	0.7428		dml3 Fox shoots	2114	C	T	0	999	0	1	0
		494	C	T	1041	395	0.7249	0.2751	0.7249			2114	C	T	0	973	0	1	0
	ros1 Fox shoots	494	C	T	1063	346	0.7544	0.2456	0.7544		ros1 Fox shoots	2114	C	T	105	1029	0.0926	0.9074	0.0926
		494	C	T	1147	354	0.7642	0.2358	0.7642			2114	C	T	361	1017	0.262	0.738	0.262
	rdd Fox shoots	494	C	T	1111	379	0.7456	0.2544	0.7456		rdd Fox shoots	2114	C	T	159	938	0.1449	0.8551	0.1449
		494	C	T	1084	366	0.7476	0.2524	0.7476			2114	C	T	175	909	0.1614	0.8386	0.1614
	WT mock roots	505	C	T	244	867	0.2196	0.7804	0.2196		WT mock roots	2115	C	T	296	889	0.2498	0.7502	0.2498	0.20421
		505	C	T	204	837	0.196	0.804	0.196			2115	C	T	72	991	0.0677	0.9323	0.0677
	dml2 mock roots	505	C	T	202	826	0.1965	0.8035	0.1965		dml2 mock roots	2115	C	T	61	1052	0.0548	0.9452	0.0548
		505	C	T	240	842	0.2218	0.7782	0.2218			2115	C	T	72	1062	0.0635	0.9365	0.0635
	dml3 mock roots	505	C	T	215	806	0.2106	0.7894	0.2106		dml3 mock roots	2115	C	T	149	1000	0.1297	0.8703	0.1297
		505	C	T	171	832	0.1705	0.8295	0.1705			2115	C	T	191	888	0.177	0.823	0.177
	ros1 mock roots	505	C	T	226	836	0.2128	0.7872	0.2128		ros1 mock roots	2115	C	T	423	979	0.3017	0.6983	0.3017		0.142781
		505	C	T	192	894	0.1768	0.8232	0.1768			2115	C	T	763	1000	0.4328	0.5672	0.4328
	rdd mock roots	505	C	T	175	846	0.1714	0.8286	0.1714		rdd mock roots	2115	C	T	659	897	0.4235	0.5765	0.4235
		505	C	T	139	823	0.1445	0.8555	0.1445			2115	C	T	128	1072	0.1067	0.8933	0.1067
	WT Fox roots	505	C	T	164	783	0.1732	0.8268	0.1732		WT Fox roots	2115	C	T	142	999	0.1245	0.8755	0.1245	0.0468061
		505	C	T	279	847	0.2478	0.7522	0.2478			2115	C	T	180	990	0.1538	0.8462	0.1538
	dml2 Fox roots	505	C	T	193	859	0.1835	0.8165	0.1835		dml2 Fox roots	2115	C	T	79	1026	0.0715	0.9285	0.0715
		505	C	T	222	857	0.2057	0.7943	0.2057			2115	C	T	304	979	0.2369	0.7631	0.2369
	dml3 Fox roots	505	C	T	293	876	0.2506	0.7494	0.2506		dml3 Fox roots	2115	C	T	221	875	0.2016	0.7984	0.2016
		505	C	T	211	840	0.2008	0.7992	0.2008			2115	C	T	308	863	0.263	0.737	0.263
	ros1 Fox roots	505	C	T	188	822	0.1861	0.8139	0.1861		ros1 Fox roots	2115	C	T	528	1002	0.3451	0.6549	0.3451		0.257558
		505	C	T	257	817	0.2393	0.7607	0.2393			2115	C	T	338	894	0.2744	0.7256	0.2744
	rdd Fox roots	505	C	T	193	804	0.1936	0.8064	0.1936		rdd Fox roots	2115	C	T	196	1082	0.1534	0.8466	0.1534
		505	C	T	235	786	0.2302	0.7698	0.2302			2115	C	T	185	1059	0.1487	0.8513	0.1487
	WT mock shoots	505	C	T	164	734	0.1826	0.8174	0.1826		WT mock shoots	2115	C	T	68	1092	0.0586	0.9414	0.0586	0.226998
		505	C	T	227	823	0.2162	0.7838	0.2162			2115	C	T	54	1065	0.0483	0.9517	0.0483
	dml2 mock shoots	505	C	T	218	796	0.215	0.785	0.215		dml2 mock shoots	2115	C	T	51	1062	0.0458	0.9542	0.0458
		505	C	T	200	778	0.2045	0.7955	0.2045			2115	C	T	112	1026	0.0984	0.9016	0.0984
	dml3 mock shoots	505	C	T	159	810	0.1641	0.8359	0.1641		dml3 mock shoots	2115	C	T	98	1003	0.089	0.911	0.089
		505	C	T	153	814	0.1582	0.8418	0.1582			2115	C	T	45	1072	0.0403	0.9597	0.0403
	ros1 mock shoots	505	C	T	177	790	0.183	0.817	0.183		ros1 mock shoots	2115	C	T	122	1130	0.0974	0.9026	0.0974
		505	C	T	184	850	0.1779	0.8221	0.1779			2115	C	T	294	1055	0.2179	0.7821	0.2179
	rdd mock shoots	505	C	T	171	848	0.1678	0.8322	0.1678		rdd mock shoots	2115	C	T	532	1111	0.3238	0.6762	0.3238
		505	C	T	157	786	0.1665	0.8335	0.1665			2115	C	T	195	1220	0.1378	0.8622	0.1378
	WT Fox shoots	505	C	T	192	822	0.1893	0.8107	0.1893		WT Fox shoots	2115	C	T	52	1084	0.0458	0.9542	0.0458	0.592434
		505	C	T	193	848	0.1854	0.8146	0.1854			2115	C	T	218	1008	0.1778	0.8222	0.1778
	dml2 Fox shoots	505	C	T	197	853	0.1876	0.8124	0.1876		dml2 Fox shoots	2115	C	T	127	987	0.114	0.886	0.114
		505	C	T	202	813	0.199	0.801	0.199			2115	C	T	0	998	0	1	0
	dml3 Fox shoots	505	C	T	169	794	0.1755	0.8245	0.1755		dml3 Fox shoots	2115	C	T	0	1115	0	1	0
		505	C	T	134	837	0.138	0.862	0.138			2115	C	T	45	1085	0.0398	0.9602	0.0398
	ros1 Fox shoots	505	C	T	246	817	0.2314	0.7686	0.2314		ros1 Fox shoots	2115	C	T	121	1107	0.0985	0.9015	0.0985
		505	C	T	221	828	0.2107	0.7893	0.2107			2115	C	T	376	1106	0.2537	0.7463	0.2537
	rdd Fox shoots	505	C	T	213	858	0.1989	0.8011	0.1989		rdd Fox shoots	2115	C	T	165	998	0.1419	0.8581	0.1419
		505	C	T	274	787	0.2582	0.7418	0.2582			2115	C	T	180	1010	0.1513	0.8487	0.1513
	WT mock roots	506	C	T	104	1220	0.0785	0.9215	0.0785		WT mock roots	2116	C	T	257	771	0.25	0.75	0.25	0.135902
		506	C	T	141	1170	0.1076	0.8924	0.1076			2116	C	T	67	865	0.0719	0.9281	0.0719
	dml2 mock roots	506	C	T	97	1224	0.0734	0.9266	0.0734		dml2 mock roots	2116	C	T	60	881	0.0638	0.9362	0.0638
		506	C	T	98	1192	0.076	0.924	0.076			2116	C	T	74	913	0.075	0.925	0.075
	dml3 mock roots	506	C	T	116	1172	0.0901	0.9099	0.0901		dml3 mock roots	2116	C	T	128	867	0.1286	0.8714	0.1286
		506	C	T	112	1187	0.0862	0.9138	0.0862			2116	C	T	159	774	0.1704	0.8296	0.1704
	ros1 mock roots	506	C	T	106	1168	0.0832	0.9168	0.0832		ros1 mock roots	2116	C	T	463	830	0.3581	0.6419	0.3581		0.41731
		506	C	T	98	1186	0.0763	0.9237	0.0763			2116	C	T	660	870	0.4314	0.5686	0.4314
	rdd mock roots	506	C	T	103	1213	0.0783	0.9217	0.0783		rdd mock roots	2116	C	T	795	728	0.522	0.478	0.522
		506	C	T	81	1185	0.064	0.936	0.064			2116	C	T	372	899	0.2927	0.7073	0.2927
	WT Fox roots	506	C	T	52	1104	0.045	0.955	0.045		WT Fox roots	2116	C	T	113	905	0.111	0.889	0.111	0.00138121
		506	C	T	65	1220	0.0506	0.9494	0.0506			2116	C	T	101	841	0.1072	0.8928	0.1072
	dml2 Fox roots	506	C	T	98	1214	0.0747	0.9253	0.0747		dml2 Fox roots	2116	C	T	69	921	0.0697	0.9303	0.0697
		506	C	T	0	1252	0	1	0			2116	C	T	161	862	0.1574	0.8426	0.1574
	dml3 Fox roots	506	C	T	96	1227	0.0726	0.9274	0.0726		dml3 Fox roots	2116	C	T	197	779	0.2018	0.7982	0.2018
		506	C	T	67	1204	0.0527	0.9473	0.0527			2116	C	T	227	803	0.2204	0.7796	0.2204
	ros1 Fox roots	506	C	T	61	1170	0.0496	0.9504	0.0496		ros1 Fox roots	2116	C	T	469	849	0.3558	0.6442	0.3558		0.652598
		506	C	T	72	1187	0.0572	0.9428	0.0572			2116	C	T	391	764	0.3385	0.6615	0.3385
	rdd Fox roots	506	C	T	113	1131	0.0908	0.9092	0.0908		rdd Fox roots	2116	C	T	482	853	0.361	0.639	0.361
		506	C	T	69	1111	0.0585	0.9415	0.0585			2116	C	T	120	894	0.1183	0.8817	0.1183
	WT mock shoots	506	C	T	80	1058	0.0703	0.9297	0.0703		WT mock shoots	2116	C	T	0	923	0	1	0	0.084117
		506	C	T	89	1131	0.073	0.927	0.073			2116	C	T	0	907	0	1	0
	dml2 mock shoots	506	C	T	103	1136	0.0831	0.9169	0.0831		dml2 mock shoots	2116	C	T	0	882	0	1	0
		506	C	T	79	1137	0.065	0.935	0.065			2116	C	T	86	910	0.0863	0.9137	0.0863
	dml3 mock shoots	506	C	T	131	1111	0.1055	0.8945	0.1055		dml3 mock shoots	2116	C	T	86	871	0.0899	0.9101	0.0899
		506	C	T	81	1187	0.0639	0.9361	0.0639			2116	C	T	49	908	0.0512	0.9488	0.0512
	ros1 mock shoots	506	C	T	64	1143	0.053	0.947	0.053		ros1 mock shoots	2116	C	T	230	900	0.2035	0.7965	0.2035
		506	C	T	95	1181	0.0745	0.9255	0.0745			2116	C	T	535	850	0.3863	0.6137	0.3863
	rdd mock shoots	506	C	T	88	1241	0.0662	0.9338	0.0662		rdd mock shoots	2116	C	T	903	854	0.5139	0.4861	0.5139
		506	C	T	78	1141	0.064	0.936	0.064			2116	C	T	319	980	0.2456	0.7544	0.2456
	WT Fox shoots	506	C	T	68	1174	0.0548	0.9452	0.0548		WT Fox shoots	2116	C	T	0	917	0	1	0	0.289915
		506	C	T	59	1221	0.0461	0.9539	0.0461			2116	C	T	162	856	0.1591	0.8409	0.1591
	dml2 Fox shoots	506	C	T	92	1213	0.0705	0.9295	0.0705		dml2 Fox shoots	2116	C	T	77	872	0.0811	0.9189	0.0811
		506	C	T	0	1183	0	1	0			2116	C	T	0	866	0	1	0
	dml3 Fox shoots	506	C	T	175	1134	0.1337	0.8663	0.1337		dml3 Fox shoots	2116	C	T	0	912	0	1	0
		506	C	T	107	1174	0.0835	0.9165	0.0835			2116	C	T	0	921	0	1	0
	ros1 Fox shoots	506	C	T	68	1206	0.0534	0.9466	0.0534		ros1 Fox shoots	2116	C	T	177	897	0.1648	0.8352	0.1648
		506	C	T	136	1167	0.1044	0.8956	0.1044			2116	C	T	614	906	0.4039	0.5961	0.4039
	rdd Fox shoots	506	C	T	80	1243	0.0605	0.9395	0.0605		rdd Fox shoots	2116	C	T	93	847	0.0989	0.9011	0.0989
		506	C	T	124	1173	0.0956	0.9044	0.0956			2116	C	T	182	842	0.1777	0.8223	0.1777
	WT mock roots	507	C	T	626	667	0.4841	0.5159	0.4841		WT mock roots	2119	C	T	292	597	0.3285	0.6715	0.3285	0.126344
		507	C	T	789	658	0.5453	0.4547	0.5453			2119	C	T	47	729	0.0606	0.9394	0.0606
	dml2 mock roots	507	C	T	769	666	0.5359	0.4641	0.5359		dml2 mock roots	2119	C	T	49	756	0.0609	0.9391	0.0609
		507	C	T	776	648	0.5449	0.4551	0.5449			2119	C	T	76	700	0.0979	0.9021	0.0979
	dml3 mock roots	507	C	T	782	666	0.5401	0.4599	0.5401		dml3 mock roots	2119	C	T	114	733	0.1346	0.8654	0.1346
		507	C	T	813	648	0.5565	0.4435	0.5565			2119	C	T	133	633	0.1736	0.8264	0.1736
	ros1 mock roots	507	C	T	686	574	0.5444	0.4556	0.5444		ros1 mock roots	2119	C	T	645	615	0.5119	0.4881	0.5119		0.325268
		507	C	T	665	606	0.5232	0.4768	0.5232			2119	C	T	1191	563	0.679	0.321	0.679
	rdd mock roots	507	C	T	795	665	0.5445	0.4555	0.5445		rdd mock roots	2119	C	T	1490	454	0.7665	0.2335	0.7665
		507	C	T	747	649	0.5351	0.4649	0.5351			2119	C	T	648	661	0.495	0.505	0.495
	WT Fox roots	507	C	T	686	577	0.5432	0.4568	0.5432		WT Fox roots	2119	C	T	108	763	0.124	0.876	0.124	0.00177431
		507	C	T	835	627	0.5711	0.4289	0.5711			2119	C	T	118	691	0.1459	0.8541	0.1459
	dml2 Fox roots	507	C	T	712	690	0.5078	0.4922	0.5078		dml2 Fox roots	2119	C	T	54	743	0.0678	0.9322	0.0678
		507	C	T	661	724	0.4773	0.5227	0.4773			2119	C	T	227	701	0.2446	0.7554	0.2446
	dml3 Fox roots	507	C	T	903	665	0.5759	0.4241	0.5759		dml3 Fox roots	2119	C	T	186	609	0.234	0.766	0.234
		507	C	T	819	629	0.5656	0.4344	0.5656			2119	C	T	277	613	0.3112	0.6888	0.3112
	ros1 Fox roots	507	C	T	775	580	0.572	0.428	0.572		ros1 Fox roots	2119	C	T	533	671	0.4427	0.5573	0.4427		0.471311
		507	C	T	734	612	0.5453	0.4547	0.5453			2119	C	T	459	609	0.4298	0.5702	0.4298
	rdd Fox roots	507	C	T	718	612	0.5398	0.4602	0.5398		rdd Fox roots	2119	C	T	1291	590	0.6863	0.3137	0.6863
		507	C	T	742	596	0.5546	0.4454	0.5546			2119	C	T	192	743	0.2053	0.7947	0.2053
	WT mock shoots	507	C	T	804	568	0.586	0.414	0.586		WT mock shoots	2119	C	T	0	743	0	1	0	0.121913
		507	C	T	901	587	0.6055	0.3945	0.6055			2119	C	T	0	746	0	1	0
	dml2 mock shoots	507	C	T	807	607	0.5707	0.4293	0.5707		dml2 mock shoots	2119	C	T	0	725	0	1	0
		507	C	T	713	602	0.5422	0.4578	0.5422			2119	C	T	71	732	0.0884	0.9116	0.0884
	dml3 mock shoots	507	C	T	678	670	0.503	0.497	0.503		dml3 mock shoots	2119	C	T	64	726	0.081	0.919	0.081
		507	C	T	673	681	0.497	0.503	0.497			2119	C	T	0	737	0	1	0
	ros1 mock shoots	507	C	T	682	641	0.5155	0.4845	0.5155		ros1 mock shoots	2119	C	T	229	756	0.2325	0.7675	0.2325
		507	C	T	684	652	0.512	0.488	0.512			2119	C	T	709	644	0.524	0.476	0.524
	rdd mock shoots	507	C	T	705	663	0.5154	0.4846	0.5154		rdd mock shoots	2119	C	T	1609	559	0.7422	0.2578	0.7422
		507	C	T	625	626	0.4996	0.5004	0.4996			2119	C	T	445	789	0.3606	0.6394	0.3606
	WT Fox shoots	507	C	T	670	644	0.5099	0.4901	0.5099		WT Fox shoots	2119	C	T	0	758	0	1	0	0.266731
		507	C	T	731	686	0.5159	0.4841	0.5159			2119	C	T	125	701	0.1513	0.8487	0.1513
	dml2 Fox shoots	507	C	T	781	674	0.5368	0.4632	0.5368		dml2 Fox shoots	2119	C	T	75	722	0.0941	0.9059	0.0941
		507	C	T	657	648	0.5034	0.4966	0.5034			2119	C	T	0	739	0	1	0
	dml3 Fox shoots	507	C	T	807	615	0.5675	0.4325	0.5675		dml3 Fox shoots	2119	C	T	0	753	0	1	0
		507	C	T	674	720	0.4835	0.5165	0.4835			2119	C	T	0	768	0	1	0
	ros1 Fox shoots	507	C	T	673	646	0.5102	0.4898	0.5102		ros1 Fox shoots	2119	C	T	161	746	0.1775	0.8225	0.1775
		507	C	T	746	646	0.5359	0.4641	0.5359			2119	C	T	586	709	0.4525	0.5475	0.4525
	rdd Fox shoots	507	C	T	757	688	0.5239	0.4761	0.5239		rdd Fox shoots	2119	C	T	125	722	0.1476	0.8524	0.1476
		507	C	T	669	661	0.503	0.497	0.503			2119	C	T	156	725	0.1771	0.8229	0.1771
	WT mock roots	513	C	T	576	783	0.4238	0.5762	0.4238		WT mock roots	2123	C	T	233	654	0.2627	0.7373	0.2627	0.158403
		513	C	T	623	763	0.4495	0.5505	0.4495			2123	C	T	0	747	0	1	0
	dml2 mock roots	513	C	T	639	765	0.4551	0.5449	0.4551		dml2 mock roots	2123	C	T	0	743	0	1	0
		513	C	T	647	733	0.4688	0.5312	0.4688			2123	C	T	55	723	0.0707	0.9293	0.0707
	dml3 mock roots	513	C	T	561	727	0.4356	0.5644	0.4356		dml3 mock roots	2123	C	T	60	724	0.0765	0.9235	0.0765
		513	C	T	611	720	0.4591	0.5409	0.4591			2123	C	T	98	643	0.1323	0.8677	0.1323
	ros1 mock roots	513	C	T	631	671	0.4846	0.5154	0.4846		ros1 mock roots	2123	C	T	417	636	0.396	0.604	0.396		0.228648
		513	C	T	602	665	0.4751	0.5249	0.4751			2123	C	T	1086	721	0.601	0.399	0.601
	rdd mock roots	513	C	T	667	735	0.4757	0.5243	0.4757		rdd mock roots	2123	C	T	1497	426	0.7785	0.2215	0.7785
		513	C	T	597	730	0.4499	0.5501	0.4499			2123	C	T	667	637	0.5115	0.4885	0.5115
	WT Fox roots	513	C	T	473	703	0.4022	0.5978	0.4022		WT Fox roots	2123	C	T	71	714	0.0904	0.9096	0.0904	0.0992275
		513	C	T	568	754	0.4297	0.5703	0.4297			2123	C	T	62	683	0.0832	0.9168	0.0832
	dml2 Fox roots	513	C	T	741	713	0.5096	0.4904	0.5096		dml2 Fox roots	2123	C	T	0	760	0	1	0
		513	C	T	712	714	0.4993	0.5007	0.4993			2123	C	T	96	710	0.1191	0.8809	0.1191
	dml3 Fox roots	513	C	T	975	669	0.5931	0.4069	0.5931		dml3 Fox roots	2123	C	T	153	673	0.1852	0.8148	0.1852
		513	C	T	759	675	0.5293	0.4707	0.5293			2123	C	T	267	731	0.2675	0.7325	0.2675
	ros1 Fox roots	513	C	T	635	684	0.4814	0.5186	0.4814		ros1 Fox roots	2123	C	T	450	703	0.3903	0.6097	0.3903		0.291576
		513	C	T	702	737	0.4878	0.5122	0.4878			2123	C	T	216	699	0.2361	0.7639	0.2361
	rdd Fox roots	513	C	T	641	670	0.4889	0.5111	0.4889		rdd Fox roots	2123	C	T	1378	526	0.7237	0.2763	0.7237
		513	C	T	629	665	0.4861	0.5139	0.4861			2123	C	T	108	773	0.1226	0.8774	0.1226
	WT mock shoots	513	C	T	630	662	0.4876	0.5124	0.4876		WT mock shoots	2123	C	T	0	778	0	1	0	0.151362
		513	C	T	799	670	0.5439	0.4561	0.5439			2123	C	T	0	779	0	1	0
	dml2 mock shoots	513	C	T	799	664	0.5461	0.4539	0.5461		dml2 mock shoots	2123	C	T	0	746	0	1	0
		513	C	T	698	672	0.5095	0.4905	0.5095			2123	C	T	68	742	0.084	0.916	0.084
	dml3 mock shoots	513	C	T	580	729	0.4431	0.5569	0.4431		dml3 mock shoots	2123	C	T	45	743	0.0571	0.9429	0.0571
		513	C	T	587	735	0.444	0.556	0.444			2123	C	T	0	736	0	1	0
	ros1 mock shoots	513	C	T	681	697	0.4942	0.5058	0.4942		ros1 mock shoots	2123	C	T	123	779	0.1364	0.8636	0.1364
		513	C	T	691	672	0.507	0.493	0.507			2123	C	T	382	705	0.3514	0.6486	0.3514
	rdd mock shoots	513	C	T	646	731	0.4691	0.5309	0.4691		rdd mock shoots	2123	C	T	1559	514	0.7521	0.2479	0.7521
		513	C	T	640	659	0.4927	0.5073	0.4927			2123	C	T	509	719	0.4145	0.5855	0.4145
	WT Fox shoots	513	C	T	715	674	0.5148	0.4852	0.5148		WT Fox shoots	2123	C	T	0	791	0	1	0	0.394064
		513	C	T	674	695	0.4923	0.5077	0.4923			2123	C	T	103	762	0.1191	0.8809	0.1191
	dml2 Fox shoots	513	C	T	736	740	0.4986	0.5014	0.4986		dml2 Fox shoots	2123	C	T	54	764	0.066	0.934	0.066
		513	C	T	643	656	0.495	0.505	0.495			2123	C	T	0	658	0	1	0
	dml3 Fox shoots	513	C	T	623	693	0.4734	0.5266	0.4734		dml3 Fox shoots	2123	C	T	0	787	0	1	0
		513	C	T	554	765	0.42	0.58	0.42			2123	C	T	0	806	0	1	0
	ros1 Fox shoots	513	C	T	705	688	0.5061	0.4939	0.5061		ros1 Fox shoots	2123	C	T	79	820	0.0879	0.9121	0.0879
		513	C	T	779	635	0.5509	0.4491	0.5509			2123	C	T	248	805	0.2355	0.7645	0.2355
	rdd Fox shoots	513	C	T	624	732	0.4602	0.5398	0.4602		rdd Fox shoots	2123	C	T	67	779	0.0792	0.9208	0.0792
		513	C	T	643	697	0.4799	0.5201	0.4799			2123	C	T	81	744	0.0982	0.9018	0.0982
	WT mock roots	517	C	T	949	231	0.8042	0.1958	0.8042		WT mock roots	2130	C	T	0	777	0	1	0	0.0976374
		517	C	T	1225	243	0.8345	0.1655	0.8345			2130	C	T	0	790	0	1	0
	dml2 mock roots	517	C	T	1109	245	0.8191	0.1809	0.8191		dml2 mock roots	2130	C	T	0	858	0	1	0
		517	C	T	1089	240	0.8194	0.1806	0.8194			2130	C	T	52	865	0.0567	0.9433	0.0567
	dml3 mock roots	517	C	T	1153	229	0.8343	0.1657	0.8343		dml3 mock roots	2130	C	T	0	797	0	1	0
		517	C	T	1097	229	0.8273	0.1727	0.8273			2130	C	T	44	728	0.057	0.943	0.057
	ros1 mock roots	517	C	T	839	204	0.8044	0.1956	0.8044		ros1 mock roots	2130	C	T	57	815	0.0654	0.9346	0.0654		0.786706
		517	C	T	844	196	0.8115	0.1885	0.8115			2130	C	T	151	992	0.1321	0.8679	0.1321
	rdd mock roots	517	C	T	961	290	0.7682	0.2318	0.7682		rdd mock roots	2130	C	T	166	734	0.1844	0.8156	0.1844
		517	C	T	1015	277	0.7856	0.2144	0.7856			2130	C	T	108	829	0.1153	0.8847	0.1153
	WT Fox roots	517	C	T	966	236	0.8037	0.1963	0.8037		WT Fox roots	2130	C	T	47	806	0.0551	0.9449	0.0551	0.740666
		517	C	T	1114	241	0.8221	0.1779	0.8221			2130	C	T	71	785	0.0829	0.9171	0.0829
	dml2 Fox roots	517	C	T	947	284	0.7693	0.2307	0.7693		dml2 Fox roots	2130	C	T	0	846	0	1	0
		517	C	T	882	296	0.7487	0.2513	0.7487			2130	C	T	120	797	0.1309	0.8691	0.1309
	dml3 Fox roots	517	C	T	1035	264	0.7968	0.2032	0.7968		dml3 Fox roots	2130	C	T	0	769	0	1	0
		517	C	T	936	270	0.7761	0.2239	0.7761			2130	C	T	0	825	0	1	0
	ros1 Fox roots	517	C	T	994	215	0.8222	0.1778	0.8222		ros1 Fox roots	2130	C	T	55	852	0.0606	0.9394	0.0606		0.993944
		517	C	T	935	266	0.7785	0.2215	0.7785			2130	C	T	56	785	0.0666	0.9334	0.0666
	rdd Fox roots	517	C	T	1003	230	0.8135	0.1865	0.8135		rdd Fox roots	2130	C	T	152	931	0.1404	0.8596	0.1404
		517	C	T	1026	226	0.8195	0.1805	0.8195			2130	C	T	84	849	0.09	0.91	0.09
	WT mock shoots	517	C	T	1135	207	0.8458	0.1542	0.8458		WT mock shoots	2130	C	T	0	861	0	1	0	0.115877
		517	C	T	1195	239	0.8333	0.1667	0.8333			2130	C	T	0	865	0	1	0
	dml2 mock shoots	517	C	T	1065	233	0.8205	0.1795	0.8205		dml2 mock shoots	2130	C	T	0	897	0	1	0
		517	C	T	880	240	0.7857	0.2143	0.7857			2130	C	T	0	847	0	1	0
	dml3 mock shoots	517	C	T	889	304	0.7452	0.2548	0.7452		dml3 mock shoots	2130	C	T	0	816	0	1	0
		517	C	T	889	298	0.7489	0.2511	0.7489			2130	C	T	0	870	0	1	0
	ros1 mock shoots	517	C	T	928	274	0.772	0.228	0.772		ros1 mock shoots	2130	C	T	71	909	0.0724	0.9276	0.0724
		517	C	T	914	253	0.7832	0.2168	0.7832			2130	C	T	161	853	0.1588	0.8412	0.1588
	rdd mock shoots	517	C	T	974	268	0.7842	0.2158	0.7842		rdd mock shoots	2130	C	T	408	910	0.3096	0.6904	0.3096
		517	C	T	925	247	0.7892	0.2108	0.7892			2130	C	T	114	940	0.1082	0.8918	0.1082
	WT Fox shoots	517	C	T	900	273	0.7673	0.2327	0.7673		WT Fox shoots	2130	C	T	0	876	0	1	0	0.42265
		517	C	T	880	273	0.7632	0.2368	0.7632			2130	C	T	0	804	0	1	0
	dml2 Fox shoots	517	C	T	979	316	0.756	0.244	0.756		dml2 Fox shoots	2130	C	T	49	838	0.0552	0.9448	0.0552
		517	C	T	828	292	0.7393	0.2607	0.7393			2130	C	T	0	803	0	1	0
	dml3 Fox shoots	517	C	T	1021	293	0.777	0.223	0.777		dml3 Fox shoots	2130	C	T	0	908	0	1	0
		517	C	T	854	333	0.7195	0.2805	0.7195			2130	C	T	0	869	0	1	0
	ros1 Fox shoots	517	C	T	903	258	0.7778	0.2222	0.7778		ros1 Fox shoots	2130	C	T	0	900	0	1	0
		517	C	T	961	239	0.8008	0.1992	0.8008			2130	C	T	130	883	0.1283	0.8717	0.1283
	rdd Fox shoots	517	C	T	957	292	0.7662	0.2338	0.7662		rdd Fox shoots	2130	C	T	0	849	0	1	0
		517	C	T	967	251	0.7939	0.2061	0.7939			2130	C	T	0	878	0	1	0
	WT mock roots	527	C	T	434	855	0.3367	0.6633	0.3367		WT mock roots	2133	C	T	136	799	0.1455	0.8545	0.1455	0.211253
		527	C	T	489	845	0.3666	0.6334	0.3666			2133	C	T	0	882	0	1	0
	dml2 mock roots	527	C	T	422	860	0.3292	0.6708	0.3292		dml2 mock roots	2133	C	T	0	940	0	1	0
		527	C	T	499	810	0.3812	0.6188	0.3812			2133	C	T	80	936	0.0787	0.9213	0.0787
	dml3 mock roots	527	C	T	391	835	0.3189	0.6811	0.3189		dml3 mock roots	2133	C	T	81	944	0.079	0.921	0.079
		527	C	T	385	811	0.3219	0.6781	0.3219			2133	C	T	92	811	0.1019	0.8981	0.1019
	ros1 mock roots	527	C	T	459	816	0.36	0.64	0.36		ros1 mock roots	2133	C	T	200	892	0.1832	0.8168	0.1832		0.291381
		527	C	T	400	851	0.3197	0.6803	0.3197			2133	C	T	349	959	0.2668	0.7332	0.2668
	rdd mock roots	527	C	T	418	840	0.3323	0.6677	0.3323		rdd mock roots	2133	C	T	296	856	0.2569	0.7431	0.2569
		527	C	T	453	853	0.3469	0.6531	0.3469			2133	C	T	204	944	0.1777	0.8223	0.1777
	WT Fox roots	527	C	T	368	826	0.3082	0.6918	0.3082		WT Fox roots	2133	C	T	62	942	0.0618	0.9382	0.0618	0.0290229
		527	C	T	477	840	0.3622	0.6378	0.3622			2133	C	T	81	885	0.0839	0.9161	0.0839
	dml2 Fox roots	527	C	T	500	839	0.3734	0.6266	0.3734		dml2 Fox roots	2133	C	T	0	955	0	1	0
		527	C	T	529	789	0.4014	0.5986	0.4014			2133	C	T	147	910	0.1391	0.8609	0.1391
	dml3 Fox roots	527	C	T	697	817	0.4604	0.5396	0.4604		dml3 Fox roots	2133	C	T	95	822	0.1036	0.8964	0.1036
		527	C	T	491	809	0.3777	0.6223	0.3777			2133	C	T	151	876	0.147	0.853	0.147
	ros1 Fox roots	527	C	T	477	843	0.3614	0.6386	0.3614		ros1 Fox roots	2133	C	T	165	933	0.1503	0.8497	0.1503		0.635704
		527	C	T	515	869	0.3721	0.6279	0.3721			2133	C	T	151	938	0.1387	0.8613	0.1387
	rdd Fox roots	527	C	T	403	819	0.3298	0.6702	0.3298		rdd Fox roots	2133	C	T	122	1037	0.1053	0.8947	0.1053
		527	C	T	492	849	0.3669	0.6331	0.3669			2133	C	T	104	964	0.0974	0.9026	0.0974
	WT mock shoots	527	C	T	476	840	0.3617	0.6383	0.3617		WT mock shoots	2133	C	T	0	944	0	1	0	0.107123
		527	C	T	559	838	0.4001	0.5999	0.4001			2133	C	T	0	950	0	1	0
	dml2 mock shoots	527	C	T	539	830	0.3937	0.6063	0.3937		dml2 mock shoots	2133	C	T	0	952	0	1	0
		527	C	T	445	810	0.3546	0.6454	0.3546			2133	C	T	59	953	0.0583	0.9417	0.0583
	dml3 mock shoots	527	C	T	462	843	0.354	0.646	0.354		dml3 mock shoots	2133	C	T	0	867	0	1	0
		527	C	T	432	868	0.3323	0.6677	0.3323			2133	C	T	0	967	0	1	0
	ros1 mock shoots	527	C	T	473	838	0.3608	0.6392	0.3608		ros1 mock shoots	2133	C	T	93	981	0.0866	0.9134	0.0866
		527	C	T	468	865	0.3511	0.6489	0.3511			2133	C	T	214	958	0.1826	0.8174	0.1826
	rdd mock shoots	527	C	T	482	833	0.3665	0.6335	0.3665		rdd mock shoots	2133	C	T	402	1011	0.2845	0.7155	0.2845
		527	C	T	445	833	0.3482	0.6518	0.3482			2133	C	T	131	1029	0.1129	0.8871	0.1129
	WT Fox shoots	527	C	T	508	825	0.3811	0.6189	0.3811		WT Fox shoots	2133	C	T	0	957	0	1	0	0.627306
		527	C	T	445	822	0.3512	0.6488	0.3512			2133	C	T	141	928	0.1319	0.8681	0.1319
	dml2 Fox shoots	527	C	T	532	889	0.3744	0.6256	0.3744		dml2 Fox shoots	2133	C	T	67	925	0.0675	0.9325	0.0675
		527	C	T	487	801	0.3781	0.6219	0.3781			2133	C	T	0	878	0	1	0
	dml3 Fox shoots	527	C	T	521	806	0.3926	0.6074	0.3926		dml3 Fox shoots	2133	C	T	0	923	0	1	0
		527	C	T	343	821	0.2947	0.7053	0.2947			2133	C	T	0	970	0	1	0
	ros1 Fox shoots	527	C	T	516	767	0.4022	0.5978	0.4022		ros1 Fox shoots	2133	C	T	63	982	0.0603	0.9397	0.0603
		527	C	T	482	789	0.3792	0.6208	0.3792			2133	C	T	201	992	0.1685	0.8315	0.1685
	rdd Fox shoots	527	C	T	485	807	0.3754	0.6246	0.3754		rdd Fox shoots	2133	C	T	0	934	0	1	0
		527	C	T	442	770	0.3647	0.6353	0.3647			2133	C	T	93	925	0.0914	0.9086	0.0914
	WT mock roots	529	C	T	1157	390	0.7479	0.2521	0.7479		WT mock roots	2135	C	T	0	715	0	1	0	0.106775
		529	C	T	1566	378	0.8056	0.1944	0.8056			2135	C	T	0	813	0	1	0
	dml2 mock roots	529	C	T	1381	404	0.7737	0.2263	0.7737		dml2 mock roots	2135	C	T	0	849	0	1	0
		529	C	T	1292	360	0.7821	0.2179	0.7821			2135	C	T	54	794	0.0637	0.9363	0.0637
	dml3 mock roots	529	C	T	1473	348	0.8089	0.1911	0.8089		dml3 mock roots	2135	C	T	0	831	0	1	0
		529	C	T	1322	368	0.7822	0.2178	0.7822			2135	C	T	0	758	0	1	0
	ros1 mock roots	529	C	T	1090	379	0.742	0.258	0.742		ros1 mock roots	2135	C	T	181	776	0.1891	0.8109	0.1891		0.225348
		529	C	T	1113	335	0.7686	0.2314	0.7686			2135	C	T	465	703	0.3981	0.6019	0.3981
	rdd mock roots	529	C	T	1253	451	0.7353	0.2647	0.7353		rdd mock roots	2135	C	T	1111	589	0.6535	0.3465	0.6535
		529	C	T	1363	403	0.7718	0.2282	0.7718			2135	C	T	341	772	0.3064	0.6936	0.3064
	WT Fox roots	529	C	T	1249	372	0.7705	0.2295	0.7705		WT Fox roots	2135	C	T	0	878	0	1	0	0.42265
		529	C	T	1364	380	0.7821	0.2179	0.7821			2135	C	T	0	786	0	1	0
	dml2 Fox roots	529	C	T	1190	452	0.7247	0.2753	0.7247		dml2 Fox roots	2135	C	T	0	853	0	1	0
		529	C	T	1063	431	0.7115	0.2885	0.7115			2135	C	T	0	815	0	1	0
	dml3 Fox roots	529	C	T	1321	455	0.7438	0.2562	0.7438		dml3 Fox roots	2135	C	T	0	725	0	1	0
		529	C	T	1210	402	0.7506	0.2494	0.7506			2135	C	T	0	852	0	1	0
	ros1 Fox roots	529	C	T	1280	329	0.7955	0.2045	0.7955		ros1 Fox roots	2135	C	T	0	864	0	1	0		0.962459
		529	C	T	1239	405	0.7536	0.2464	0.7536			2135	C	T	69	840	0.0759	0.9241	0.0759
	rdd Fox roots	529	C	T	1114	413	0.7295	0.2705	0.7295		rdd Fox roots	2135	C	T	1587	614	0.721	0.279	0.721
		529	C	T	1390	373	0.7884	0.2116	0.7884			2135	C	T	0	849	0	1	0
	WT mock shoots	529	C	T	1452	383	0.7913	0.2087	0.7913		WT mock shoots	2135	C	T	0	836	0	1	0	0.0674497
		529	C	T	1516	374	0.8021	0.1979	0.8021			2135	C	T	0	850	0	1	0
	dml2 mock shoots	529	C	T	1328	429	0.7558	0.2442	0.7558		dml2 mock shoots	2135	C	T	0	783	0	1	0
		529	C	T	1084	398	0.7314	0.2686	0.7314			2135	C	T	0	829	0	1	0
	dml3 mock shoots	529	C	T	1167	454	0.7199	0.2801	0.7199		dml3 mock shoots	2135	C	T	0	772	0	1	0
		529	C	T	1101	464	0.7035	0.2965	0.7035			2135	C	T	0	841	0	1	0
	ros1 mock shoots	529	C	T	1197	425	0.738	0.262	0.738		ros1 mock shoots	2135	C	T	71	854	0.0768	0.9232	0.0768
		529	C	T	1203	398	0.7514	0.2486	0.7514			2135	C	T	129	829	0.1347	0.8653	0.1347
	rdd mock shoots	529	C	T	1264	402	0.7587	0.2413	0.7587		rdd mock shoots	2135	C	T	1522	610	0.7139	0.2861	0.7139
		529	C	T	1225	393	0.7571	0.2429	0.7571			2135	C	T	122	897	0.1197	0.8803	0.1197
	WT Fox shoots	529	C	T	1153	443	0.7224	0.2776	0.7224		WT Fox shoots	2135	C	T	0	854	0	1	0	0.42265
		529	C	T	1113	411	0.7303	0.2697	0.7303			2135	C	T	0	811	0	1	0
	dml2 Fox shoots	529	C	T	1294	474	0.7319	0.2681	0.7319		dml2 Fox shoots	2135	C	T	0	823	0	1	0
		529	C	T	1073	421	0.7182	0.2818	0.7182			2135	C	T	0	838	0	1	0
	dml3 Fox shoots	529	C	T	1329	430	0.7555	0.2445	0.7555		dml3 Fox shoots	2135	C	T	0	846	0	1	0
		529	C	T	1108	455	0.7089	0.2911	0.7089			2135	C	T	0	850	0	1	0
	ros1 Fox shoots	529	C	T	1150	385	0.7492	0.2508	0.7492		ros1 Fox shoots	2135	C	T	0	860	0	1	0
		529	C	T	1181	411	0.7418	0.2582	0.7418			2135	C	T	67	885	0.0704	0.9296	0.0704
	rdd Fox shoots	529	C	T	1227	406	0.7514	0.2486	0.7514		rdd Fox shoots	2135	C	T	86	831	0.0938	0.9062	0.0938
		529	C	T	1154	383	0.7508	0.2492	0.7508			2135	C	T	123	821	0.1303	0.8697	0.1303
	WT mock roots	537	C	T	224	793	0.2203	0.7797	0.2203		WT mock roots	2138	C	T	160	665	0.1939	0.8061	0.1939	0.177762
		537	C	T	263	766	0.2556	0.7444	0.2556			2138	C	T	44	764	0.0545	0.9455	0.0545
	dml2 mock roots	537	C	T	205	788	0.2064	0.7936	0.2064		dml2 mock roots	2138	C	T	47	799	0.0556	0.9444	0.0556
		537	C	T	259	744	0.2582	0.7418	0.2582			2138	C	T	62	807	0.0713	0.9287	0.0713
	dml3 mock roots	537	C	T	217	740	0.2268	0.7732	0.2268		dml3 mock roots	2138	C	T	101	766	0.1165	0.8835	0.1165
		537	C	T	184	776	0.1917	0.8083	0.1917			2138	C	T	105	681	0.1336	0.8664	0.1336
	ros1 mock roots	537	C	T	210	785	0.2111	0.7889	0.2111		ros1 mock roots	2138	C	T	243	721	0.2521	0.7479	0.2521		0.162564
		537	C	T	208	774	0.2118	0.7882	0.2118			2138	C	T	429	724	0.3721	0.6279	0.3721
	rdd mock roots	537	C	T	183	779	0.1902	0.8098	0.1902		rdd mock roots	2138	C	T	350	693	0.3356	0.6644	0.3356
		537	C	T	174	788	0.1809	0.8191	0.1809			2138	C	T	139	791	0.1495	0.8505	0.1495
	WT Fox roots	537	C	T	160	782	0.1699	0.8301	0.1699		WT Fox roots	2138	C	T	81	800	0.0919	0.9081	0.0919	0.125727
		537	C	T	270	800	0.2523	0.7477	0.2523			2138	C	T	142	739	0.1612	0.8388	0.1612
	dml2 Fox roots	537	C	T	195	781	0.1998	0.8002	0.1998		dml2 Fox roots	2138	C	T	53	803	0.0619	0.9381	0.0619
		537	C	T	205	770	0.2103	0.7897	0.2103			2138	C	T	223	758	0.2273	0.7727	0.2273
	dml3 Fox roots	537	C	T	227	809	0.2191	0.7809	0.2191		dml3 Fox roots	2138	C	T	112	663	0.1445	0.8555	0.1445
		537	C	T	191	792	0.1943	0.8057	0.1943			2138	C	T	159	729	0.1791	0.8209	0.1791
	ros1 Fox roots	537	C	T	207	829	0.1998	0.8002	0.1998		ros1 Fox roots	2138	C	T	329	776	0.2977	0.7023	0.2977		0.53576
		537	C	T	246	821	0.2306	0.7694	0.2306			2138	C	T	225	797	0.2202	0.7798	0.2202
	rdd Fox roots	537	C	T	178	781	0.1856	0.8144	0.1856		rdd Fox roots	2138	C	T	169	880	0.1611	0.8389	0.1611
		537	C	T	248	797	0.2373	0.7627	0.2373			2138	C	T	176	806	0.1792	0.8208	0.1792
	WT mock shoots	537	C	T	224	789	0.2211	0.7789	0.2211		WT mock shoots	2138	C	T	53	826	0.0603	0.9397	0.0603	0.245069
		537	C	T	235	804	0.2262	0.7738	0.2262			2138	C	T	53	828	0.0602	0.9398	0.0602
	dml2 mock shoots	537	C	T	235	816	0.2236	0.7764	0.2236		dml2 mock shoots	2138	C	T	47	818	0.0543	0.9457	0.0543
		537	C	T	210	795	0.209	0.791	0.209			2138	C	T	63	802	0.0728	0.9272	0.0728
	dml3 mock shoots	537	C	T	184	799	0.1872	0.8128	0.1872		dml3 mock shoots	2138	C	T	65	748	0.08	0.92	0.08
		537	C	T	169	821	0.1707	0.8293	0.1707			2138	C	T	0	813	0	1	0
	ros1 mock shoots	537	C	T	191	826	0.1878	0.8122	0.1878		ros1 mock shoots	2138	C	T	87	860	0.0919	0.9081	0.0919
		537	C	T	201	805	0.1998	0.8002	0.1998			2138	C	T	196	821	0.1927	0.8073	0.1927
	rdd mock shoots	537	C	T	201	792	0.2024	0.7976	0.2024		rdd mock shoots	2138	C	T	278	843	0.248	0.752	0.248
		537	C	T	196	792	0.1984	0.8016	0.1984			2138	C	T	125	903	0.1216	0.8784	0.1216
	WT Fox shoots	537	C	T	197	799	0.1978	0.8022	0.1978		WT Fox shoots	2138	C	T	0	840	0	1	0	0.5833
		537	C	T	191	767	0.1994	0.8006	0.1994			2138	C	T	172	791	0.1786	0.8214	0.1786
	dml2 Fox shoots	537	C	T	204	827	0.1979	0.8021	0.1979		dml2 Fox shoots	2138	C	T	85	783	0.0979	0.9021	0.0979
		537	C	T	209	785	0.2103	0.7897	0.2103			2138	C	T	0	799	0	1	0
	dml3 Fox shoots	537	C	T	238	786	0.2324	0.7676	0.2324		dml3 Fox shoots	2138	C	T	0	831	0	1	0
		537	C	T	207	780	0.2097	0.7903	0.2097			2138	C	T	0	837	0	1	0
	ros1 Fox shoots	537	C	T	235	767	0.2345	0.7655	0.2345		ros1 Fox shoots	2138	C	T	67	829	0.0748	0.9252	0.0748
		537	C	T	186	747	0.1994	0.8006	0.1994			2138	C	T	321	824	0.2803	0.7197	0.2803
	rdd Fox shoots	537	C	T	246	751	0.2467	0.7533	0.2467		rdd Fox shoots	2138	C	T	140	799	0.1491	0.8509	0.1491
		537	C	T	242	729	0.2492	0.7508	0.2492			2138	C	T	112	811	0.1213	0.8787	0.1213
	WT mock roots	539	C	T	300	652	0.3151	0.6849	0.3151		WT mock roots	2148	C	T	177	581	0.2335	0.7665	0.2335	0.493043
		539	C	T	350	687	0.3375	0.6625	0.3375			2148	C	T	0	679	0	1	0
	dml2 mock roots	539	C	T	353	664	0.3471	0.6529	0.3471		dml2 mock roots	2148	C	T	0	720	0	1	0
		539	C	T	297	670	0.3071	0.6929	0.3071			2148	C	T	55	695	0.0733	0.9267	0.0733
	dml3 mock roots	539	C	T	319	677	0.3203	0.6797	0.3203		dml3 mock roots	2148	C	T	79	682	0.1038	0.8962	0.1038
		539	C	T	331	686	0.3255	0.6745	0.3255			2148	C	T	85	624	0.1199	0.8801	0.1199
	ros1 mock roots	539	C	T	287	622	0.3157	0.6843	0.3157		ros1 mock roots	2148	C	T	90	643	0.1228	0.8772	0.1228		0.408759
		539	C	T	261	753	0.2574	0.7426	0.2574			2148	C	T	484	629	0.4349	0.5651	0.4349
	rdd mock roots	539	C	T	296	694	0.299	0.701	0.299		rdd mock roots	2148	C	T	259	647	0.2859	0.7141	0.2859
		539	C	T	307	685	0.3095	0.6905	0.3095			2148	C	T	158	708	0.1824	0.8176	0.1824
	WT Fox roots	539	C	T	259	669	0.2791	0.7209	0.2791		WT Fox roots	2148	C	T	81	708	0.1027	0.8973	0.1027	0.892893
		539	C	T	368	666	0.3559	0.6441	0.3559			2148	C	T	120	618	0.1626	0.8374	0.1626
	dml2 Fox roots	539	C	T	295	702	0.2959	0.7041	0.2959		dml2 Fox roots	2148	C	T	45	714	0.0593	0.9407	0.0593
		539	C	T	276	657	0.2958	0.7042	0.2958			2148	C	T	194	619	0.2386	0.7614	0.2386
	dml3 Fox roots	539	C	T	328	682	0.3248	0.6752	0.3248		dml3 Fox roots	2148	C	T	128	608	0.1739	0.8261	0.1739
		539	C	T	357	656	0.3524	0.6476	0.3524			2148	C	T	205	630	0.2455	0.7545	0.2455
	ros1 Fox roots	539	C	T	322	649	0.3316	0.6684	0.3316		ros1 Fox roots	2148	C	T	314	686	0.314	0.686	0.314		0.706612
		539	C	T	312	673	0.3168	0.6832	0.3168			2148	C	T	0	716	0	1	0
	rdd Fox roots	539	C	T	255	663	0.2778	0.7222	0.2778		rdd Fox roots	2148	C	T	139	781	0.1511	0.8489	0.1511
		539	C	T	342	676	0.336	0.664	0.336			2148	C	T	0	687	0	1	0
	WT mock shoots	539	C	T	395	649	0.3784	0.6216	0.3784		WT mock shoots	2148	C	T	51	690	0.0688	0.9312	0.0688	0.255106
		539	C	T	337	710	0.3219	0.6781	0.3219			2148	C	T	50	715	0.0654	0.9346	0.0654
	dml2 mock shoots	539	C	T	360	659	0.3533	0.6467	0.3533		dml2 mock shoots	2148	C	T	45	692	0.0611	0.9389	0.0611
		539	C	T	286	657	0.3033	0.6967	0.3033			2148	C	T	54	694	0.0722	0.9278	0.0722
	dml3 mock shoots	539	C	T	339	703	0.3253	0.6747	0.3253		dml3 mock shoots	2148	C	T	57	644	0.0813	0.9187	0.0813
		539	C	T	352	680	0.3411	0.6589	0.3411			2148	C	T	45	727	0.0583	0.9417	0.0583
	ros1 mock shoots	539	C	T	359	671	0.3485	0.6515	0.3485		ros1 mock shoots	2148	C	T	68	738	0.0844	0.9156	0.0844
		539	C	T	302	695	0.3029	0.6971	0.3029			2148	C	T	118	702	0.1439	0.8561	0.1439
	rdd mock shoots	539	C	T	352	667	0.3454	0.6546	0.3454		rdd mock shoots	2148	C	T	249	733	0.2536	0.7464	0.2536
		539	C	T	348	675	0.3402	0.6598	0.3402			2148	C	T	89	758	0.1051	0.8949	0.1051
	WT Fox shoots	539	C	T	304	694	0.3046	0.6954	0.3046		WT Fox shoots	2148	C	T	46	703	0.0614	0.9386	0.0614	0.63408
		539	C	T	292	634	0.3153	0.6847	0.3153			2148	C	T	154	661	0.189	0.811	0.189
	dml2 Fox shoots	539	C	T	335	722	0.3169	0.6831	0.3169		dml2 Fox shoots	2148	C	T	77	679	0.1019	0.8981	0.1019
		539	C	T	282	637	0.3069	0.6931	0.3069			2148	C	T	0	725	0	1	0
	dml3 Fox shoots	539	C	T	426	670	0.3887	0.6113	0.3887		dml3 Fox shoots	2148	C	T	0	739	0	1	0
		539	C	T	343	699	0.3292	0.6708	0.3292			2148	C	T	0	708	0	1	0
	ros1 Fox shoots	539	C	T	305	621	0.3294	0.6706	0.3294		ros1 Fox shoots	2148	C	T	55	717	0.0712	0.9288	0.0712
		539	C	T	271	677	0.2859	0.7141	0.2859			2148	C	T	89	753	0.1057	0.8943	0.1057
	rdd Fox shoots	539	C	T	315	649	0.3268	0.6732	0.3268		rdd Fox shoots	2148	C	T	0	682	0	1	0
		539	C	T	334	668	0.3333	0.6667	0.3333			2148	C	T	0	692	0	1	0
	WT mock roots	546	C	T	222	751	0.2282	0.7718	0.2282		WT mock roots	2155	C	T	100	756	0.1168	0.8832	0.1168	0.0409194
		546	C	T	205	798	0.2044	0.7956	0.2044			2155	C	T	0	857	0	1	0
	dml2 mock roots	546	C	T	210	764	0.2156	0.7844	0.2156		dml2 mock roots	2155	C	T	0	874	0	1	0
		546	C	T	267	755	0.2613	0.7387	0.2613			2155	C	T	46	879	0.0497	0.9503	0.0497
	dml3 mock roots	546	C	T	197	740	0.2102	0.7898	0.2102		dml3 mock roots	2155	C	T	51	848	0.0567	0.9433	0.0567
		546	C	T	193	773	0.1998	0.8002	0.1998			2155	C	T	101	782	0.1144	0.8856	0.1144
	ros1 mock roots	546	C	T	220	849	0.2058	0.7942	0.2058		ros1 mock roots	2155	C	T	404	806	0.3339	0.6661	0.3339		0.320361
		546	C	T	207	814	0.2027	0.7973	0.2027			2155	C	T	541	909	0.3731	0.6269	0.3731
	rdd mock roots	546	C	T	182	796	0.1861	0.8139	0.1861		rdd mock roots	2155	C	T	784	718	0.522	0.478	0.522
		546	C	T	149	741	0.1674	0.8326	0.1674			2155	C	T	266	857	0.2369	0.7631	0.2369
	WT Fox roots	546	C	T	160	762	0.1735	0.8265	0.1735		WT Fox roots	2155	C	T	0	851	0	1	0	0.032977
		546	C	T	274	796	0.2561	0.7439	0.2561			2155	C	T	48	780	0.058	0.942	0.058
	dml2 Fox roots	546	C	T	185	763	0.1951	0.8049	0.1951		dml2 Fox roots	2155	C	T	0	861	0	1	0
		546	C	T	226	750	0.2316	0.7684	0.2316			2155	C	T	55	822	0.0627	0.9373	0.0627
	dml3 Fox roots	546	C	T	258	784	0.2476	0.7524	0.2476		dml3 Fox roots	2155	C	T	59	803	0.0684	0.9316	0.0684
		546	C	T	193	856	0.184	0.816	0.184			2155	C	T	101	824	0.1092	0.8908	0.1092
	ros1 Fox roots	546	C	T	200	800	0.2	0.8	0.2		ros1 Fox roots	2155	C	T	200	824	0.1953	0.8047	0.1953		0.708015
		546	C	T	273	779	0.2595	0.7405	0.2595			2155	C	T	185	831	0.1821	0.8179	0.1821
	rdd Fox roots	546	C	T	173	730	0.1916	0.8084	0.1916		rdd Fox roots	2155	C	T	434	910	0.3229	0.6771	0.3229
		546	C	T	269	760	0.2614	0.7386	0.2614			2155	C	T	76	861	0.0811	0.9189	0.0811
	WT mock shoots	546	C	T	176	776	0.1849	0.8151	0.1849		WT mock shoots	2155	C	T	57	894	0.0599	0.9401	0.0599	0.183386
		546	C	T	258	756	0.2544	0.7456	0.2544			2155	C	T	54	894	0.057	0.943	0.057
	dml2 mock shoots	546	C	T	208	796	0.2072	0.7928	0.2072		dml2 mock shoots	2155	C	T	48	902	0.0505	0.9495	0.0505
		546	C	T	199	783	0.2026	0.7974	0.2026			2155	C	T	72	873	0.0762	0.9238	0.0762
	dml3 mock shoots	546	C	T	128	780	0.141	0.859	0.141		dml3 mock shoots	2155	C	T	72	824	0.0804	0.9196	0.0804
		546	C	T	120	812	0.1288	0.8712	0.1288			2155	C	T	0	911	0	1	0
	ros1 mock shoots	546	C	T	164	788	0.1723	0.8277	0.1723		ros1 mock shoots	2155	C	T	158	918	0.1468	0.8532	0.1468
		546	C	T	179	787	0.1853	0.8147	0.1853			2155	C	T	407	852	0.3233	0.6767	0.3233
	rdd mock shoots	546	C	T	161	787	0.1698	0.8302	0.1698		rdd mock shoots	2155	C	T	746	872	0.4611	0.5389	0.4611
		546	C	T	144	796	0.1532	0.8468	0.1532			2155	C	T	197	896	0.1802	0.8198	0.1802
	WT Fox shoots	546	C	T	187	784	0.1926	0.8074	0.1926		WT Fox shoots	2155	C	T	50	910	0.0521	0.9479	0.0521	0.282485
		546	C	T	181	743	0.1959	0.8041	0.1959			2155	C	T	63	855	0.0686	0.9314	0.0686
	dml2 Fox shoots	546	C	T	202	794	0.2028	0.7972	0.2028		dml2 Fox shoots	2155	C	T	0	858	0	1	0
		546	C	T	210	733	0.2227	0.7773	0.2227			2155	C	T	0	836	0	1	0
	dml3 Fox shoots	546	C	T	137	775	0.1502	0.8498	0.1502		dml3 Fox shoots	2155	C	T	0	940	0	1	0
		546	C	T	100	781	0.1135	0.8865	0.1135			2155	C	T	0	925	0	1	0
	ros1 Fox shoots	546	C	T	239	728	0.2472	0.7528	0.2472		ros1 Fox shoots	2155	C	T	120	899	0.1178	0.8822	0.1178
		546	C	T	205	746	0.2156	0.7844	0.2156			2155	C	T	540	929	0.3676	0.6324	0.3676
	rdd Fox shoots	546	C	T	200	718	0.2179	0.7821	0.2179		rdd Fox shoots	2155	C	T	64	863	0.069	0.931	0.069
		546	C	T	221	813	0.2137	0.7863	0.2137			2155	C	T	79	857	0.0844	0.9156	0.0844
	WT mock roots	548	C	T	61	938	0.0611	0.9389	0.0611		WT mock roots	2161	C	T	0	759	0	1	0	0.062271
		548	C	T	71	979	0.0676	0.9324	0.0676			2161	C	T	0	861	0	1	0
	dml2 mock roots	548	C	T	86	933	0.0844	0.9156	0.0844		dml2 mock roots	2161	C	T	0	886	0	1	0
		548	C	T	96	959	0.091	0.909	0.091			2161	C	T	71	844	0.0776	0.9224	0.0776
	dml3 mock roots	548	C	T	56	927	0.057	0.943	0.057		dml3 mock roots	2161	C	T	0	857	0	1	0
		548	C	T	54	942	0.0542	0.9458	0.0542			2161	C	T	0	794	0	1	0
	ros1 mock roots	548	C	T	0	944	0	1	0		ros1 mock roots	2161	C	T	47	821	0.0541	0.9459	0.0541		0.718794
		548	C	T	49	1001	0.0467	0.9533	0.0467			2161	C	T	85	834	0.0925	0.9075	0.0925
	rdd mock roots	548	C	T	58	972	0.0563	0.9437	0.0563		rdd mock roots	2161	C	T	81	817	0.0902	0.9098	0.0902
		548	C	T	67	903	0.0691	0.9309	0.0691			2161	C	T	165	876	0.1585	0.8415	0.1585
	WT Fox roots	548	C	T	58	902	0.0604	0.9396	0.0604		WT Fox roots	2161	C	T	0	852	0	1	0	#DIV/0!
		548	C	T	79	965	0.0757	0.9243	0.0757			2161	C	T	0	817	0	1	0
	dml2 Fox roots	548	C	T	51	985	0.0492	0.9508	0.0492		dml2 Fox roots	2161	C	T	0	881	0	1	0
		548	C	T	0	951	0	1	0			2161	C	T	0	887	0	1	0
	dml3 Fox roots	548	C	T	0	990	0	1	0		dml3 Fox roots	2161	C	T	0	787	0	1	0
		548	C	T	0	991	0	1	0			2161	C	T	51	846	0.0569	0.9431	0.0569
	ros1 Fox roots	548	C	T	52	946	0.0521	0.9479	0.0521		ros1 Fox roots	2161	C	T	0	891	0	1	0		0.42265
		548	C	T	0	959	0	1	0			2161	C	T	0	906	0	1	0
	rdd Fox roots	548	C	T	88	869	0.092	0.908	0.092		rdd Fox roots	2161	C	T	106	894	0.106	0.894	0.106
		548	C	T	0	953	0	1	0			2161	C	T	0	836	0	1	0
	WT mock shoots	548	C	T	48	959	0.0477	0.9523	0.0477		WT mock shoots	2161	C	T	0	872	0	1	0	0.0874553
		548	C	T	0	970	0	1	0			2161	C	T	0	878	0	1	0
	dml2 mock shoots	548	C	T	0	971	0	1	0		dml2 mock shoots	2161	C	T	0	879	0	1	0
		548	C	T	48	949	0.0481	0.9519	0.0481			2161	C	T	0	878	0	1	0
	dml3 mock shoots	548	C	T	65	922	0.0659	0.9341	0.0659		dml3 mock shoots	2161	C	T	0	862	0	1	0
		548	C	T	84	926	0.0832	0.9168	0.0832			2161	C	T	0	901	0	1	0
	ros1 mock shoots	548	C	T	51	958	0.0505	0.9495	0.0505		ros1 mock shoots	2161	C	T	56	884	0.0596	0.9404	0.0596
		548	C	T	0	980	0	1	0			2161	C	T	116	894	0.1149	0.8851	0.1149
	rdd mock shoots	548	C	T	76	931	0.0755	0.9245	0.0755		rdd mock shoots	2161	C	T	113	887	0.113	0.887	0.113
		548	C	T	73	946	0.0716	0.9284	0.0716			2161	C	T	77	894	0.0793	0.9207	0.0793
	WT Fox shoots	548	C	T	0	942	0	1	0		WT Fox shoots	2161	C	T	0	869	0	1	0	0.747892
		548	C	T	0	922	0	1	0			2161	C	T	55	830	0.0621	0.9379	0.0621
	dml2 Fox shoots	548	C	T	53	999	0.0504	0.9496	0.0504		dml2 Fox shoots	2161	C	T	0	874	0	1	0
		548	C	T	0	911	0	1	0			2161	C	T	0	904	0	1	0
	dml3 Fox shoots	548	C	T	111	933	0.1063	0.8937	0.1063		dml3 Fox shoots	2161	C	T	0	922	0	1	0
		548	C	T	91	903	0.0915	0.9085	0.0915			2161	C	T	0	897	0	1	0
	ros1 Fox shoots	548	C	T	0	872	0	1	0		ros1 Fox shoots	2161	C	T	0	884	0	1	0
		548	C	T	0	905	0	1	0			2161	C	T	111	917	0.108	0.892	0.108
	rdd Fox shoots	548	C	T	59	915	0.0606	0.9394	0.0606		rdd Fox shoots	2161	C	T	72	829	0.0799	0.9201	0.0799
		548	C	T	0	965	0	1	0			2161	C	T	119	843	0.1237	0.8763	0.1237
	WT mock roots	553	C	T	241	741	0.2454	0.7546	0.2454		WT mock roots	2162	C	T	54	772	0.0654	0.9346	0.0654	0.132323
		553	C	T	254	736	0.2566	0.7434	0.2566			2162	C	T	0	873	0	1	0
	dml2 mock roots	553	C	T	242	717	0.2523	0.7477	0.2523		dml2 mock roots	2162	C	T	0	916	0	1	0
		553	C	T	300	738	0.289	0.711	0.289			2162	C	T	88	860	0.0928	0.9072	0.0928
	dml3 mock roots	553	C	T	212	712	0.2294	0.7706	0.2294		dml3 mock roots	2162	C	T	61	880	0.0648	0.9352	0.0648
		553	C	T	210	753	0.2181	0.7819	0.2181			2162	C	T	57	818	0.0651	0.9349	0.0651
	ros1 mock roots	553	C	T	279	709	0.2824	0.7176	0.2824		ros1 mock roots	2162	C	T	113	829	0.12	0.88	0.12		0.238035
		553	C	T	255	725	0.2602	0.7398	0.2602			2162	C	T	232	931	0.1995	0.8005	0.1995
	rdd mock roots	553	C	T	213	736	0.2244	0.7756	0.2244		rdd mock roots	2162	C	T	102	808	0.1121	0.8879	0.1121
		553	C	T	185	732	0.2017	0.7983	0.2017			2162	C	T	207	859	0.1942	0.8058	0.1942
	WT Fox roots	553	C	T	191	701	0.2141	0.7859	0.2141		WT Fox roots	2162	C	T	0	881	0	1	0	0.42265
		553	C	T	322	706	0.3132	0.6868	0.3132			2162	C	T	0	850	0	1	0
	dml2 Fox roots	553	C	T	285	707	0.2873	0.7127	0.2873		dml2 Fox roots	2162	C	T	0	920	0	1	0
		553	C	T	298	690	0.3016	0.6984	0.3016			2162	C	T	0	874	0	1	0
	dml3 Fox roots	553	C	T	365	664	0.3547	0.6453	0.3547		dml3 Fox roots	2162	C	T	0	810	0	1	0
		553	C	T	272	696	0.281	0.719	0.281			2162	C	T	0	839	0	1	0
	ros1 Fox roots	553	C	T	242	700	0.2569	0.7431	0.2569		ros1 Fox roots	2162	C	T	0	857	0	1	0		0.818076
		553	C	T	335	698	0.3243	0.6757	0.3243			2162	C	T	70	885	0.0733	0.9267	0.0733
	rdd Fox roots	553	C	T	247	638	0.2791	0.7209	0.2791		rdd Fox roots	2162	C	T	108	920	0.1051	0.8949	0.1051
		553	C	T	361	669	0.3505	0.6495	0.3505			2162	C	T	56	864	0.0609	0.9391	0.0609
	WT mock shoots	553	C	T	246	711	0.2571	0.7429	0.2571		WT mock shoots	2162	C	T	0	884	0	1	0	0.0366182
		553	C	T	329	666	0.3307	0.6693	0.3307			2162	C	T	0	920	0	1	0
	dml2 mock shoots	553	C	T	285	703	0.2885	0.7115	0.2885		dml2 mock shoots	2162	C	T	0	921	0	1	0
		553	C	T	250	704	0.2621	0.7379	0.2621			2162	C	T	0	923	0	1	0
	dml3 mock shoots	553	C	T	202	713	0.2208	0.7792	0.2208		dml3 mock shoots	2162	C	T	0	841	0	1	0
		553	C	T	211	697	0.2324	0.7676	0.2324			2162	C	T	0	937	0	1	0
	ros1 mock shoots	553	C	T	239	701	0.2543	0.7457	0.2543		ros1 mock shoots	2162	C	T	70	925	0.0704	0.9296	0.0704
		553	C	T	266	712	0.272	0.728	0.272			2162	C	T	107	913	0.1049	0.8951	0.1049
	rdd mock shoots	553	C	T	219	696	0.2393	0.7607	0.2393		rdd mock shoots	2162	C	T	177	922	0.1611	0.8389	0.1611
		553	C	T	224	681	0.2475	0.7525	0.2475			2162	C	T	88	927	0.0867	0.9133	0.0867
	WT Fox shoots	553	C	T	259	711	0.267	0.733	0.267		WT Fox shoots	2162	C	T	0	882	0	1	0	0.929495
		553	C	T	232	633	0.2682	0.7318	0.2682			2162	C	T	90	877	0.0931	0.9069	0.0931
	dml2 Fox shoots	553	C	T	284	695	0.2901	0.7099	0.2901		dml2 Fox shoots	2162	C	T	0	875	0	1	0
		553	C	T	270	675	0.2857	0.7143	0.2857			2162	C	T	0	905	0	1	0
	dml3 Fox shoots	553	C	T	242	690	0.2597	0.7403	0.2597		dml3 Fox shoots	2162	C	T	0	936	0	1	0
		553	C	T	222	677	0.2469	0.7531	0.2469			2162	C	T	0	937	0	1	0
	ros1 Fox shoots	553	C	T	317	665	0.3228	0.6772	0.3228		ros1 Fox shoots	2162	C	T	0	891	0	1	0
		553	C	T	307	680	0.311	0.689	0.311			2162	C	T	115	957	0.1073	0.8927	0.1073
	rdd Fox shoots	553	C	T	273	646	0.2971	0.7029	0.2971		rdd Fox shoots	2162	C	T	54	855	0.0594	0.9406	0.0594
		553	C	T	270	731	0.2697	0.7303	0.2697			2162	C	T	66	843	0.0726	0.9274	0.0726
	WT mock roots	555	C	T	843	411	0.6722	0.3278	0.6722		WT mock roots	2164	C	T	135	637	0.1749	0.8251	0.1749	0.12326
		555	C	T	1133	440	0.7203	0.2797	0.7203			2164	C	T	46	749	0.0579	0.9421	0.0579
	dml2 mock roots	555	C	T	1008	422	0.7049	0.2951	0.7049		dml2 mock roots	2164	C	T	50	779	0.0603	0.9397	0.0603
		555	C	T	977	409	0.7049	0.2951	0.7049			2164	C	T	99	708	0.1227	0.8773	0.1227
	dml3 mock roots	555	C	T	1033	414	0.7139	0.2861	0.7139		dml3 mock roots	2164	C	T	89	731	0.1085	0.8915	0.1085
		555	C	T	1003	409	0.7103	0.2897	0.7103			2164	C	T	98	691	0.1242	0.8758	0.1242
	ros1 mock roots	555	C	T	871	413	0.6783	0.3217	0.6783		ros1 mock roots	2164	C	T	274	678	0.2878	0.7122	0.2878		0.347942
		555	C	T	863	422	0.6716	0.3284	0.6716			2164	C	T	430	547	0.4401	0.5599	0.4401
	rdd mock roots	555	C	T	1007	444	0.694	0.306	0.694		rdd mock roots	2164	C	T	491	640	0.4341	0.5659	0.4341
		555	C	T	988	430	0.6968	0.3032	0.6968			2164	C	T	290	766	0.2746	0.7254	0.2746
	WT Fox roots	555	C	T	1010	374	0.7298	0.2702	0.7298		WT Fox roots	2164	C	T	68	771	0.081	0.919	0.081	0.0439713
		555	C	T	1247	334	0.7887	0.2113	0.7887			2164	C	T	104	698	0.1297	0.8703	0.1297
	dml2 Fox roots	555	C	T	1116	379	0.7465	0.2535	0.7465		dml2 Fox roots	2164	C	T	0	750	0	1	0
		555	C	T	957	395	0.7078	0.2922	0.7078			2164	C	T	159	737	0.1775	0.8225	0.1775
	dml3 Fox roots	555	C	T	1184	374	0.7599	0.2401	0.7599		dml3 Fox roots	2164	C	T	101	628	0.1385	0.8615	0.1385
		555	C	T	1067	353	0.7514	0.2486	0.7514			2164	C	T	122	657	0.1566	0.8434	0.1566
	ros1 Fox roots	555	C	T	974	339	0.7418	0.2582	0.7418		ros1 Fox roots	2164	C	T	250	692	0.2654	0.7346	0.2654		0.836827
		555	C	T	941	353	0.7272	0.2728	0.7272			2164	C	T	216	731	0.2281	0.7719	0.2281
	rdd Fox roots	555	C	T	975	348	0.737	0.263	0.737		rdd Fox roots	2164	C	T	408	748	0.3529	0.6471	0.3529
		555	C	T	1169	361	0.7641	0.2359	0.7641			2164	C	T	131	728	0.1525	0.8475	0.1525
	WT mock shoots	555	C	T	1127	381	0.7473	0.2527	0.7473		WT mock shoots	2164	C	T	47	739	0.0598	0.9402	0.0598	0.114395
		555	C	T	1045	385	0.7308	0.2692	0.7308			2164	C	T	0	764	0	1	0
	dml2 mock shoots	555	C	T	1061	391	0.7307	0.2693	0.7307		dml2 mock shoots	2164	C	T	0	737	0	1	0
		555	C	T	962	381	0.7163	0.2837	0.7163			2164	C	T	50	757	0.062	0.938	0.062
	dml3 mock shoots	555	C	T	1062	380	0.7365	0.2635	0.7365		dml3 mock shoots	2164	C	T	58	721	0.0745	0.9255	0.0745
		555	C	T	1070	377	0.7395	0.2605	0.7395			2164	C	T	0	789	0	1	0
	ros1 mock shoots	555	C	T	982	364	0.7296	0.2704	0.7296		ros1 mock shoots	2164	C	T	151	756	0.1665	0.8335	0.1665
		555	C	T	970	377	0.7201	0.2799	0.7201			2164	C	T	345	774	0.3083	0.6917	0.3083
	rdd mock shoots	555	C	T	1032	420	0.7107	0.2893	0.7107		rdd mock shoots	2164	C	T	535	727	0.4239	0.5761	0.4239
		555	C	T	1008	355	0.7395	0.2605	0.7395			2164	C	T	196	786	0.1996	0.8004	0.1996
	WT Fox shoots	555	C	T	966	398	0.7082	0.2918	0.7082		WT Fox shoots	2164	C	T	0	754	0	1	0	0.408906
		555	C	T	912	365	0.7142	0.2858	0.7142			2164	C	T	134	695	0.1616	0.8384	0.1616
	dml2 Fox shoots	555	C	T	1138	407	0.7366	0.2634	0.7366		dml2 Fox shoots	2164	C	T	65	729	0.0819	0.9181	0.0819
		555	C	T	936	374	0.7145	0.2855	0.7145			2164	C	T	0	859	0	1	0
	dml3 Fox shoots	555	C	T	1258	341	0.7867	0.2133	0.7867		dml3 Fox shoots	2164	C	T	0	788	0	1	0
		555	C	T	1138	388	0.7457	0.2543	0.7457			2164	C	T	0	751	0	1	0
	ros1 Fox shoots	555	C	T	929	374	0.713	0.287	0.713		ros1 Fox shoots	2164	C	T	93	734	0.1125	0.8875	0.1125
		555	C	T	1052	364	0.7429	0.2571	0.7429			2164	C	T	371	755	0.3295	0.6705	0.3295
	rdd Fox shoots	555	C	T	1030	356	0.7431	0.2569	0.7431		rdd Fox shoots	2164	C	T	101	718	0.1233	0.8767	0.1233
		555	C	T	1040	369	0.7381	0.2619	0.7381			2164	C	T	101	710	0.1245	0.8755	0.1245
	WT mock roots	559	C	T	301	950	0.2406	0.7594	0.2406		WT mock roots	2167	C	T	190	754	0.2013	0.7987	0.2013	0.230809
		559	C	T	285	1023	0.2179	0.7821	0.2179			2167	C	T	0	840	0	1	0
	dml2 mock roots	559	C	T	270	988	0.2146	0.7854	0.2146		dml2 mock roots	2167	C	T	0	853	0	1	0
		559	C	T	342	1009	0.2531	0.7469	0.2531			2167	C	T	61	815	0.0696	0.9304	0.0696
	dml3 mock roots	559	C	T	237	970	0.1964	0.8036	0.1964		dml3 mock roots	2167	C	T	59	819	0.0672	0.9328	0.0672
		559	C	T	210	1033	0.1689	0.8311	0.1689			2167	C	T	84	761	0.0994	0.9006	0.0994
	ros1 mock roots	559	C	T	304	912	0.25	0.75	0.25		ros1 mock roots	2167	C	T	255	807	0.2401	0.7599	0.2401		0.16965
		559	C	T	240	902	0.2102	0.7898	0.2102			2167	C	T	551	781	0.4137	0.5863	0.4137
	rdd mock roots	559	C	T	238	1029	0.1878	0.8122	0.1878		rdd mock roots	2167	C	T	388	785	0.3308	0.6692	0.3308
		559	C	T	185	997	0.1565	0.8435	0.1565			2167	C	T	97	835	0.1041	0.8959	0.1041
	WT Fox roots	559	C	T	233	956	0.196	0.804	0.196		WT Fox roots	2167	C	T	60	840	0.0667	0.9333	0.0667	0.0105047
		559	C	T	342	1032	0.2489	0.7511	0.2489			2167	C	T	53	776	0.0639	0.9361	0.0639
	dml2 Fox roots	559	C	T	257	984	0.2071	0.7929	0.2071		dml2 Fox roots	2167	C	T	0	806	0	1	0
		559	C	T	306	935	0.2466	0.7534	0.2466			2167	C	T	272	846	0.2433	0.7567	0.2433
	dml3 Fox roots	559	C	T	358	939	0.276	0.724	0.276		dml3 Fox roots	2167	C	T	110	726	0.1316	0.8684	0.1316
		559	C	T	265	990	0.2112	0.7888	0.2112			2167	C	T	232	791	0.2268	0.7732	0.2268
	ros1 Fox roots	559	C	T	258	965	0.211	0.789	0.211		ros1 Fox roots	2167	C	T	283	825	0.2554	0.7446	0.2554		0.56327
		559	C	T	306	911	0.2514	0.7486	0.2514			2167	C	T	241	855	0.2199	0.7801	0.2199
	rdd Fox roots	559	C	T	225	917	0.197	0.803	0.197		rdd Fox roots	2167	C	T	137	903	0.1317	0.8683	0.1317
		559	C	T	344	958	0.2642	0.7358	0.2642			2167	C	T	155	809	0.1608	0.8392	0.1608
	WT mock shoots	559	C	T	244	953	0.2038	0.7962	0.2038		WT mock shoots	2167	C	T	0	837	0	1	0	0.157903
		559	C	T	319	922	0.2571	0.7429	0.2571			2167	C	T	0	826	0	1	0
	dml2 mock shoots	559	C	T	264	938	0.2196	0.7804	0.2196		dml2 mock shoots	2167	C	T	0	850	0	1	0
		559	C	T	284	941	0.2318	0.7682	0.2318			2167	C	T	45	832	0.0513	0.9487	0.0513
	dml3 mock shoots	559	C	T	187	969	0.1618	0.8382	0.1618		dml3 mock shoots	2167	C	T	0	808	0	1	0
		559	C	T	170	997	0.1457	0.8543	0.1457			2167	C	T	0	863	0	1	0
	ros1 mock shoots	559	C	T	218	969	0.1837	0.8163	0.1837		ros1 mock shoots	2167	C	T	56	841	0.0624	0.9376	0.0624
		559	C	T	226	1004	0.1837	0.8163	0.1837			2167	C	T	177	891	0.1657	0.8343	0.1657
	rdd mock shoots	559	C	T	214	1014	0.1743	0.8257	0.1743		rdd mock shoots	2167	C	T	196	895	0.1797	0.8203	0.1797
		559	C	T	220	940	0.1897	0.8103	0.1897			2167	C	T	76	885	0.0791	0.9209	0.0791
	WT Fox shoots	559	C	T	245	995	0.1976	0.8024	0.1976		WT Fox shoots	2167	C	T	0	826	0	1	0	0.335134
		559	C	T	216	884	0.1964	0.8036	0.1964			2167	C	T	70	775	0.0828	0.9172	0.0828
	dml2 Fox shoots	559	C	T	228	1008	0.1845	0.8155	0.1845		dml2 Fox shoots	2167	C	T	0	815	0	1	0
		559	C	T	258	960	0.2118	0.7882	0.2118			2167	C	T	0	929	0	1	0
	dml3 Fox shoots	559	C	T	173	980	0.15	0.85	0.15		dml3 Fox shoots	2167	C	T	0	864	0	1	0
		559	C	T	119	1024	0.1041	0.8959	0.1041			2167	C	T	0	846	0	1	0
	ros1 Fox shoots	559	C	T	306	895	0.2548	0.7452	0.2548		ros1 Fox shoots	2167	C	T	69	830	0.0768	0.9232	0.0768
		559	C	T	250	919	0.2139	0.7861	0.2139			2167	C	T	312	860	0.2662	0.7338	0.2662
	rdd Fox shoots	559	C	T	229	915	0.2002	0.7998	0.2002		rdd Fox shoots	2167	C	T	146	783	0.1572	0.8428	0.1572
		559	C	T	281	932	0.2317	0.7683	0.2317			2167	C	T	122	796	0.1329	0.8671	0.1329
	WT mock roots	565	T	C	840	409	0.6725	0.3275	0.3275		WT mock roots	2168	C	T	253	1087	0.1888	0.8112	0.1888	0.278016
		565	T	C	799	537	0.5981	0.4019	0.4019			2168	C	T	0	1253	0	1	0
	dml2 mock roots	565	T	C	778	519	0.5998	0.4002	0.4002		dml2 mock roots	2168	C	T	48	1197	0.0386	0.9614	0.0386
		565	T	C	764	619	0.5524	0.4476	0.4476			2168	C	T	91	1196	0.0707	0.9293	0.0707
	dml3 mock roots	565	T	C	748	460	0.6192	0.3808	0.3808		dml3 mock roots	2168	C	T	107	1181	0.0831	0.9169	0.0831
		565	T	C	779	450	0.6338	0.3662	0.3662			2168	C	T	112	1087	0.0934	0.9066	0.0934
	ros1 mock roots	565	T	C	895	514	0.6352	0.3648	0.3648		ros1 mock roots	2168	C	T	305	1240	0.1974	0.8026	0.1974		0.119407
		565	T	C	861	478	0.643	0.357	0.357			2168	C	T	684	1296	0.3455	0.6545	0.3455
	rdd mock roots	565	T	C	820	473	0.6342	0.3658	0.3658		rdd mock roots	2168	C	T	405	1143	0.2616	0.7384	0.2616
		565	T	C	794	438	0.6445	0.3555	0.3555			2168	C	T	202	1223	0.1418	0.8582	0.1418
	WT Fox roots	565	T	C	763	438	0.6353	0.3647	0.3647		WT Fox roots	2168	C	T	73	1194	0.0576	0.9424	0.0576	0.0726699
		565	T	C	719	613	0.5398	0.4602	0.4602			2168	C	T	71	1170	0.0572	0.9428	0.0572
	dml2 Fox roots	565	T	C	735	589	0.5551	0.4449	0.4449		dml2 Fox roots	2168	C	T	45	1236	0.0351	0.9649	0.0351
		565	T	C	715	644	0.5261	0.4739	0.4739			2168	C	T	116	1243	0.0854	0.9146	0.0854
	dml3 Fox roots	565	T	C	729	774	0.485	0.515	0.515		dml3 Fox roots	2168	C	T	140	1139	0.1095	0.8905	0.1095
		565	T	C	706	675	0.5112	0.4888	0.4888			2168	C	T	236	1121	0.1739	0.8261	0.1739
	ros1 Fox roots	565	T	C	756	518	0.5934	0.4066	0.4066		ros1 Fox roots	2168	C	T	318	1164	0.2146	0.7854	0.2146		0.131635
		565	T	C	711	537	0.5697	0.4303	0.4303			2168	C	T	207	1223	0.1448	0.8552	0.1448
	rdd Fox roots	565	T	C	711	466	0.6041	0.3959	0.3959		rdd Fox roots	2168	C	T	126	1304	0.0881	0.9119	0.0881
		565	T	C	754	592	0.5602	0.4398	0.4398			2168	C	T	68	1226	0.0526	0.9474	0.0526
	WT mock shoots	565	T	C	744	572	0.5653	0.4347	0.4347		WT mock shoots	2168	C	T	0	1238	0	1	0	0.0790544
		565	T	C	687	638	0.5185	0.4815	0.4815			2168	C	T	0	1273	0	1	0
	dml2 mock shoots	565	T	C	711	578	0.5516	0.4484	0.4484		dml2 mock shoots	2168	C	T	0	1283	0	1	0
		565	T	C	756	494	0.6048	0.3952	0.3952			2168	C	T	73	1220	0.0565	0.9435	0.0565
	dml3 mock shoots	565	T	C	723	506	0.5883	0.4117	0.4117		dml3 mock shoots	2168	C	T	56	1200	0.0446	0.9554	0.0446
		565	T	C	746	542	0.5792	0.4208	0.4208			2168	C	T	0	1254	0	1	0
	ros1 mock shoots	565	T	C	685	515	0.5708	0.4292	0.4292		ros1 mock shoots	2168	C	T	66	1293	0.0486	0.9514	0.0486
		565	T	C	731	546	0.5724	0.4276	0.4276			2168	C	T	133	1343	0.0901	0.9099	0.0901
	rdd mock shoots	565	T	C	787	551	0.5882	0.4118	0.4118		rdd mock shoots	2168	C	T	139	1313	0.0957	0.9043	0.0957
		565	T	C	705	530	0.5709	0.4291	0.4291			2168	C	T	86	1313	0.0615	0.9385	0.0615
	WT Fox shoots	565	T	C	754	541	0.5822	0.4178	0.4178		WT Fox shoots	2168	C	T	0	1269	0	1	0	0.997672
		565	T	C	646	483	0.5722	0.4278	0.4278			2168	C	T	109	1157	0.0861	0.9139	0.0861
	dml2 Fox shoots	565	T	C	762	586	0.5653	0.4347	0.4347		dml2 Fox shoots	2168	C	T	56	1217	0.044	0.956	0.044
		565	T	C	705	560	0.5573	0.4427	0.4427			2168	C	T	0	1186	0	1	0
	dml3 Fox shoots	565	T	C	714	623	0.534	0.466	0.466		dml3 Fox shoots	2168	C	T	0	1303	0	1	0
		565	T	C	770	515	0.5992	0.4008	0.4008			2168	C	T	0	1267	0	1	0
	ros1 Fox shoots	565	T	C	733	645	0.5319	0.4681	0.4681		ros1 Fox shoots	2168	C	T	0	1275	0	1	0
		565	T	C	755	702	0.5182	0.4818	0.4818			2168	C	T	126	1345	0.0857	0.9143	0.0857
	rdd Fox shoots	565	T	C	681	560	0.5488	0.4512	0.4512		rdd Fox shoots	2168	C	T	56	1179	0.0453	0.9547	0.0453
		565	T	C	768	584	0.568	0.432	0.432			2168	C	T	70	1219	0.0543	0.9457	0.0543
	WT mock roots	567	T	C	919	193	0.8264	0.1736	0.1736		WT mock roots	2185	C	T	176	1027	0.1463	0.8537	0.1463	0.106645
		567	T	C	897	243	0.7868	0.2132	0.2132			2185	C	T	70	1118	0.0589	0.9411	0.0589
	dml2 mock roots	567	T	C	852	220	0.7948	0.2052	0.2052		dml2 mock roots	2185	C	T	64	1109	0.0546	0.9454	0.0546
		567	T	C	880	244	0.7829	0.2171	0.2171			2185	C	T	85	1022	0.0768	0.9232	0.0768
	dml3 mock roots	567	T	C	840	226	0.788	0.212	0.212		dml3 mock roots	2185	C	T	117	1096	0.0965	0.9035	0.0965
		567	T	C	883	209	0.8086	0.1914	0.1914			2185	C	T	133	1037	0.1137	0.8863	0.1137
	ros1 mock roots	567	T	C	990	218	0.8195	0.1805	0.1805		ros1 mock roots	2185	C	T	317	1117	0.2211	0.7789	0.2211		0.338319
		567	T	C	969	178	0.8448	0.1552	0.1552			2185	C	T	343	1138	0.2316	0.7684	0.2316
	rdd mock roots	567	T	C	898	179	0.8338	0.1662	0.1662		rdd mock roots	2185	C	T	475	1094	0.3027	0.6973	0.3027
		567	T	C	887	148	0.857	0.143	0.143			2185	C	T	272	1179	0.1875	0.8125	0.1875
	WT Fox roots	567	T	C	839	276	0.7525	0.2475	0.2475		WT Fox roots	2185	C	T	86	1081	0.0737	0.9263	0.0737	0.165628
		567	T	C	865	309	0.7368	0.2632	0.2632			2185	C	T	207	1120	0.156	0.844	0.156
	dml2 Fox roots	567	T	C	879	195	0.8184	0.1816	0.1816		dml2 Fox roots	2185	C	T	56	1150	0.0464	0.9536	0.0464
		567	T	C	868	183	0.8259	0.1741	0.1741			2185	C	T	375	1206	0.2372	0.7628	0.2372
	dml3 Fox roots	567	T	C	899	220	0.8034	0.1966	0.1966		dml3 Fox roots	2185	C	T	126	1074	0.105	0.895	0.105
		567	T	C	888	244	0.7845	0.2155	0.2155			2185	C	T	125	1011	0.11	0.89	0.11
	ros1 Fox roots	567	T	C	877	241	0.7844	0.2156	0.2156		ros1 Fox roots	2185	C	T	284	1105	0.2045	0.7955	0.2045		0.863665
		567	T	C	809	210	0.7939	0.2061	0.2061			2185	C	T	300	1189	0.2015	0.7985	0.2015
	rdd Fox roots	567	T	C	793	187	0.8092	0.1908	0.1908		rdd Fox roots	2185	C	T	237	1114	0.1754	0.8246	0.1754
		567	T	C	862	340	0.7171	0.2829	0.2829			2185	C	T	236	1134	0.1723	0.8277	0.1723
	WT mock shoots	567	T	C	856	218	0.797	0.203	0.203		WT mock shoots	2185	C	T	55	1175	0.0447	0.9553	0.0447	0.239442
		567	T	C	820	174	0.8249	0.1751	0.1751			2185	C	T	52	1170	0.0426	0.9574	0.0426
	dml2 mock shoots	567	T	C	844	207	0.803	0.197	0.197		dml2 mock shoots	2185	C	T	45	1189	0.0365	0.9635	0.0365
		567	T	C	907	168	0.8437	0.1563	0.1563			2185	C	T	50	1119	0.0428	0.9572	0.0428
	dml3 mock shoots	567	T	C	801	315	0.7177	0.2823	0.2823		dml3 mock shoots	2185	C	T	72	1121	0.0604	0.9396	0.0604
		567	T	C	849	314	0.73	0.27	0.27			2185	C	T	45	1157	0.0374	0.9626	0.0374
	ros1 mock shoots	567	T	C	836	204	0.8038	0.1962	0.1962		ros1 mock shoots	2185	C	T	111	1196	0.0849	0.9151	0.0849
		567	T	C	881	223	0.798	0.202	0.202			2185	C	T	346	1298	0.2105	0.7895	0.2105
	rdd mock shoots	567	T	C	908	308	0.7467	0.2533	0.2533		rdd mock shoots	2185	C	T	315	1187	0.2097	0.7903	0.2097
		567	T	C	805	255	0.7594	0.2406	0.2406			2185	C	T	139	1187	0.1048	0.8952	0.1048
	WT Fox shoots	567	T	C	894	188	0.8262	0.1738	0.1738		WT Fox shoots	2185	C	T	49	1195	0.0394	0.9606	0.0394	0.524876
		567	T	C	818	186	0.8147	0.1853	0.1853			2185	C	T	182	1060	0.1465	0.8535	0.1465
	dml2 Fox shoots	567	T	C	872	198	0.815	0.185	0.185		dml2 Fox shoots	2185	C	T	103	1162	0.0814	0.9186	0.0814
		567	T	C	835	207	0.8013	0.1987	0.1987			2185	C	T	0	1114	0	1	0
	dml3 Fox shoots	567	T	C	804	420	0.6569	0.3431	0.3431		dml3 Fox shoots	2185	C	T	57	1212	0.0449	0.9551	0.0449
		567	T	C	868	334	0.7221	0.2779	0.2779			2185	C	T	56	1208	0.0443	0.9557	0.0443
	ros1 Fox shoots	567	T	C	858	257	0.7695	0.2305	0.2305		ros1 Fox shoots	2185	C	T	103	1216	0.0781	0.9219	0.0781
		567	T	C	885	307	0.7424	0.2576	0.2576			2185	C	T	521	1293	0.2872	0.7128	0.2872
	rdd Fox shoots	567	T	C	782	281	0.7357	0.2643	0.2643		rdd Fox shoots	2185	C	T	211	1115	0.1591	0.8409	0.1591
		567	T	C	834	351	0.7038	0.2962	0.2962			2185	C	T	143	1147	0.1109	0.8891	0.1109
	WT mock roots	571	T	C	905	619	0.5938	0.4062	0.4062		WT mock roots	2192	C	T	225	756	0.2294	0.7706	0.2294	0.146716
		571	T	C	914	838	0.5217	0.4783	0.4783			2192	C	T	61	848	0.0671	0.9329	0.0671
	dml2 mock roots	571	T	C	833	823	0.503	0.497	0.497		dml2 mock roots	2192	C	T	47	835	0.0533	0.9467	0.0533
		571	T	C	846	897	0.4854	0.5146	0.5146			2192	C	T	65	838	0.072	0.928	0.072
	dml3 mock roots	571	T	C	861	747	0.5354	0.4646	0.4646		dml3 mock roots	2192	C	T	115	822	0.1227	0.8773	0.1227
		571	T	C	874	744	0.5402	0.4598	0.4598			2192	C	T	158	799	0.1651	0.8349	0.1651
	ros1 mock roots	571	T	C	842	764	0.5243	0.4757	0.4757		ros1 mock roots	2192	C	T	379	807	0.3196	0.6804	0.3196		0.195016
		571	T	C	822	715	0.5348	0.4652	0.4652			2192	C	T	458	778	0.3706	0.6294	0.3706
	rdd mock roots	571	T	C	900	738	0.5495	0.4505	0.4505		rdd mock roots	2192	C	T	674	735	0.4784	0.5216	0.4784
		571	T	C	850	754	0.5299	0.4701	0.4701			2192	C	T	187	857	0.1791	0.8209	0.1791
	WT Fox roots	571	T	C	844	733	0.5352	0.4648	0.4648		WT Fox roots	2192	C	T	128	832	0.1333	0.8667	0.1333	0.0507104
		571	T	C	841	885	0.4873	0.5127	0.5127			2192	C	T	220	826	0.2103	0.7897	0.2103
	dml2 Fox roots	571	T	C	843	831	0.5036	0.4964	0.4964		dml2 Fox roots	2192	C	T	72	869	0.0765	0.9235	0.0765
		571	T	C	759	904	0.4564	0.5436	0.5436			2192	C	T	461	910	0.3363	0.6637	0.3363
	dml3 Fox roots	571	T	C	785	1080	0.4209	0.5791	0.5791		dml3 Fox roots	2192	C	T	198	800	0.1984	0.8016	0.1984
		571	T	C	796	1029	0.4362	0.5638	0.5638			2192	C	T	109	773	0.1236	0.8764	0.1236
	ros1 Fox roots	571	T	C	822	725	0.5314	0.4686	0.4686		ros1 Fox roots	2192	C	T	459	788	0.3681	0.6319	0.3681		0.342092
		571	T	C	720	762	0.4858	0.5142	0.5142			2192	C	T	412	820	0.3344	0.6656	0.3344
	rdd Fox roots	571	T	C	748	717	0.5106	0.4894	0.4894		rdd Fox roots	2192	C	T	199	813	0.1966	0.8034	0.1966
		571	T	C	799	941	0.4592	0.5408	0.5408			2192	C	T	250	843	0.2287	0.7713	0.2287
	WT mock shoots	571	T	C	774	872	0.4702	0.5298	0.5298		WT mock shoots	2192	C	T	48	879	0.0518	0.9482	0.0518	0.211278
		571	T	C	714	868	0.4513	0.5487	0.5487			2192	C	T	0	881	0	1	0
	dml2 mock shoots	571	T	C	759	845	0.4732	0.5268	0.5268		dml2 mock shoots	2192	C	T	56	888	0.0593	0.9407	0.0593
		571	T	C	809	792	0.5053	0.4947	0.4947			2192	C	T	107	862	0.1104	0.8896	0.1104
	dml3 mock shoots	571	T	C	769	751	0.5059	0.4941	0.4941		dml3 mock shoots	2192	C	T	80	878	0.0835	0.9165	0.0835
		571	T	C	826	794	0.5099	0.4901	0.4901			2192	C	T	0	841	0	1	0
	ros1 mock shoots	571	T	C	738	779	0.4865	0.5135	0.5135		ros1 mock shoots	2192	C	T	96	868	0.0996	0.9004	0.0996
		571	T	C	773	856	0.4745	0.5255	0.5255			2192	C	T	332	932	0.2627	0.7373	0.2627
	rdd mock shoots	571	T	C	870	848	0.5064	0.4936	0.4936		rdd mock shoots	2192	C	T	313	859	0.2671	0.7329	0.2671
		571	T	C	752	776	0.4921	0.5079	0.5079			2192	C	T	102	896	0.1022	0.8978	0.1022
	WT Fox shoots	571	T	C	762	821	0.4814	0.5186	0.5186		WT Fox shoots	2192	C	T	0	883	0	1	0	0.437431
		571	T	C	712	699	0.5046	0.4954	0.4954			2192	C	T	185	864	0.1764	0.8236	0.1764
	dml2 Fox shoots	571	T	C	761	870	0.4666	0.5334	0.5334		dml2 Fox shoots	2192	C	T	122	863	0.1239	0.8761	0.1239
		571	T	C	733	793	0.4803	0.5197	0.5197			2192	C	T	0	857	0	1	0
	dml3 Fox shoots	571	T	C	738	917	0.4459	0.5541	0.5541		dml3 Fox shoots	2192	C	T	50	885	0.0535	0.9465	0.0535
		571	T	C	784	829	0.4861	0.5139	0.5139			2192	C	T	46	878	0.0498	0.9502	0.0498
	ros1 Fox shoots	571	T	C	732	828	0.4692	0.5308	0.5308		ros1 Fox shoots	2192	C	T	109	837	0.1152	0.8848	0.1152
		571	T	C	751	1017	0.4248	0.5752	0.5752			2192	C	T	451	937	0.3249	0.6751	0.3249
	rdd Fox shoots	571	T	C	719	792	0.4758	0.5242	0.5242		rdd Fox shoots	2192	C	T	201	827	0.1955	0.8045	0.1955
		571	T	C	773	960	0.446	0.554	0.554			2192	C	T	152	831	0.1546	0.8454	0.1546
	WT mock roots	573	T	C	964	418	0.6975	0.3025	0.3025		WT mock roots	2227	C	T	137	997	0.1208	0.8792	0.1208	0.129061
		573	T	C	1060	407	0.7226	0.2774	0.2774			2227	C	T	57	1045	0.0517	0.9483	0.0517
	dml2 mock roots	573	T	C	987	435	0.6941	0.3059	0.3059		dml2 mock roots	2227	C	T	52	989	0.05	0.95	0.05
		573	T	C	1018	500	0.6706	0.3294	0.3294			2227	C	T	122	1048	0.1043	0.8957	0.1043
	dml3 mock roots	573	T	C	1019	330	0.7554	0.2446	0.2446		dml3 mock roots	2227	C	T	101	1033	0.0891	0.9109	0.0891
		573	T	C	1056	352	0.75	0.25	0.25			2227	C	T	96	996	0.0879	0.9121	0.0879
	ros1 mock roots	573	T	C	946	448	0.6786	0.3214	0.3214		ros1 mock roots	2227	C	T	242	1040	0.1888	0.8112	0.1888		0.387063
		573	T	C	897	379	0.703	0.297	0.297			2227	C	T	437	1074	0.2892	0.7108	0.2892
	rdd mock roots	573	T	C	1049	343	0.7536	0.2464	0.2464		rdd mock roots	2227	C	T	321	972	0.2483	0.7517	0.2483
		573	T	C	1030	290	0.7803	0.2197	0.2197			2227	C	T	217	1079	0.1674	0.8326	0.1674
	WT Fox roots	573	T	C	981	367	0.7277	0.2723	0.2723		WT Fox roots	2227	C	T	189	1020	0.1563	0.8437	0.1563	0.569553
		573	T	C	1040	460	0.6933	0.3067	0.3067			2227	C	T	120	1008	0.1064	0.8936	0.1064
	dml2 Fox roots	573	T	C	978	414	0.7026	0.2974	0.2974		dml2 Fox roots	2227	C	T	124	1100	0.1013	0.8987	0.1013
		573	T	C	942	498	0.6542	0.3458	0.3458			2227	C	T	186	1101	0.1445	0.8555	0.1445
	dml3 Fox roots	573	T	C	973	516	0.6535	0.3465	0.3465		dml3 Fox roots	2227	C	T	100	1053	0.0867	0.9133	0.0867
		573	T	C	995	445	0.691	0.309	0.309			2227	C	T	290	1026	0.2204	0.7796	0.2204
	ros1 Fox roots	573	T	C	965	370	0.7228	0.2772	0.2772		ros1 Fox roots	2227	C	T	197	1061	0.1566	0.8434	0.1566		0.776262
		573	T	C	880	417	0.6785	0.3215	0.3215			2227	C	T	167	1015	0.1413	0.8587	0.1413
	rdd Fox roots	573	T	C	892	333	0.7282	0.2718	0.2718		rdd Fox roots	2227	C	T	165	965	0.146	0.854	0.146
		573	T	C	941	543	0.6341	0.3659	0.3659			2227	C	T	139	1107	0.1116	0.8884	0.1116
	WT mock shoots	573	T	C	938	447	0.6773	0.3227	0.3227		WT mock shoots	2227	C	T	123	1080	0.1022	0.8978	0.1022	0.397472
		573	T	C	895	407	0.6874	0.3126	0.3126			2227	C	T	54	1072	0.048	0.952	0.048
	dml2 mock shoots	573	T	C	938	403	0.6995	0.3005	0.3005		dml2 mock shoots	2227	C	T	92	1084	0.0782	0.9218	0.0782
		573	T	C	963	405	0.7039	0.2961	0.2961			2227	C	T	57	1055	0.0513	0.9487	0.0513
	dml3 mock shoots	573	T	C	909	371	0.7102	0.2898	0.2898		dml3 mock shoots	2227	C	T	143	1034	0.1215	0.8785	0.1215
		573	T	C	957	385	0.7131	0.2869	0.2869			2227	C	T	86	1062	0.0749	0.9251	0.0749
	ros1 mock shoots	573	T	C	888	356	0.7138	0.2862	0.2862		ros1 mock shoots	2227	C	T	98	1051	0.0853	0.9147	0.0853
		573	T	C	950	397	0.7053	0.2947	0.2947			2227	C	T	297	1092	0.2138	0.7862	0.2138
	rdd mock shoots	573	T	C	988	424	0.6997	0.3003	0.3003		rdd mock shoots	2227	C	T	235	1004	0.1897	0.8103	0.1897
		573	T	C	899	362	0.7129	0.2871	0.2871			2227	C	T	102	1040	0.0893	0.9107	0.0893
	WT Fox shoots	573	T	C	972	412	0.7023	0.2977	0.2977		WT Fox shoots	2227	C	T	101	1064	0.0867	0.9133	0.0867	0.70084
		573	T	C	875	336	0.7225	0.2775	0.2775			2227	C	T	388	1059	0.2681	0.7319	0.2681
	dml2 Fox shoots	573	T	C	956	412	0.6988	0.3012	0.3012		dml2 Fox shoots	2227	C	T	200	1072	0.1572	0.8428	0.1572
		573	T	C	927	377	0.7109	0.2891	0.2891			2227	C	T	0	988	0	1	0
	dml3 Fox shoots	573	T	C	942	456	0.6738	0.3262	0.3262		dml3 Fox shoots	2227	C	T	0	1114	0	1	0
		573	T	C	1028	354	0.7438	0.2562	0.2562			2227	C	T	0	1074	0	1	0
	ros1 Fox shoots	573	T	C	903	444	0.6704	0.3296	0.3296		ros1 Fox shoots	2227	C	T	72	1003	0.067	0.933	0.067
		573	T	C	973	487	0.6664	0.3336	0.3336			2227	C	T	260	1105	0.1905	0.8095	0.1905
	rdd Fox shoots	573	T	C	883	406	0.685	0.315	0.315		rdd Fox shoots	2227	C	T	127	1024	0.1103	0.8897	0.1103
		573	T	C	952	471	0.669	0.331	0.331			2227	C	T	101	1029	0.0894	0.9106	0.0894
	WT mock roots	575	T	C	418	1128	0.2704	0.7296	0.7296		WT mock roots	2243	C	T	306	597	0.3389	0.6611	0.3389	0.158606
		575	T	C	461	1525	0.2321	0.7679	0.7679			2243	C	T	103	632	0.1401	0.8599	0.1401
	dml2 mock roots	575	T	C	434	1365	0.2412	0.7588	0.7588		dml2 mock roots	2243	C	T	82	637	0.114	0.886	0.114
		575	T	C	440	1341	0.2471	0.7529	0.7529			2243	C	T	114	694	0.1411	0.8589	0.1411
	dml3 mock roots	575	T	C	455	1417	0.2431	0.7569	0.7569		dml3 mock roots	2243	C	T	197	646	0.2337	0.7663	0.2337
		575	T	C	475	1318	0.2649	0.7351	0.7351			2243	C	T	250	652	0.2772	0.7228	0.2772
	ros1 mock roots	575	T	C	379	1121	0.2527	0.7473	0.7473		ros1 mock roots	2243	C	T	520	630	0.4522	0.5478	0.4522		0.262631
		575	T	C	460	1106	0.2937	0.7063	0.7063			2243	C	T	546	627	0.4655	0.5345	0.4655
	rdd mock roots	575	T	C	491	1356	0.2658	0.7342	0.7342		rdd mock roots	2243	C	T	827	605	0.5775	0.4225	0.5775
		575	T	C	459	1325	0.2573	0.7427	0.7427			2243	C	T	336	738	0.3128	0.6872	0.3128
	WT Fox roots	575	T	C	414	1316	0.2393	0.7607	0.7607		WT Fox roots	2243	C	T	185	664	0.2179	0.7821	0.2179	0.130523
		575	T	C	373	1488	0.2004	0.7996	0.7996			2243	C	T	336	615	0.3533	0.6467	0.3533
	dml2 Fox roots	575	T	C	427	1335	0.2423	0.7577	0.7577		dml2 Fox roots	2243	C	T	113	657	0.1468	0.8532	0.1468
		575	T	C	379	1301	0.2256	0.7744	0.7744			2243	C	T	608	684	0.4706	0.5294	0.4706
	dml3 Fox roots	575	T	C	335	1561	0.1767	0.8233	0.8233		dml3 Fox roots	2243	C	T	284	615	0.3159	0.6841	0.3159
		575	T	C	378	1564	0.1946	0.8054	0.8054			2243	C	T	248	622	0.2851	0.7149	0.2851
	ros1 Fox roots	575	T	C	327	1256	0.2066	0.7934	0.7934		ros1 Fox roots	2243	C	T	530	649	0.4495	0.5505	0.4495		0.627828
		575	T	C	336	1117	0.2312	0.7688	0.7688			2243	C	T	548	644	0.4597	0.5403	0.4597
	rdd Fox roots	575	T	C	335	1192	0.2194	0.7806	0.7806		rdd Fox roots	2243	C	T	301	647	0.3175	0.6825	0.3175
		575	T	C	342	1556	0.1802	0.8198	0.8198			2243	C	T	365	650	0.3596	0.6404	0.3596
	WT mock shoots	575	T	C	408	1371	0.2293	0.7707	0.7707		WT mock shoots	2243	C	T	95	668	0.1245	0.8755	0.1245	0.237802
		575	T	C	360	1345	0.2111	0.7889	0.7889			2243	C	T	85	694	0.1091	0.8909	0.1091
	dml2 mock shoots	575	T	C	371	1395	0.2101	0.7899	0.7899		dml2 mock shoots	2243	C	T	67	646	0.094	0.906	0.094
		575	T	C	382	1238	0.2358	0.7642	0.7642			2243	C	T	122	676	0.1529	0.8471	0.1529
	dml3 mock shoots	575	T	C	382	1276	0.2304	0.7696	0.7696		dml3 mock shoots	2243	C	T	135	628	0.1769	0.8231	0.1769
		575	T	C	399	1336	0.23	0.77	0.77			2243	C	T	69	646	0.0965	0.9035	0.0965
	ros1 mock shoots	575	T	C	354	1203	0.2274	0.7726	0.7726		ros1 mock shoots	2243	C	T	153	661	0.188	0.812	0.188
		575	T	C	354	1286	0.2159	0.7841	0.7841			2243	C	T	468	700	0.4007	0.5993	0.4007
	rdd mock shoots	575	T	C	444	1383	0.243	0.757	0.757		rdd mock shoots	2243	C	T	414	635	0.3947	0.6053	0.3947
		575	T	C	354	1177	0.2312	0.7688	0.7688			2243	C	T	180	645	0.2182	0.7818	0.2182
	WT Fox shoots	575	T	C	392	1245	0.2395	0.7605	0.7605		WT Fox shoots	2243	C	T	78	652	0.1068	0.8932	0.1068	0.521782
		575	T	C	363	1167	0.2373	0.7627	0.7627			2243	C	T	317	654	0.3265	0.6735	0.3265
	dml2 Fox shoots	575	T	C	387	1380	0.219	0.781	0.781		dml2 Fox shoots	2243	C	T	169	608	0.2175	0.7825	0.2175
		575	T	C	376	1204	0.238	0.762	0.762			2243	C	T	49	726	0.0632	0.9368	0.0632
	dml3 Fox shoots	575	T	C	382	1574	0.1953	0.8047	0.8047		dml3 Fox shoots	2243	C	T	66	677	0.0888	0.9112	0.0888
		575	T	C	426	1442	0.2281	0.7719	0.7719			2243	C	T	65	662	0.0894	0.9106	0.0894
	ros1 Fox shoots	575	T	C	374	1279	0.2263	0.7737	0.7737		ros1 Fox shoots	2243	C	T	165	633	0.2068	0.7932	0.2068
		575	T	C	438	1482	0.2281	0.7719	0.7719			2243	C	T	693	632	0.523	0.477	0.523
	rdd Fox shoots	575	T	C	358	1284	0.218	0.782	0.782		rdd Fox shoots	2243	C	T	325	657	0.331	0.669	0.331
		575	T	C	398	1481	0.2118	0.7882	0.7882			2243	C	T	230	643	0.2635	0.7365	0.2635
	WT mock roots	578	T	C	302	496	0.3784	0.6216	0.6216		WT mock roots	2254	C	T	238	663	0.2642	0.7358	0.2642	0.143865
		578	T	C	328	655	0.3337	0.6663	0.6663			2254	C	T	76	731	0.0942	0.9058	0.0942
	dml2 mock roots	578	T	C	303	612	0.3311	0.6689	0.6689		dml2 mock roots	2254	C	T	61	744	0.0758	0.9242	0.0758
		578	T	C	273	601	0.3124	0.6876	0.6876			2254	C	T	86	767	0.1008	0.8992	0.1008
	dml3 mock roots	578	T	C	309	605	0.3381	0.6619	0.6619		dml3 mock roots	2254	C	T	141	735	0.161	0.839	0.161
		578	T	C	325	595	0.3533	0.6467	0.6467			2254	C	T	171	723	0.1913	0.8087	0.1913
	ros1 mock roots	578	T	C	299	496	0.3761	0.6239	0.6239		ros1 mock roots	2254	C	T	410	718	0.3635	0.6365	0.3635		0.270723
		578	T	C	284	534	0.3472	0.6528	0.6528			2254	C	T	624	659	0.4864	0.5136	0.4864
	rdd mock roots	578	T	C	323	619	0.3429	0.6571	0.6571		rdd mock roots	2254	C	T	703	677	0.5094	0.4906	0.5094
		578	T	C	345	561	0.3808	0.6192	0.6192			2254	C	T	251	799	0.239	0.761	0.239
	WT Fox roots	578	T	C	296	632	0.319	0.681	0.681		WT Fox roots	2254	C	T	119	723	0.1413	0.8587	0.1413	0.0819259
		578	T	C	306	639	0.3238	0.6762	0.6762			2254	C	T	232	702	0.2484	0.7516	0.2484
	dml2 Fox roots	578	T	C	267	657	0.289	0.711	0.711		dml2 Fox roots	2254	C	T	77	733	0.0951	0.9049	0.0951
		578	T	C	225	647	0.258	0.742	0.742			2254	C	T	448	734	0.379	0.621	0.379
	dml3 Fox roots	578	T	C	276	691	0.2854	0.7146	0.7146		dml3 Fox roots	2254	C	T	199	704	0.2204	0.7796	0.2204
		578	T	C	254	773	0.2473	0.7527	0.7527			2254	C	T	208	667	0.2377	0.7623	0.2377
	ros1 Fox roots	578	T	C	251	607	0.2925	0.7075	0.7075		ros1 Fox roots	2254	C	T	474	743	0.3895	0.6105	0.3895		0.658979
		578	T	C	240	512	0.3191	0.6809	0.6809			2254	C	T	418	736	0.3622	0.6378	0.3622
	rdd Fox roots	578	T	C	280	472	0.3723	0.6277	0.6277		rdd Fox roots	2254	C	T	233	705	0.2484	0.7516	0.2484
		578	T	C	281	663	0.2977	0.7023	0.7023			2254	C	T	281	743	0.2744	0.7256	0.2744
	WT mock shoots	578	T	C	285	626	0.3128	0.6872	0.6872		WT mock shoots	2254	C	T	61	761	0.0742	0.9258	0.0742	0.23088
		578	T	C	231	652	0.2616	0.7384	0.7384			2254	C	T	60	768	0.0725	0.9275	0.0725
	dml2 mock shoots	578	T	C	256	693	0.2698	0.7302	0.7302		dml2 mock shoots	2254	C	T	46	772	0.0562	0.9438	0.0562
		578	T	C	294	569	0.3407	0.6593	0.6593			2254	C	T	76	737	0.0935	0.9065	0.0935
	dml3 mock shoots	578	T	C	277	642	0.3014	0.6986	0.6986		dml3 mock shoots	2254	C	T	88	740	0.1063	0.8937	0.1063
		578	T	C	288	657	0.3048	0.6952	0.6952			2254	C	T	46	744	0.0582	0.9418	0.0582
	ros1 mock shoots	578	T	C	246	600	0.2908	0.7092	0.7092		ros1 mock shoots	2254	C	T	129	763	0.1446	0.8554	0.1446
		578	T	C	254	640	0.2841	0.7159	0.7159			2254	C	T	407	764	0.3476	0.6524	0.3476
	rdd mock shoots	578	T	C	292	688	0.298	0.702	0.702		rdd mock shoots	2254	C	T	404	746	0.3513	0.6487	0.3513
		578	T	C	271	571	0.3219	0.6781	0.6781			2254	C	T	149	748	0.1661	0.8339	0.1661
	WT Fox shoots	578	T	C	261	588	0.3074	0.6926	0.6926		WT Fox shoots	2254	C	T	55	774	0.0663	0.9337	0.0663	0.461759
		578	T	C	253	572	0.3067	0.6933	0.6933			2254	C	T	225	726	0.2366	0.7634	0.2366
	dml2 Fox shoots	578	T	C	292	622	0.3195	0.6805	0.6805		dml2 Fox shoots	2254	C	T	135	703	0.1611	0.8389	0.1611
		578	T	C	259	576	0.3102	0.6898	0.6898			2254	C	T	0	796	0	1	0
	dml3 Fox shoots	578	T	C	283	794	0.2628	0.7372	0.7372		dml3 Fox shoots	2254	C	T	51	781	0.0613	0.9387	0.0613
		578	T	C	309	690	0.3093	0.6907	0.6907			2254	C	T	45	769	0.0553	0.9447	0.0553
	ros1 Fox shoots	578	T	C	238	611	0.2803	0.7197	0.7197		ros1 Fox shoots	2254	C	T	137	726	0.1587	0.8413	0.1587
		578	T	C	289	711	0.289	0.711	0.711			2254	C	T	606	755	0.4453	0.5547	0.4453
	rdd Fox shoots	578	T	C	245	577	0.2981	0.7019	0.7019		rdd Fox shoots	2254	C	T	266	741	0.2642	0.7358	0.2642
		578	T	C	344	710	0.3264	0.6736	0.6736			2254	C	T	179	718	0.1996	0.8004	0.1996
	WT mock roots	586	T	C	968	454	0.6807	0.3193	0.3193		WT mock roots	2269	C	T	289	850	0.2537	0.7463	0.2537	0.153379
		586	T	C	972	510	0.6559	0.3441	0.3441			2269	C	T	97	895	0.0978	0.9022	0.0978
	dml2 mock roots	586	T	C	923	519	0.6401	0.3599	0.3599		dml2 mock roots	2269	C	T	79	919	0.0792	0.9208	0.0792
		586	T	C	930	612	0.6031	0.3969	0.3969			2269	C	T	93	908	0.0929	0.9071	0.0929
	dml3 mock roots	586	T	C	957	424	0.693	0.307	0.307		dml3 mock roots	2269	C	T	174	924	0.1585	0.8415	0.1585
		586	T	C	968	445	0.6851	0.3149	0.3149			2269	C	T	207	917	0.1842	0.8158	0.1842
	ros1 mock roots	586	T	C	889	610	0.5931	0.4069	0.4069		ros1 mock roots	2269	C	T	458	917	0.3331	0.6669	0.3331		0.472764
		586	T	C	991	514	0.6585	0.3415	0.3415			2269	C	T	604	832	0.4206	0.5794	0.4206
	rdd mock roots	586	T	C	931	464	0.6674	0.3326	0.3326		rdd mock roots	2269	C	T	810	860	0.485	0.515	0.485
		586	T	C	935	419	0.6905	0.3095	0.3095			2269	C	T	359	971	0.2699	0.7301	0.2699
	WT Fox roots	586	T	C	943	333	0.739	0.261	0.261		WT Fox roots	2269	C	T	160	909	0.1497	0.8503	0.1497	0.0955868
		586	T	C	950	603	0.6117	0.3883	0.3883			2269	C	T	297	876	0.2532	0.7468	0.2532
	dml2 Fox roots	586	T	C	892	522	0.6308	0.3692	0.3692		dml2 Fox roots	2269	C	T	92	892	0.0935	0.9065	0.0935
		586	T	C	869	600	0.5916	0.4084	0.4084			2269	C	T	577	955	0.3766	0.6234	0.3766
	dml3 Fox roots	586	T	C	865	696	0.5541	0.4459	0.4459		dml3 Fox roots	2269	C	T	244	853	0.2224	0.7776	0.2224
		586	T	C	858	602	0.5877	0.4123	0.4123			2269	C	T	241	880	0.215	0.785	0.215
	ros1 Fox roots	586	T	C	955	470	0.6702	0.3298	0.3298		ros1 Fox roots	2269	C	T	576	953	0.3767	0.6233	0.3767		0.845272
		586	T	C	821	548	0.5997	0.4003	0.4003			2269	C	T	487	912	0.3481	0.6519	0.3481
	rdd Fox roots	586	T	C	847	437	0.6597	0.3403	0.3403		rdd Fox roots	2269	C	T	317	886	0.2635	0.7365	0.2635
		586	T	C	935	562	0.6246	0.3754	0.3754			2269	C	T	326	905	0.2648	0.7352	0.2648
	WT mock shoots	586	T	C	890	467	0.6559	0.3441	0.3441		WT mock shoots	2269	C	T	85	946	0.0824	0.9176	0.0824	0.24792
		586	T	C	826	530	0.6091	0.3909	0.3909			2269	C	T	71	951	0.0695	0.9305	0.0695
	dml2 mock shoots	586	T	C	856	515	0.6244	0.3756	0.3756		dml2 mock shoots	2269	C	T	60	961	0.0588	0.9412	0.0588
		586	T	C	920	581	0.6129	0.3871	0.3871			2269	C	T	97	929	0.0945	0.9055	0.0945
	dml3 mock shoots	586	T	C	862	439	0.6626	0.3374	0.3374		dml3 mock shoots	2269	C	T	112	902	0.1105	0.8895	0.1105
		586	T	C	917	473	0.6597	0.3403	0.3403			2269	C	T	65	938	0.0648	0.9352	0.0648
	ros1 mock shoots	586	T	C	847	450	0.653	0.347	0.347		ros1 mock shoots	2269	C	T	162	928	0.1486	0.8514	0.1486
		586	T	C	921	518	0.64	0.36	0.36			2269	C	T	590	945	0.3844	0.6156	0.3844
	rdd mock shoots	586	T	C	955	486	0.6627	0.3373	0.3373		rdd mock shoots	2269	C	T	493	985	0.3336	0.6664	0.3336
		586	T	C	862	461	0.6515	0.3485	0.3485			2269	C	T	200	939	0.1756	0.8244	0.1756
	WT Fox shoots	586	T	C	912	537	0.6294	0.3706	0.3706		WT Fox shoots	2269	C	T	63	946	0.0624	0.9376	0.0624	0.428872
		586	T	C	828	421	0.6629	0.3371	0.3371			2269	C	T	263	921	0.2221	0.7779	0.2221
	dml2 Fox shoots	586	T	C	865	538	0.6165	0.3835	0.3835		dml2 Fox shoots	2269	C	T	154	857	0.1523	0.8477	0.1523
		586	T	C	889	501	0.6396	0.3604	0.3604			2269	C	T	53	993	0.0507	0.9493	0.0507
	dml3 Fox shoots	586	T	C	824	559	0.5958	0.4042	0.4042		dml3 Fox shoots	2269	C	T	65	955	0.0637	0.9363	0.0637
		586	T	C	969	447	0.6843	0.3157	0.3157			2269	C	T	63	936	0.0631	0.9369	0.0631
	ros1 Fox shoots	586	T	C	874	583	0.5999	0.4001	0.4001		ros1 Fox shoots	2269	C	T	165	884	0.1573	0.8427	0.1573
		586	T	C	934	580	0.6169	0.3831	0.3831			2269	C	T	898	924	0.4929	0.5071	0.4929
	rdd Fox shoots	586	T	C	844	527	0.6156	0.3844	0.3844		rdd Fox shoots	2269	C	T	323	893	0.2656	0.7344	0.2656
		586	T	C	886	593	0.5991	0.4009	0.4009			2269	C	T	218	880	0.1985	0.8015	0.1985
	WT mock roots	588	T	C	1088	427	0.7182	0.2818	0.2818		WT mock roots	2287	C	T	214	859	0.1994	0.8006	0.1994	0.113622
		588	T	C	1057	540	0.6619	0.3381	0.3381			2287	C	T	67	862	0.0721	0.9279	0.0721
	dml2 mock roots	588	T	C	985	560	0.6375	0.3625	0.3625		dml2 mock roots	2287	C	T	52	894	0.055	0.945	0.055
		588	T	C	1012	526	0.658	0.342	0.342			2287	C	T	85	888	0.0874	0.9126	0.0874
	dml3 mock roots	588	T	C	1034	474	0.6857	0.3143	0.3143		dml3 mock roots	2287	C	T	130	894	0.127	0.873	0.127
		588	T	C	1017	510	0.666	0.334	0.334			2287	C	T	151	838	0.1527	0.8473	0.1527
	ros1 mock roots	588	T	C	1014	510	0.6654	0.3346	0.3346		ros1 mock roots	2287	C	T	354	841	0.2962	0.7038	0.2962		0.54031
		588	T	C	964	474	0.6704	0.3296	0.3296			2287	C	T	536	973	0.3552	0.6448	0.3552
	rdd mock roots	588	T	C	1046	450	0.6992	0.3008	0.3008		rdd mock roots	2287	C	T	645	857	0.4294	0.5706	0.4294
		588	T	C	1018	512	0.6654	0.3346	0.3346			2287	C	T	278	906	0.2348	0.7652	0.2348
	WT Fox roots	588	T	C	969	452	0.6819	0.3181	0.3181		WT Fox roots	2287	C	T	110	834	0.1165	0.8835	0.1165	0.112228
		588	T	C	985	628	0.6107	0.3893	0.3893			2287	C	T	254	888	0.2224	0.7776	0.2224
	dml2 Fox roots	588	T	C	968	615	0.6115	0.3885	0.3885		dml2 Fox roots	2287	C	T	74	900	0.076	0.924	0.076
		588	T	C	978	505	0.6595	0.3405	0.3405			2287	C	T	396	955	0.2931	0.7069	0.2931
	dml3 Fox roots	588	T	C	963	638	0.6015	0.3985	0.3985		dml3 Fox roots	2287	C	T	192	889	0.1776	0.8224	0.1776
		588	T	C	925	728	0.5596	0.4404	0.4404			2287	C	T	237	874	0.2133	0.7867	0.2133
	ros1 Fox roots	588	T	C	1008	516	0.6614	0.3386	0.3386		ros1 Fox roots	2287	C	T	409	887	0.3156	0.6844	0.3156		0.858221
		588	T	C	972	424	0.6963	0.3037	0.3037			2287	C	T	391	861	0.3123	0.6877	0.3123
	rdd Fox roots	588	T	C	933	415	0.6921	0.3079	0.3079		rdd Fox roots	2287	C	T	288	840	0.2553	0.7447	0.2553
		588	T	C	1013	551	0.6477	0.3523	0.3523			2287	C	T	288	880	0.2466	0.7534	0.2466
	WT mock shoots	588	T	C	924	628	0.5954	0.4046	0.4046		WT mock shoots	2287	C	T	56	921	0.0573	0.9427	0.0573	0.246709
		588	T	C	879	598	0.5951	0.4049	0.4049			2287	C	T	51	924	0.0523	0.9477	0.0523
	dml2 mock shoots	588	T	C	965	586	0.6222	0.3778	0.3778		dml2 mock shoots	2287	C	T	0	942	0	1	0
		588	T	C	1001	602	0.6245	0.3755	0.3755			2287	C	T	68	917	0.069	0.931	0.069
	dml3 mock shoots	588	T	C	961	545	0.6381	0.3619	0.3619		dml3 mock shoots	2287	C	T	78	869	0.0824	0.9176	0.0824
		588	T	C	977	603	0.6184	0.3816	0.3816			2287	C	T	0	896	0	1	0
	ros1 mock shoots	588	T	C	920	543	0.6288	0.3712	0.3712		ros1 mock shoots	2287	C	T	128	892	0.1255	0.8745	0.1255
		588	T	C	1027	553	0.65	0.35	0.35			2287	C	T	484	885	0.3535	0.6465	0.3535
	rdd mock shoots	588	T	C	1020	574	0.6399	0.3601	0.3601		rdd mock shoots	2287	C	T	441	945	0.3182	0.6818	0.3182
		588	T	C	942	511	0.6483	0.3517	0.3517			2287	C	T	140	884	0.1367	0.8633	0.1367
	WT Fox shoots	588	T	C	985	593	0.6242	0.3758	0.3758		WT Fox shoots	2287	C	T	46	931	0.0471	0.9529	0.0471	0.448256
		588	T	C	912	538	0.629	0.371	0.371			2287	C	T	214	920	0.1887	0.8113	0.1887
	dml2 Fox shoots	588	T	C	936	583	0.6162	0.3838	0.3838		dml2 Fox shoots	2287	C	T	125	854	0.1277	0.8723	0.1277
		588	T	C	934	561	0.6247	0.3753	0.3753			2287	C	T	0	840	0	1	0
	dml3 Fox shoots	588	T	C	900	697	0.5636	0.4364	0.4364		dml3 Fox shoots	2287	C	T	48	923	0.0494	0.9506	0.0494
		588	T	C	994	597	0.6248	0.3752	0.3752			2287	C	T	57	925	0.058	0.942	0.058
	ros1 Fox shoots	588	T	C	910	516	0.6381	0.3619	0.3619		ros1 Fox shoots	2287	C	T	121	874	0.1216	0.8784	0.1216
		588	T	C	1004	657	0.6045	0.3955	0.3955			2287	C	T	743	940	0.4415	0.5585	0.4415
	rdd Fox shoots	588	T	C	929	512	0.6447	0.3553	0.3553		rdd Fox shoots	2287	C	T	284	894	0.2411	0.7589	0.2411
		588	T	C	956	583	0.6212	0.3788	0.3788			2287	C	T	166	851	0.1632	0.8368	0.1632
	WT mock roots	591	T	C	1039	539	0.6584	0.3416	0.3416		WT mock roots	2288	C	T	230	820	0.219	0.781	0.219	0.13717
		591	T	C	1045	620	0.6276	0.3724	0.3724			2288	C	T	73	863	0.078	0.922	0.078
	dml2 mock roots	591	T	C	917	760	0.5468	0.4532	0.4532		dml2 mock roots	2288	C	T	57	890	0.0602	0.9398	0.0602
		591	T	C	922	748	0.5521	0.4479	0.4479			2288	C	T	120	888	0.119	0.881	0.119
	dml3 mock roots	591	T	C	1006	574	0.6367	0.3633	0.3633		dml3 mock roots	2288	C	T	125	874	0.1251	0.8749	0.1251
		591	T	C	1026	581	0.6385	0.3615	0.3615			2288	C	T	143	840	0.1455	0.8545	0.1455
	ros1 mock roots	591	T	C	918	679	0.5748	0.4252	0.4252		ros1 mock roots	2288	C	T	382	877	0.3034	0.6966	0.3034		0.592569
		591	T	C	929	688	0.5745	0.4255	0.4255			2288	C	T	557	965	0.366	0.634	0.366
	rdd mock roots	591	T	C	976	651	0.5999	0.4001	0.4001		rdd mock roots	2288	C	T	590	921	0.3905	0.6095	0.3905
		591	T	C	994	608	0.6205	0.3795	0.3795			2288	C	T	270	914	0.228	0.772	0.228
	WT Fox roots	591	T	C	976	537	0.6451	0.3549	0.3549		WT Fox roots	2288	C	T	106	810	0.1157	0.8843	0.1157	0.0230975
		591	T	C	1007	612	0.622	0.378	0.378			2288	C	T	54	858	0.0592	0.9408	0.0592
	dml2 Fox roots	591	T	C	932	721	0.5638	0.4362	0.4362		dml2 Fox roots	2288	C	T	75	895	0.0773	0.9227	0.0773
		591	T	C	858	773	0.5261	0.4739	0.4739			2288	C	T	80	905	0.0812	0.9188	0.0812
	dml3 Fox roots	591	T	C	870	880	0.4971	0.5029	0.5029		dml3 Fox roots	2288	C	T	177	856	0.1713	0.8287	0.1713
		591	T	C	915	788	0.5373	0.4627	0.4627			2288	C	T	181	881	0.1704	0.8296	0.1704
	ros1 Fox roots	591	T	C	936	630	0.5977	0.4023	0.4023		ros1 Fox roots	2288	C	T	340	916	0.2707	0.7293	0.2707		0.980183
		591	T	C	863	681	0.5589	0.4411	0.4411			2288	C	T	353	865	0.2898	0.7102	0.2898
	rdd Fox roots	591	T	C	889	551	0.6174	0.3826	0.3826		rdd Fox roots	2288	C	T	346	828	0.2947	0.7053	0.2947
		591	T	C	954	721	0.5696	0.4304	0.4304			2288	C	T	259	878	0.2278	0.7722	0.2278
	WT mock shoots	591	T	C	879	745	0.5413	0.4587	0.4587		WT mock shoots	2288	C	T	73	907	0.0745	0.9255	0.0745	0.216636
		591	T	C	823	707	0.5379	0.4621	0.4621			2288	C	T	70	898	0.0723	0.9277	0.0723
	dml2 mock shoots	591	T	C	843	836	0.5021	0.4979	0.4979		dml2 mock shoots	2288	C	T	0	905	0	1	0
		591	T	C	979	714	0.5783	0.4217	0.4217			2288	C	T	89	892	0.0907	0.9093	0.0907
	dml3 mock shoots	591	T	C	948	540	0.6371	0.3629	0.3629		dml3 mock shoots	2288	C	T	91	865	0.0952	0.9048	0.0952
		591	T	C	968	594	0.6197	0.3803	0.3803			2288	C	T	0	887	0	1	0
	ros1 mock shoots	591	T	C	874	659	0.5701	0.4299	0.4299		ros1 mock shoots	2288	C	T	164	879	0.1572	0.8428	0.1572
		591	T	C	952	733	0.565	0.435	0.435			2288	C	T	523	885	0.3714	0.6286	0.3714
	rdd mock shoots	591	T	C	980	659	0.5979	0.4021	0.4021		rdd mock shoots	2288	C	T	450	904	0.3323	0.6677	0.3323
		591	T	C	884	587	0.601	0.399	0.399			2288	C	T	182	861	0.1745	0.8255	0.1745
	WT Fox shoots	591	T	C	902	762	0.5421	0.4579	0.4579		WT Fox shoots	2288	C	T	63	918	0.0642	0.9358	0.0642	0.48324
		591	T	C	845	702	0.5462	0.4538	0.4538			2288	C	T	231	890	0.2061	0.7939	0.2061
	dml2 Fox shoots	591	T	C	902	731	0.5524	0.4476	0.4476		dml2 Fox shoots	2288	C	T	117	849	0.1211	0.8789	0.1211
		591	T	C	886	708	0.5558	0.4442	0.4442			2288	C	T	0	821	0	1	0
	dml3 Fox shoots	591	T	C	891	678	0.5679	0.4321	0.4321		dml3 Fox shoots	2288	C	T	0	945	0	1	0
		591	T	C	1014	600	0.6283	0.3717	0.3717			2288	C	T	0	891	0	1	0
	ros1 Fox shoots	591	T	C	880	681	0.5637	0.4363	0.4363		ros1 Fox shoots	2288	C	T	125	879	0.1245	0.8755	0.1245
		591	T	C	928	789	0.5405	0.4595	0.4595			2288	C	T	736	918	0.445	0.555	0.445
	rdd Fox shoots	591	T	C	887	589	0.6009	0.3991	0.3991		rdd Fox shoots	2288	C	T	259	891	0.2252	0.7748	0.2252
		591	T	C	948	697	0.5763	0.4237	0.4237			2288	C	T	175	849	0.1709	0.8291	0.1709
	WT mock roots	593	T	C	941	718	0.5672	0.4328	0.4328		WT mock roots	2300	C	T	246	763	0.2438	0.7562	0.2438	#DIV/0!
		593	T	C	963	854	0.53	0.47	0.47			2300	C	T	62	811	0.071	0.929	0.071
	dml2 mock roots	593	T	C	813	985	0.4522	0.5478	0.5478		dml2 mock roots	2300	C	T	52	832	0.0588	0.9412	0.0588
		593	T	C	804	1008	0.4437	0.5563	0.5563			2300	C	T	76	872	0.0802	0.9198	0.0802
	dml3 mock roots	593	T	C	890	871	0.5054	0.4946	0.4946		dml3 mock roots	2300	C	T	118	828	0.1247	0.8753	0.1247
		593	T	C	914	822	0.5265	0.4735	0.4735			2300	C	T	147	785	0.1577	0.8423	0.1577
	ros1 mock roots	593	T	C	785	937	0.4559	0.5441	0.5441		ros1 mock roots	2300	C	T	351	779	0.3106	0.6894	0.3106		#DIV/0!
		593	T	C	743	955	0.4376	0.5624	0.5624
	rdd mock roots	593	T	C	855	949	0.4739	0.5261	0.5261		rdd mock roots	2300	C	T	613	754	0.4484	0.5516	0.4484
		593	T	C	828	959	0.4633	0.5367	0.5367			2300	C	T	146	841	0.1479	0.8521	0.1479
	WT Fox roots	593	T	C	878	737	0.5437	0.4563	0.4563		WT Fox roots	2300	C	T	98	769	0.113	0.887	0.113	0.0296917
		593	T	C	871	915	0.4877	0.5123	0.5123			2300	C	T	169	822	0.1705	0.8295	0.1705
	dml2 Fox roots	593	T	C	803	1057	0.4317	0.5683	0.5683		dml2 Fox roots	2300	C	T	58	854	0.0636	0.9364	0.0636
		593	T	C	665	1136	0.3692	0.6308	0.6308			2300	C	T	293	858	0.2546	0.7454	0.2546
	dml3 Fox roots	593	T	C	765	1174	0.3945	0.6055	0.6055		dml3 Fox roots	2300	C	T	175	802	0.1791	0.8209	0.1791
		593	T	C	743	1123	0.3982	0.6018	0.6018			2300	C	T	197	807	0.1962	0.8038	0.1962
	ros1 Fox roots	593	T	C	812	926	0.4672	0.5328	0.5328		ros1 Fox roots	2300	C	T	377	799	0.3206	0.6794	0.3206		0.754176
		593	T	C	765	920	0.454	0.546	0.546			2300	C	T	344	790	0.3034	0.6966	0.3034
	rdd Fox roots	593	T	C	820	702	0.5388	0.4612	0.4612		rdd Fox roots	2300	C	T	148	817	0.1534	0.8466	0.1534
		593	T	C	812	1032	0.4403	0.5597	0.5597			2300	C	T	170	827	0.1705	0.8295	0.1705
	WT mock shoots	593	T	C	745	1111	0.4014	0.5986	0.5986		WT mock shoots	2300	C	T	0	839	0	1	0	#DIV/0!
		593	T	C	666	1148	0.3671	0.6329	0.6329			2300	C	T	0	889	0	1	0
	dml2 mock shoots	593	T	C	763	1140	0.4009	0.5991	0.5991		dml2 mock shoots	2300	C	T	0	869	0	1	0
		593	T	C	827	1025	0.4465	0.5535	0.5535			2300	C	T	79	871	0.0832	0.9168	0.0832
	dml3 mock shoots	593	T	C	875	738	0.5425	0.4575	0.4575		dml3 mock shoots	2300	C	T	73	831	0.0808	0.9192	0.0808
		593	T	C	880	810	0.5207	0.4793	0.4793			2300	C	T	0	893	0	1	0
	ros1 mock shoots	593	T	C	744	956	0.4376	0.5624	0.5624		ros1 mock shoots	2300	C	T	125	851	0.1281	0.8719	0.1281
		593	T	C	796	1039	0.4338	0.5662	0.5662
	rdd mock shoots	593	T	C	846	929	0.4766	0.5234	0.5234		rdd mock shoots	2300	C	T	252	865	0.2256	0.7744	0.2256
		593	T	C	787	840	0.4837	0.5163	0.5163			2300	C	T	120	801	0.1303	0.8697	0.1303
	WT Fox shoots	593	T	C	776	1040	0.4273	0.5727	0.5727		WT Fox shoots	2300	C	T	0	896	0	1	0	0.392687
		593	T	C	729	972	0.4286	0.5714	0.5714			2300	C	T	150	873	0.1466	0.8534	0.1466
	dml2 Fox shoots	593	T	C	780	1013	0.435	0.565	0.565		dml2 Fox shoots	2300	C	T	93	810	0.103	0.897	0.103
		593	T	C	730	1018	0.4176	0.5824	0.5824			2300	C	T	0	781	0	1	0
	dml3 Fox shoots	593	T	C	806	914	0.4686	0.5314	0.5314		dml3 Fox shoots	2300	C	T	0	931	0	1	0
		593	T	C	910	798	0.5328	0.4672	0.4672			2300	C	T	0	866	0	1	0
	ros1 Fox shoots	593	T	C	702	984	0.4164	0.5836	0.5836		ros1 Fox shoots	2300	C	T	95	821	0.1037	0.8963	0.1037
		593	T	C	798	1107	0.4189	0.5811	0.5811			2300	C	T	605	870	0.4102	0.5898	0.4102
	rdd Fox shoots	593	T	C	766	869	0.4685	0.5315	0.5315		rdd Fox shoots	2300	C	T	152	841	0.1531	0.8469	0.1531
		593	T	C	796	988	0.4462	0.5538	0.5538			2300	C	T	138	839	0.1412	0.8588	0.1412
	WT mock roots	595	T	C	1029	591	0.6352	0.3648	0.3648		WT mock roots	2305	C	T	224	749	0.2302	0.7698	0.2302	#DIV/0!
		595	T	C	1003	607	0.623	0.377	0.377			2305	C	T	87	742	0.1049	0.8951	0.1049
	dml2 mock roots	595	T	C	899	731	0.5515	0.4485	0.4485		dml2 mock roots	2305	C	T	80	806	0.0903	0.9097	0.0903
		595	T	C	895	812	0.5243	0.4757	0.4757			2305	C	T	83	758	0.0987	0.9013	0.0987
	dml3 mock roots	595	T	C	1005	569	0.6385	0.3615	0.3615		dml3 mock roots	2305	C	T	154	754	0.1696	0.8304	0.1696
		595	T	C	1023	593	0.633	0.367	0.367			2305	C	T	178	722	0.1978	0.8022	0.1978
	ros1 mock roots	595	T	C	863	729	0.5421	0.4579	0.4579		ros1 mock roots	2305	C	T	364	740	0.3297	0.6703	0.3297		#DIV/0!
		595	T	C	939	651	0.5906	0.4094	0.4094
	rdd mock roots	595	T	C	953	667	0.5883	0.4117	0.4117		rdd mock roots	2305	C	T	657	754	0.4656	0.5344	0.4656
		595	T	C	981	579	0.6288	0.3712	0.3712			2305	C	T	314	795	0.2831	0.7169	0.2831
	WT Fox roots	595	T	C	978	525	0.6507	0.3493	0.3493		WT Fox roots	2305	C	T	124	744	0.1429	0.8571	0.1429	#DIV/0!
		595	T	C	953	757	0.5573	0.4427	0.4427			2305	C	T	314	759	0.2926	0.7074	0.2926
	dml2 Fox roots	595	T	C	909	741	0.5509	0.4491	0.4491		dml2 Fox roots	2305	C	T	93	774	0.1073	0.8927	0.1073
		595	T	C	871	785	0.526	0.474	0.474			2305	C	T	548	811	0.4032	0.5968	0.4032
	dml3 Fox roots	595	T	C	877	831	0.5135	0.4865	0.4865		dml3 Fox roots	2305	C	T	202	720	0.2191	0.7809	0.2191
		595	T	C	930	787	0.5416	0.4584	0.4584			2305	C	T	199	753	0.209	0.791	0.209
	ros1 Fox roots	595	T	C	942	698	0.5744	0.4256	0.4256		ros1 Fox roots	2305	C	T	408	737	0.3563	0.6437	0.3563		#DIV/0!
		595	T	C	856	705	0.5484	0.4516	0.4516
	rdd Fox roots	595	T	C	878	557	0.6118	0.3882	0.3882		rdd Fox roots	2305	C	T	348	762	0.3135	0.6865	0.3135
		595	T	C	881	766	0.5349	0.4651	0.4651			2305	C	T	358	763	0.3194	0.6806	0.3194
	WT mock shoots	595	T	C	916	642	0.5879	0.4121	0.4121		WT mock shoots	2305	C	T	73	775	0.0861	0.9139	0.0861	#DIV/0!
		595	T	C	855	738	0.5367	0.4633	0.4633			2305	C	T	74	765	0.0882	0.9118	0.0882
	dml2 mock shoots	595	T	C	880	767	0.5343	0.4657	0.4657		dml2 mock shoots	2305	C	T	64	799	0.0742	0.9258	0.0742
		595	T	C	995	674	0.5962	0.4038	0.4038			2305	C	T	81	782	0.0939	0.9061	0.0939
	dml3 mock shoots	595	T	C	934	585	0.6149	0.3851	0.3851		dml3 mock shoots	2305	C	T	108	764	0.1239	0.8761	0.1239
		595	T	C	956	626	0.6043	0.3957	0.3957			2305	C	T	63	780	0.0747	0.9253	0.0747
	ros1 mock shoots	595	T	C	875	615	0.5872	0.4128	0.4128		ros1 mock shoots	2305	C	T	148	762	0.1626	0.8374	0.1626
		595	T	C	952	719	0.5697	0.4303	0.4303
	rdd mock shoots	595	T	C	987	643	0.6055	0.3945	0.3945		rdd mock shoots	2305	C	T	483	786	0.3806	0.6194	0.3806
		595	T	C	941	580	0.6187	0.3813	0.3813			2305	C	T	168	746	0.1838	0.8162	0.1838
	WT Fox shoots	595	T	C	906	757	0.5448	0.4552	0.4552		WT Fox shoots	2305	C	T	68	807	0.0777	0.9223	0.0777	0.523244
		595	T	C	842	679	0.5536	0.4464	0.4464			2305	C	T	292	767	0.2757	0.7243	0.2757
	dml2 Fox shoots	595	T	C	900	718	0.5562	0.4438	0.4438		dml2 Fox shoots	2305	C	T	152	727	0.1729	0.8271	0.1729
		595	T	C	884	717	0.5522	0.4478	0.4478			2305	C	T	58	782	0.069	0.931	0.069
	dml3 Fox shoots	595	T	C	899	698	0.5629	0.4371	0.4371		dml3 Fox shoots	2305	C	T	82	817	0.0912	0.9088	0.0912
		595	T	C	1010	535	0.6537	0.3463	0.3463			2305	C	T	76	785	0.0883	0.9117	0.0883
	ros1 Fox shoots	595	T	C	869	696	0.5553	0.4447	0.4447		ros1 Fox shoots	2305	C	T	138	765	0.1528	0.8472	0.1528
		595	T	C	955	727	0.5678	0.4322	0.4322			2305	C	T	897	822	0.5218	0.4782	0.5218
	rdd Fox shoots	595	T	C	850	644	0.5689	0.4311	0.4311		rdd Fox shoots
		595	T	C	922	684	0.5741	0.4259	0.4259			2305	C	T	207	728	0.2214	0.7786	0.2214
	WT mock roots	597	T	C	959	462	0.6749	0.3251	0.3251
		597	T	C	939	595	0.6121	0.3879	0.3879
	dml2 mock roots	597	T	C	835	697	0.545	0.455	0.455
		597	T	C	854	657	0.5652	0.4348	0.4348
	dml3 mock roots	597	T	C	903	580	0.6089	0.3911	0.3911
		597	T	C	893	600	0.5981	0.4019	0.4019
	ros1 mock roots	597	T	C	842	539	0.6097	0.3903	0.3903
		597	T	C	769	578	0.5709	0.4291	0.4291
	rdd mock roots	597	T	C	863	623	0.5808	0.4192	0.4192
		597	T	C	865	669	0.5639	0.4361	0.4361
	WT Fox roots	597	T	C	873	567	0.6062	0.3938	0.3938
		597	T	C	929	602	0.6068	0.3932	0.3932
	dml2 Fox roots	597	T	C	824	761	0.5199	0.4801	0.4801
		597	T	C	786	720	0.5219	0.4781	0.4781
	dml3 Fox roots	597	T	C	790	827	0.4886	0.5114	0.5114
		597	T	C	765	900	0.4595	0.5405	0.5405
	ros1 Fox roots	597	T	C	866	701	0.5526	0.4474	0.4474
		597	T	C	858	503	0.6304	0.3696	0.3696
	rdd Fox roots	597	T	C	807	508	0.6137	0.3863	0.3863
		597	T	C	846	690	0.5508	0.4492	0.4492
	WT mock shoots	597	T	C	741	806	0.479	0.521	0.521
		597	T	C	805	641	0.5567	0.4433	0.4433
	dml2 mock shoots	597	T	C	798	808	0.4969	0.5031	0.5031
		597	T	C	913	597	0.6046	0.3954	0.3954
	dml3 mock shoots	597	T	C	857	639	0.5729	0.4271	0.4271
		597	T	C	882	633	0.5822	0.4178	0.4178
	ros1 mock shoots	597	T	C	776	707	0.5233	0.4767	0.4767
		597	T	C	866	750	0.5359	0.4641	0.4641
	rdd mock shoots	597	T	C	843	702	0.5456	0.4544	0.4544
		597	T	C	817	671	0.5491	0.4509	0.4509
	WT Fox shoots	597	T	C	839	788	0.5157	0.4843	0.4843
		597	T	C	778	668	0.538	0.462	0.462
	dml2 Fox shoots	597	T	C	794	743	0.5166	0.4834	0.4834
		597	T	C	807	712	0.5313	0.4687	0.4687
	dml3 Fox shoots	597	T	C	806	797	0.5028	0.4972	0.4972
		597	T	C	868	671	0.564	0.436	0.436
	ros1 Fox shoots	597	T	C	749	656	0.5331	0.4669	0.4669
		597	T	C	823	731	0.5296	0.4704	0.4704
	rdd Fox shoots	597	T	C	782	636	0.5515	0.4485	0.4485
		597	T	C	935	689	0.5757	0.4243	0.4243

## Sheet: AT4G09420
			Region A, C							CHH methylation										CHG methylation								CG methylation
root samples all genotypes
shoot samples all genotypes
Shoot and root data in WT
Shoot and root data in dml2
Shoot and root data in dml3
Shoot and root data in ros1
shoot and root data in rdd

## Sheet: At5G24210 raw data
	At5G24210	region A										region B										region C
																														ttest
	sample	Position	Normal	Mutation	Norm_Height	Mut_Height	Norm_Percent	Mut_Percent	% methylation		sample	Position	Normal	Mutation	Norm_Height	Mut_Height	Norm_Percent	Mut_Percent	% methylation		sample	Position	Normal	Mutation	Norm_Height	Mut_Height	Norm_Percent	Mut_Percent	% methylation	ros1 vs rdd
	WT mock roots	817	C	T	221	785	0.2197	0.7803	0.2197		WT mock roots	1509	C	T	0	1297	0	1	0		WT mock roots	1835	C	T	255	845	0.2318	0.7682	0.2318
		817	C	T	210	818	0.2043	0.7957	0.2043			1509	C	T	80	1239	0.0607	0.9393	0.0607			1835	C	T	0	875	0	1	0
	dml2 mock roots	817	C	T	244	845	0.2241	0.7759	0.2241		dml2 mock roots	1509	C	T	88	1218	0.0674	0.9326	0.0674		dml2 mock roots	1835	C	T	0	884	0	1	0
		817	C	T	205	848	0.1947	0.8053	0.1947			1509	C	T	0	1253	0	1	0			1835	C	T	0	868	0	1	0
	dml3 mock roots	817	C	T	237	831	0.2219	0.7781	0.2219		dml3 mock roots	1509	C	T	0	1191	0	1	0		dml3 mock roots	1835	C	T	0	879	0	1	0
		817	C	T	228	828	0.2159	0.7841	0.2159			1509	C	T	57	1297	0.0421	0.9579	0.0421			1835	C	T	0	887	0	1	0
	ros1 mock roots	817	C	T	289	811	0.2627	0.7373	0.2627		ros1 mock roots		C	T			0	1	0		ros1 mock roots	1835	C	T	0	873	0	1	0	#DIV/0!
		817	C	T	286	785	0.267	0.733	0.267			1509	C	T	0	1309	0	1	0			1835	C	T	0	888	0	1	0
	rdd mock roots	817	C	T	302	827	0.2675	0.7325	0.2675		rdd mock roots	1509	C	T	0	1218	0	1	0		rdd mock roots	1835	C	T	0	889	0	1	0
		817	C	T	372	839	0.3072	0.6928	0.3072			1509	C	T	116	1309	0.0814	0.9186	0.0814			1835	C	T	0	892	0	1	0
	WT Fox roots	817	C	T	224	824	0.2137	0.7863	0.2137		WT Fox roots										WT Fox roots	1835	C	T	0	883	0	1	0
		817	C	T	173	813	0.1755	0.8245	0.1755			1509	C	T	0	1367	0	1	0			1835	C	T	0	895	0	1	0
	dml2 Fox roots	817	C	T	186	870	0.1761	0.8239	0.1761		dml2 Fox roots	1509	C	T	0	1240	0	1	0		dml2 Fox roots	1835	C	T	0	865	0	1	0
		817	C	T	180	914	0.1645	0.8355	0.1645			1509	C	T	59	1232	0.0457	0.9543	0.0457			1835	C	T	0	1072	0	1	0
	dml3 Fox roots	817	C	T	209	762	0.2152	0.7848	0.2152		dml3 Fox roots		C	T			0	1	0		dml3 Fox roots	1835	C	T	0	872	0	1	0
		817	C	T	158	829	0.1601	0.8399	0.1601				C	T			0	1	0			1835	C	T	131	876	0.1301	0.8699	0.1301
	ros1 Fox roots	817	C	T	219	798	0.2153	0.7847	0.2153		ros1 Fox roots	1509	C	T	0	1224	0	1	0		ros1 Fox roots	1835	C	T	0	911	0	1	0	#DIV/0!
		817	C	T	211	810	0.2067	0.7933	0.2067			1509	C	T	0	1200	0	1	0			1835	C	T	0	883	0	1	0
	rdd Fox roots	817	C	T	202	790	0.2036	0.7964	0.2036		rdd Fox roots	1509	C	T	64	1234	0.0493	0.9507	0.0493		rdd Fox roots	1835	C	T	0	952	0	1	0
		817	C	T	214	779	0.2155	0.7845	0.2155			1509	C	T	0	1305	0	1	0			1835	C	T	0	891	0	1	0
	WT mock shoots	817	C	T	136	814	0.1432	0.8568	0.1432		WT mock shoots	1509	C	T	0	1211	0	1	0		WT mock shoots	1835	C	T	0	879	0	1	0
		817	C	T	124	766	0.1393	0.8607	0.1393			1509	C	T	0	1170	0	1	0			1835	C	T	0	923	0	1	0
	dml2 mock shoots	817	C	T	122	803	0.1319	0.8681	0.1319		dml2 mock shoots	1509	C	T	0	1209	0	1	0		dml2 mock shoots	1835	C	T	0	895	0	1	0
		817	C	T	114	769	0.1291	0.8709	0.1291			1509	C	T	0	1207	0	1	0			1835	C	T	0	913	0	1	0
	dml3 mock shoots	817	C	T	136	844	0.1388	0.8612	0.1388		dml3 mock shoots	1509	C	T	0	1206	0	1	0		dml3 mock shoots	1835	C	T	0	881	0	1	0
		817	C	T	138	772	0.1516	0.8484	0.1516			1509	C	T	0	1237	0	1	0				C	T			0	1	0
	ros1 mock shoots	817	C	T	157	811	0.1622	0.8378	0.1622		ros1 mock shoots	1509	C	T	0	1217	0	1	0		ros1 mock shoots	1835	C	T	0	884	0	1	0	#DIV/0!
		817	C	T	168	803	0.173	0.827	0.173			1509	C	T	117	1144	0.0928	0.9072	0.0928			1835	C	T	0	891	0	1	0
	rdd mock shoots	817	C	T	162	884	0.1549	0.8451	0.1549		rdd mock shoots	1509	C	T	0	1207	0	1	0		rdd mock shoots	1835	C	T	0	902	0	1	0
		817	C	T	147	789	0.1571	0.8429	0.1571			1509	C	T	0	1187	0	1	0			1835	C	T	0	908	0	1	0
	WT Fox shoots	817	C	T	129	773	0.143	0.857	0.143		WT Fox shoots	1509	C	T	0	1174	0	1	0		WT Fox shoots	1835	C	T	0	900	0	1	0
		817	C	T	133	835	0.1374	0.8626	0.1374			1509	C	T	0	1143	0	1	0			1835	C	T	0	882	0	1	0
	dml2 Fox shoots										dml2 Fox shoots	1509	C	T	0	1107	0	1	0		dml2 Fox shoots	1835	C	T	0	918	0	1	0
		817	C	T	113	764	0.1288	0.8712	0.1288				C	T			0	1	0
	dml3 Fox shoots	817	C	T	130	833	0.135	0.865	0.135		dml3 Fox shoots		C	T			0	1	0		dml3 Fox shoots	1835	C	T	0	859	0	1	0
		817	C	T	116	804	0.1261	0.8739	0.1261			1509	C	T	0	1040	0	1	0
	ros1 Fox shoots										ros1 Fox shoots	1509	C	T	0	1101	0	1	0		ros1 Fox shoots	1835	C	T	48	928	0.0492	0.9508	0.0492	#DIV/0!
		817	C	T	147	366	0.2865	0.7135	0.2865			1509	C	T	0	1054	0	1	0
	rdd Fox shoots	817	C	T	143	836	0.1461	0.8539	0.1461		rdd Fox shoots	1509	C	T	0	1172	0	1	0		rdd Fox shoots		C	T			0	1	0
		817	C	T	163	835	0.1633	0.8367	0.1633													1835	C	T	0	906	0	1	0
	WT mock roots	851	C	T	286	1410	0.1686	0.8314	0.1686		WT mock roots	1510	C	T	73	1144	0.06	0.94	0.06		WT mock roots	1853	C	T	0	801	0	1	0
		851	C	T	296	1403	0.1742	0.8258	0.1742			1510	C	T	136	1036	0.116	0.884	0.116			1853	C	T	0	773	0	1	0
	dml2 mock roots	851	T	C	1394	282	0.8317	0.1683	0.1683		dml2 mock roots	1510	C	T	136	1089	0.111	0.889	0.111		dml2 mock roots	1853	C	T	0	769	0	1	0
		851	C	T	259	1392	0.1569	0.8431	0.1569			1510	C	T	64	1122	0.054	0.946	0.054			1853	C	T	0	725	0	1	0
	dml3 mock roots	851	C	T	291	1295	0.1835	0.8165	0.1835		dml3 mock roots	1510	C	T	53	1074	0.047	0.953	0.047		dml3 mock roots	1853	C	T	0	777	0	1	0
		851	C	T	296	1329	0.1822	0.8178	0.1822			1510	C	T	0	1188	0	1	0			1853	C	T	0	768	0	1	0
	ros1 mock roots	851	C	T	345	1339	0.2049	0.7951	0.2049		ros1 mock roots						0	1	0		ros1 mock roots	1853	C	T	0	753	0	1	0	0.42265
		851	C	T	315	1384	0.1854	0.8146	0.1854			1510	C	T	68	1127	0.0569	0.9431	0.0569			1853	C	T	0	757	0	1	0
	rdd mock roots	851	C	T	346	1348	0.2043	0.7957	0.2043		rdd mock roots	1510	C	T	57	1122	0.0483	0.9517	0.0483		rdd mock roots	1853	C	T	0	756	0	1	0
		851	C	T	1288	979	0.5682	0.4318	0.5682			1510	C	T	179	1157	0.134	0.866	0.134			1853	C	T	48	743	0.0607	0.9393	0.0607
	WT Fox roots	851	T	C	1429	240	0.8562	0.1438	0.1438		WT Fox roots										WT Fox roots	1853	C	T	0	748	0	1	0
		851	C	T	283	1301	0.1787	0.8213	0.1787			1510	C	T	0	1200	0	1	0			1853	C	T	0	762	0	1	0
	dml2 Fox roots	851	C	T	288	1396	0.171	0.829	0.171		dml2 Fox roots	1510	C	T	65	1068	0.0574	0.9426	0.0574		dml2 Fox roots	1853	C	T	0	755	0	1	0
		851	C	T	227	1418	0.138	0.862	0.138			1510	C	T	72	1093	0.0618	0.9382	0.0618			1853	C	T	0	681	0	1	0
	dml3 Fox roots	851	C	T	296	1362	0.1785	0.8215	0.1785		dml3 Fox roots						0	1	0		dml3 Fox roots	1853	C	T	0	717	0	1	0
		851	T	C	1378	273	0.8346	0.1654	0.1654								0	1	0			1853	C	T	127	757	0.1437	0.8563	0.1437
	ros1 Fox roots										ros1 Fox roots	1510	C	T	0	1093	0	1	0		ros1 Fox roots	1853	C	T	0	707	0	1	0	#DIV/0!
		851	T	C	1342	280	0.8274	0.1726	0.1726			1510	C	T	0	1116	0	1	0			1853	C	T	0	797	0	1	0
	rdd Fox roots	851	T	C	1352	293	0.8219	0.1781	0.1781		rdd Fox roots	1510	C	T	55	1128	0.0465	0.9535	0.0465		rdd Fox roots	1853	C	T	0	846	0	1	0
												1510	C	T	59	1164	0.0482	0.9518	0.0482			1853	C	T	0	799	0	1	0
	WT mock shoots	851	C	T	258	1255	0.1705	0.8295	0.1705		WT mock shoots	1510	C	T	0	1068	0	1	0		WT mock shoots	1853	C	T	0	744	0	1	0
		851	C	T	272	1231	0.181	0.819	0.181			1510	C	T	75	1067	0.0657	0.9343	0.0657			1853	C	T	0	729	0	1	0
	dml2 mock shoots	851	C	T	268	1199	0.1827	0.8173	0.1827		dml2 mock shoots	1510	C	T	0	1069	0	1	0		dml2 mock shoots	1853	C	T	0	768	0	1	0
		851	C	T	288	1282	0.1834	0.8166	0.1834			1510	C	T	0	1098	0	1	0			1853	C	T	0	723	0	1	0
	dml3 mock shoots	851	C	T	260	1204	0.1776	0.8224	0.1776		dml3 mock shoots	1510	C	T	58	1106	0.0498	0.9502	0.0498		dml3 mock shoots	1853	C	T	0	745	0	1	0
		851	C	T	278	1206	0.1873	0.8127	0.1873			1510	C	T	0	1104	0	1	0			1853	C	T	0	699	0	1	0
	ros1 mock shoots	851	C	T	292	1230	0.1919	0.8081	0.1919		ros1 mock shoots	1510	C	T	0	1093	0	1	0		ros1 mock shoots	1853	C	T	0	749	0	1	0	#DIV/0!
		851	C	T	255	1270	0.1672	0.8328	0.1672			1510	C	T	150	1112	0.1189	0.8811	0.1189			1853	C	T	0	746	0	1	0
	rdd mock shoots	851	C	T	257	1273	0.168	0.832	0.168		rdd mock shoots	1510	C	T	0	1085	0	1	0		rdd mock shoots	1853	C	T	0	747	0	1	0
		851	C	T	276	1282	0.1772	0.8228	0.1772			1510	C	T	0	1090	0	1	0			1853	C	T	0	781	0	1	0
	WT Fox shoots	851	C	T	262	1309	0.1668	0.8332	0.1668		WT Fox shoots	1510	C	T	0	1028	0	1	0		WT Fox shoots	1853	C	T	0	720	0	1	0
		851	C	T	278	1308	0.1753	0.8247	0.1753			1510	C	T	0	1029	0	1	0			1853	C	T	0	761	0	1	0
	dml2 Fox shoots	851	T	C	1293	250	0.838	0.162	0.162		dml2 Fox shoots	1510	C	T	0	1003	0	1	0		dml2 Fox shoots	1853	C	T	0	726	0	1	0
		851	C	T	229	1200	0.1603	0.8397	0.1603								0	1	0
	dml3 Fox shoots	851	C	T	242	1276	0.1594	0.8406	0.1594		dml3 Fox shoots						0	1	0		dml3 Fox shoots	1853	C	T	0	779	0	1	0
		851	C	T	210	1233	0.1455	0.8545	0.1455			1510	C	T	0	1012	0	1	0
	ros1 Fox shoots										ros1 Fox shoots	1510	C	T	59	970	0.0573	0.9427	0.0573		ros1 Fox shoots	1853	C	T	0	750	0	1	0	#DIV/0!
		851	C	T	252	1366	0.1557	0.8443	0.1557			1510	C	T	0	980	0	1	0
	rdd Fox shoots	851	C	T	248	1248	0.1658	0.8342	0.1658		rdd Fox shoots	1510	C	T	0	1003	0	1	0		rdd Fox shoots	1853	C	T	64	705	0.0832	0.9168	0.0832
		851	C	T	260	1306	0.166	0.834	0.166													1853	C	T	0	780	0	1	0
	WT mock roots	903	C	T	479	1034	0.3166	0.6834	0.3166		WT mock roots	1523	C	T	0	1070	0	1	0		WT mock roots	1854	C	T	87	983	0.0813	0.9187	0.0813
		903	C	T	534	1047	0.3378	0.6622	0.3378			1523	C	T	58	1013	0.0542	0.9458	0.0542			1854	C	T	0	876	0	1	0
	dml2 mock roots	903	T	C	1083	508	0.6807	0.3193	0.3193		dml2 mock roots	1523	C	T	78	998	0.0725	0.9275	0.0725		dml2 mock roots	1854	C	T	0	870	0	1	0
		903	C	T	424	1039	0.2898	0.7102	0.2898			1523	C	T	0	1057	0	1	0			1854	C	T	46	843	0.0517	0.9483	0.0517
	dml3 mock roots	903	C	T	488	995	0.3291	0.6709	0.3291		dml3 mock roots	1523	C	T	0	957	0	1	0		dml3 mock roots	1854	C	T	54	884	0.0576	0.9424	0.0576
		903	C	T	494	982	0.3347	0.6653	0.3347			1523	C	T	48	974	0.047	0.953	0.047			1854	C	T	46	897	0.0488	0.9512	0.0488
	ros1 mock roots	903	C	T	435	1034	0.2961	0.7039	0.2961		ros1 mock roots						0	1	0		ros1 mock roots	1854	C	T	51	845	0.0569	0.9431	0.0569	0.397631
		903	C	T	446	1044	0.2993	0.7007	0.2993			1523	C	T	0	1083	0	1	0			1854	C	T	58	891	0.0611	0.9389	0.0611
	rdd mock roots	903	C	T	385	1099	0.2594	0.7406	0.2594		rdd mock roots	1523	C	T	0	1047	0	1	0		rdd mock roots	1854	C	T	54	845	0.0601	0.9399	0.0601
		903	C	T	523	992	0.3452	0.6548	0.3452			1523	C	T	102	989	0.0935	0.9065	0.0935			1854	C	T	83	862	0.0878	0.9122	0.0878
	WT Fox roots	903	T	C	1015	533	0.6557	0.3443	0.3443		WT Fox roots										WT Fox roots	1854	C	T	0	883	0	1	0
		903	C	T	479	938	0.338	0.662	0.338			1523	C	T	0	1083	0	1	0			1854	C	T	0	910	0	1	0
	dml2 Fox roots	903	C	T	490	1007	0.3273	0.6727	0.3273		dml2 Fox roots	1523	C	T	0	959	0	1	0		dml2 Fox roots	1854	C	T	0	894	0	1	0
		903	C	T	479	1155	0.2931	0.7069	0.2931			1523	C	T	81	991	0.0756	0.9244	0.0756			1854	C	T	0	760	0	1	0
	dml3 Fox roots	903	C	T	478	970	0.3301	0.6699	0.3301		dml3 Fox roots						0	1	0		dml3 Fox roots	1854	C	T	0	873	0	1	0
		903	T	C	1187	360	0.7673	0.2327	0.2327								0	1	0			1854	C	T	170	868	0.1638	0.8362	0.1638
	ros1 Fox roots										ros1 Fox roots	1523	C	T	0	971	0	1	0		ros1 Fox roots	1854	C	T	0	829	0	1	0	#DIV/0!
		903	T	C	1098	430	0.7186	0.2814	0.2814			1523	C	T	0	970	0	1	0			1854	C	T	0	868	0	1	0
	rdd Fox roots	903	T	C	1082	375	0.7426	0.2574	0.2574		rdd Fox roots	1523	C	T	0	899	0	1	0		rdd Fox roots	1854	C	T	0	872	0	1	0
												1523	C	T	66	1035	0.0599	0.9401	0.0599			1854	C	T	0	920	0	1	0
	WT mock shoots	903	C	T	509	953	0.3482	0.6518	0.3482		WT mock shoots	1523	C	T	0	1034	0	1	0		WT mock shoots	1854	C	T	0	874	0	1	0
		903	C	T	536	904	0.3722	0.6278	0.3722			1523	C	T	0	989	0	1	0			1854	C	T	0	889	0	1	0
	dml2 mock shoots	903	C	T	507	905	0.3591	0.6409	0.3591		dml2 mock shoots	1523	C	T	0	1025	0	1	0		dml2 mock shoots	1854	C	T	0	875	0	1	0
		903	C	T	517	992	0.3426	0.6574	0.3426			1523	C	T	0	1043	0	1	0			1854	C	T	0	874	0	1	0
	dml3 mock shoots	903	C	T	476	1023	0.3175	0.6825	0.3175		dml3 mock shoots	1523	C	T	0	1041	0	1	0		dml3 mock shoots	1854	C	T	0	860	0	1	0
		903	C	T	459	890	0.3403	0.6597	0.3403			1523	C	T	0	1025	0	1	0			1854	C	T	0	855	0	1	0
	ros1 mock shoots	903	C	T	465	969	0.3243	0.6757	0.3243		ros1 mock shoots	1523	C	T	0	1046	0	1	0		ros1 mock shoots	1854	C	T	0	905	0	1	0	0.42265
		903	C	T	462	1015	0.3128	0.6872	0.3128			1523	C	T	106	999	0.0959	0.9041	0.0959			1854	C	T	0	865	0	1	0
	rdd mock shoots	903	C	T	410	1035	0.2837	0.7163	0.2837		rdd mock shoots	1523	C	T	0	1064	0	1	0		rdd mock shoots	1854	C	T	0	886	0	1	0
		903	C	T	413	1055	0.2813	0.7187	0.2813			1523	C	T	0	1011	0	1	0			1854	C	T	63	894	0.0658	0.9342	0.0658
	WT Fox shoots	903	C	T	497	1031	0.3253	0.6747	0.3253		WT Fox shoots	1523	C	T	0	1012	0	1	0		WT Fox shoots	1854	C	T	0	838	0	1	0
		903	C	T	534	1060	0.335	0.665	0.335			1523	C	T	0	953	0	1	0			1854	C	T	0	895	0	1	0
	dml2 Fox shoots	903	T	C	1059	462	0.6963	0.3037	0.3037		dml2 Fox shoots	1523	C	T	0	968	0	1	0		dml2 Fox shoots	1854	C	T	0	878	0	1	0
		903	C	T	480	1048	0.3141	0.6859	0.3141								0	1	0
	dml3 Fox shoots	903	C	T	412	1016	0.2885	0.7115	0.2885		dml3 Fox shoots						0	1	0		dml3 Fox shoots	1854	C	T	0	889	0	1	0
		903	C	T	483	1044	0.3163	0.6837	0.3163			1523	C	T	80	951	0.0776	0.9224	0.0776
	ros1 Fox shoots										ros1 Fox shoots	1523	C	T	0	935	0	1	0		ros1 Fox shoots	1854	C	T	0	906	0	1	0	#DIV/0!
		903	C	T	459	1414	0.2451	0.7549	0.2451			1523	C	T	78	904	0.0794	0.9206	0.0794
	rdd Fox shoots	903	C	T	395	1027	0.2778	0.7222	0.2778		rdd Fox shoots	1523	C	T	66	1038	0.0598	0.9402	0.0598		rdd Fox shoots	1854	C	T	85	905	0.0859	0.9141	0.0859
		903	C	T	386	1189	0.2451	0.7549	0.2451													1854	C	T	0	901	0	1	0
	WT mock roots	910	C	T	1319	458	0.7423	0.2577	0.7423		WT mock roots	1530	C	T	0	820	0	1	0		WT mock roots	1868	C	T	77	885	0.08	0.92	0.08
		910	C	T	1320	498	0.7261	0.2739	0.7261			1530	C	T	47	832	0.0535	0.9465	0.0535			1868	C	T	0	879	0	1	0
	dml2 mock roots	910	T	C	488	1382	0.261	0.739	0.739		dml2 mock roots	1530	C	T	0	856	0	1	0		dml2 mock roots	1868	C	T	0	882	0	1	0
		910	C	T	1243	456	0.7316	0.2684	0.7316			1530	C	T	0	889	0	1	0			1868	C	T	0	873	0	1	0
	dml3 mock roots	910	C	T	1327	472	0.7376	0.2624	0.7376		dml3 mock roots	1530	C	T	0	834	0	1	0		dml3 mock roots	1868	C	T	0	869	0	1	0
		910	C	T	1340	463	0.7432	0.2568	0.7432			1530	C	T	56	874	0.0602	0.9398	0.0602			1868	C	T	0	871	0	1	0
	ros1 mock roots	910	C	T	1450	489	0.7478	0.2522	0.7478		ros1 mock roots						0	1	0		ros1 mock roots	1868	C	T	0	859	0	1	0	0.42265
		910	C	T	1452	493	0.7465	0.2535	0.7465			1530	C	T	0	839	0	1	0			1868	C	T	0	866	0	1	0
	rdd mock roots	910	C	T	1391	528	0.7249	0.2751	0.7249		rdd mock roots	1530	C	T	0	854	0	1	0		rdd mock roots	1868	C	T	0	882	0	1	0
		910	C	T	1768	633	0.7364	0.2636	0.7364			1530	C	T	48	878	0.0518	0.9482	0.0518			1868	C	T	60	896	0.0628	0.9372	0.0628
	WT Fox roots	910	T	C	445	1267	0.2599	0.7401	0.7401		WT Fox roots										WT Fox roots	1868	C	T	0	866	0	1	0
		910	C	T	1276	409	0.7573	0.2427	0.7573			1530	C	T	0	878	0	1	0			1868	C	T	0	880	0	1	0
	dml2 Fox roots	910	C	T	1338	436	0.7542	0.2458	0.7542		dml2 Fox roots	1530	C	T	0	796	0	1	0		dml2 Fox roots	1868	C	T	0	843	0	1	0
		910	C	T	1218	449	0.7307	0.2693	0.7307			1530	C	T	0	769	0	1	0			1868	C	T	53	841	0.0593	0.9407	0.0593
	dml3 Fox roots	910	C	T	1274	465	0.7326	0.2674	0.7326		dml3 Fox roots						0	1	0		dml3 Fox roots	1868	C	T	0	885	0	1	0
		910	T	C	458	1240	0.2697	0.7303	0.7303								0	1	0			1868	C	T	45	895	0.0479	0.9521	0.0479
	ros1 Fox roots										ros1 Fox roots	1530	C	T	0	808	0	1	0		ros1 Fox roots	1868	C	T	0	863	0	1	0	#DIV/0!
		910	T	C	468	1346	0.258	0.742	0.742			1530	C	T	0	798	0	1	0			1868	C	T	0	909	0	1	0
	rdd Fox roots	910	T	C	523	1196	0.3042	0.6958	0.6958		rdd Fox roots	1530	C	T	0	960	0	1	0		rdd Fox roots	1868	C	T	0	896	0	1	0
												1530	C	T	0	878	0	1	0			1868	C	T	0	866	0	1	0
	WT mock shoots	910	C	T	1178	284	0.8057	0.1943	0.8057		WT mock shoots	1530	C	T	0	854	0	1	0		WT mock shoots	1868	C	T	0	842	0	1	0
		910	C	T	1141	332	0.7746	0.2254	0.7746			1530	C	T	0	820	0	1	0			1868	C	T	0	834	0	1	0
	dml2 mock shoots	910	C	T	1130	285	0.7986	0.2014	0.7986		dml2 mock shoots	1530	C	T	0	893	0	1	0		dml2 mock shoots	1868	C	T	0	859	0	1	0
		910	C	T	1174	281	0.8069	0.1931	0.8069			1530	C	T	0	862	0	1	0			1868	C	T	0	835	0	1	0
	dml3 mock shoots	910	C	T	1104	294	0.7897	0.2103	0.7897		dml3 mock shoots	1530	C	T	0	868	0	1	0		dml3 mock shoots	1868	C	T	0	863	0	1	0
		910	C	T	1098	308	0.7809	0.2191	0.7809			1530	C	T	0	882	0	1	0			1868	C	T	56	889	0.0593	0.9407	0.0593
	ros1 mock shoots	910	C	T	1343	290	0.8224	0.1776	0.8224		ros1 mock shoots	1530	C	T	0	871	0	1	0		ros1 mock shoots	1868	C	T	0	858	0	1	0	#DIV/0!
		910	C	T	1338	274	0.83	0.17	0.83			1530	C	T	0	897	0	1	0			1868	C	T	0	864	0	1	0
	rdd mock shoots	910	C	T	1148	351	0.7658	0.2342	0.7658		rdd mock shoots	1530	C	T	0	901	0	1	0		rdd mock shoots	1868	C	T	0	877	0	1	0
		910	C	T	1302	387	0.7709	0.2291	0.7709			1530	C	T	0	863	0	1	0			1868	C	T	0	886	0	1	0
	WT Fox shoots	910	C	T	1148	329	0.7773	0.2227	0.7773		WT Fox shoots	1530	C	T	0	847	0	1	0		WT Fox shoots	1868	C	T	0	891	0	1	0
		910	C	T	1230	341	0.7829	0.2171	0.7829			1530	C	T	0	858	0	1	0			1868	C	T	0	864	0	1	0
	dml2 Fox shoots	910	T	C	337	1161	0.225	0.775	0.775		dml2 Fox shoots	1530	C	T	0	924	0	1	0		dml2 Fox shoots	1868	C	T	0	914	0	1	0
		910	C	T	1194	341	0.7779	0.2221	0.7779								0	1	0
	dml3 Fox shoots	910	C	T	1208	342	0.7794	0.2206	0.7794		dml3 Fox shoots						0	1	0		dml3 Fox shoots	1868	C	T	0	894	0	1	0
		910	C	T	1229	365	0.771	0.229	0.771			1530	C	T	57	888	0.0603	0.9397	0.0603
	ros1 Fox shoots										ros1 Fox shoots	1530	C	T	0	826	0	1	0		ros1 Fox shoots	1868	C	T	49	821	0.0563	0.9437	0.0563	#DIV/0!
		910	C	T	1222	426	0.7415	0.2585	0.7415			1530	C	T	61	909	0.0629	0.9371	0.0629
	rdd Fox shoots	910	C	T	1292	346	0.7888	0.2112	0.7888		rdd Fox shoots	1530	C	T	0	972	0	1	0		rdd Fox shoots	1868	C	T	91	900	0.0918	0.9082	0.0918
		910	C	T	1220	364	0.7702	0.2298	0.7702													1868	C	T	0	891	0	1	0
	WT mock roots	915	C	T	557	806	0.4087	0.5913	0.4087		WT mock roots	1531	C	T	0	829	0	1	0		WT mock roots	1870	C	T	51	1100	0.0443	0.9557	0.0443
		915	C	T	578	805	0.4179	0.5821	0.4179			1531	C	T	88	782	0.1011	0.8989	0.1011			1870	C	T	0	1082	0	1	0
	dml2 mock roots	915	T	C	847	576	0.5952	0.4048	0.4048		dml2 mock roots	1531	C	T	85	802	0.0958	0.9042	0.0958		dml2 mock roots	1870	C	T	0	1094	0	1	0
		915	C	T	490	768	0.3895	0.6105	0.3895			1531	C	T	0	839	0	1	0			1870	C	T	0	1014	0	1	0
	dml3 mock roots	915	C	T	520	789	0.3972	0.6028	0.3972		dml3 mock roots	1531	C	T	0	775	0	1	0		dml3 mock roots	1870	C	T	0	1061	0	1	0
		915	C	T	527	777	0.4041	0.5959	0.4041			1531	C	T	53	748	0.0662	0.9338	0.0662			1870	C	T	47	1100	0.041	0.959	0.041
	ros1 mock roots	915	C	T	464	827	0.3594	0.6406	0.3594		ros1 mock roots						0	1	0		ros1 mock roots	1870	C	T	0	1037	0	1	0	0.260886
		915	C	T	466	824	0.3612	0.6388	0.3612			1531	C	T	0	767	0	1	0			1870	C	T	48	1079	0.0426	0.9574	0.0426
	rdd mock roots	915	C	T	459	862	0.3475	0.6525	0.3475		rdd mock roots	1531	C	T	0	815	0	1	0		rdd mock roots	1870	C	T	53	1036	0.0487	0.9513	0.0487
		915	C	T	601	984	0.3792	0.6208	0.3792			1531	C	T	75	689	0.0982	0.9018	0.0982			1870	C	T	74	1076	0.0643	0.9357	0.0643
	WT Fox roots	915	T	C	751	547	0.5786	0.4214	0.4214		WT Fox roots										WT Fox roots	1870	C	T	0	1018	0	1	0
		915	C	T	525	741	0.4147	0.5853	0.4147			1531	C	T	0	806	0	1	0			1870	C	T	0	1067	0	1	0
	dml2 Fox roots	915	C	T	521	793	0.3965	0.6035	0.3965		dml2 Fox roots	1531	C	T	0	750	0	1	0		dml2 Fox roots	1870	C	T	0	1097	0	1	0
		915	C	T	524	926	0.3614	0.6386	0.3614			1531	C	T	0	729	0	1	0			1870	C	T	0	1198	0	1	0
	dml3 Fox roots	915	C	T	488	752	0.3935	0.6065	0.3935		dml3 Fox roots						0	1	0		dml3 Fox roots	1870	C	T	0	1051	0	1	0
		915	T	C	886	423	0.6769	0.3231	0.3231								0	1	0			1870	C	T	63	1071	0.0556	0.9444	0.0556
	ros1 Fox roots										ros1 Fox roots	1531	C	T	0	771	0	1	0		ros1 Fox roots	1870	C	T	0	1039	0	1	0	#DIV/0!
		915	T	C	858	485	0.6389	0.3611	0.3611			1531	C	T	0	757	0	1	0			1870	C	T	0	1070	0	1	0
	rdd Fox roots	915	T	C	848	448	0.6543	0.3457	0.3457		rdd Fox roots	1531	C	T	0	902	0	1	0		rdd Fox roots	1870	C	T	0	1050	0	1	0
												1531	C	T	0	825	0	1	0			1870	C	T	0	1065	0	1	0
	WT mock shoots	915	C	T	594	701	0.4587	0.5413	0.4587		WT mock shoots	1531	C	T	0	817	0	1	0		WT mock shoots	1870	C	T	0	1070	0	1	0
		915	C	T	585	671	0.4658	0.5342	0.4658			1531	C	T	0	789	0	1	0			1870	C	T	0	1059	0	1	0
	dml2 mock shoots	915	C	T	585	659	0.4703	0.5297	0.4703		dml2 mock shoots	1531	C	T	0	828	0	1	0		dml2 mock shoots	1870	C	T	0	1050	0	1	0
		915	C	T	575	732	0.4399	0.5601	0.4399			1531	C	T	0	829	0	1	0			1870	C	T	0	1032	0	1	0
	dml3 mock shoots	915	C	T	529	723	0.4225	0.5775	0.4225		dml3 mock shoots	1531	C	T	0	831	0	1	0		dml3 mock shoots	1870	C	T	0	1035	0	1	0
		915	C	T	537	666	0.4464	0.5536	0.4464			1531	C	T	0	826	0	1	0			1870	C	T	0	1087	0	1	0
	ros1 mock shoots	915	C	T	507	702	0.4194	0.5806	0.4194		ros1 mock shoots	1531	C	T	0	831	0	1	0		ros1 mock shoots	1870	C	T	0	1096	0	1	0	0.42265
		915	C	T	518	794	0.3948	0.6052	0.3948			1531	C	T	61	787	0.0719	0.9281	0.0719			1870	C	T	0	1038	0	1	0
	rdd mock shoots	915	C	T	521	820	0.3885	0.6115	0.3885		rdd mock shoots	1531	C	T	0	838	0	1	0		rdd mock shoots	1870	C	T	0	1100	0	1	0
		915	C	T	509	834	0.379	0.621	0.379			1531	C	T	0	826	0	1	0			1870	C	T	54	1115	0.0462	0.9538	0.0462
	WT Fox shoots	915	C	T	597	774	0.4354	0.5646	0.4354		WT Fox shoots	1531	C	T	0	808	0	1	0		WT Fox shoots	1870	C	T	0	1016	0	1	0
		915	C	T	639	776	0.4516	0.5484	0.4516			1531	C	T	0	776	0	1	0			1870	C	T	0	1061	0	1	0
	dml2 Fox shoots	915	T	C	801	535	0.5996	0.4004	0.4004		dml2 Fox shoots	1531	C	T	0	772	0	1	0		dml2 Fox shoots	1870	C	T	0	1040	0	1	0
		915	C	T	576	792	0.4211	0.5789	0.4211								0	1	0
	dml3 Fox shoots	915	C	T	485	762	0.3889	0.6111	0.3889		dml3 Fox shoots						0	1	0		dml3 Fox shoots	1870	C	T	0	1081	0	1	0
		915	C	T	572	810	0.4139	0.5861	0.4139			1531	C	T	0	811	0	1	0
	ros1 Fox shoots										ros1 Fox shoots	1531	C	T	58	833	0.0651	0.9349	0.0651		ros1 Fox shoots	1870	C	T	0	1049	0	1	0	#DIV/0!
		915	C	T	565	1139	0.3316	0.6684	0.3316			1531	C	T	0	827	0	1	0
	rdd Fox shoots	915	C	T	439	810	0.3515	0.6485	0.3515		rdd Fox shoots	1531	C	T	0	895	0	1	0		rdd Fox shoots	1870	C	T	0	1090	0	1	0
		915	C	T	457	921	0.3316	0.6684	0.3316													1870	C	T	0	1103	0	1	0
	WT mock roots	916	C	T	669	829	0.4466	0.5534	0.4466		WT mock roots	1536	C	T	0	781	0	1	0		WT mock roots	1877	C	T	85	775	0.0988	0.9012	0.0988
		916	C	T	721	855	0.4575	0.5425	0.4575			1536	C	T	92	755	0.1086	0.8914	0.1086			1877	C	T	0	838	0	1	0
	dml2 mock roots	916	T	C	882	679	0.565	0.435	0.435		dml2 mock roots	1536	C	T	79	781	0.0919	0.9081	0.0919		dml2 mock roots	1877	C	T	0	831	0	1	0
		916	C	T	610	812	0.429	0.571	0.429			1536	C	T	0	809	0	1	0			1877	C	T	0	800	0	1	0
	dml3 mock roots	916	C	T	645	830	0.4373	0.5627	0.4373		dml3 mock roots	1536	C	T	0	749	0	1	0		dml3 mock roots	1877	C	T	0	834	0	1	0
		916	C	T	656	843	0.4376	0.5624	0.4376			1536	C	T	62	682	0.0833	0.9167	0.0833			1877	C	T	0	841	0	1	0
	ros1 mock roots	916	C	T	591	884	0.4007	0.5993	0.4007		ros1 mock roots						0	1	0		ros1 mock roots	1877	C	T	0	793	0	1	0	0.00233312
		916	C	T	595	830	0.4175	0.5825	0.4175			1536	C	T	0	757	0	1	0			1877	C	T	0	829	0	1	0
	rdd mock roots	916	C	T	557	858	0.3936	0.6064	0.3936		rdd mock roots	1536	C	T	0	807	0	1	0		rdd mock roots	1877	C	T	50	798	0.059	0.941	0.059
		916	C	T	706	948	0.4268	0.5732	0.4268			1536	C	T	83	770	0.0973	0.9027	0.0973			1877	C	T	56	805	0.065	0.935	0.065
	WT Fox roots	916	T	C	737	672	0.5231	0.4769	0.4769		WT Fox roots										WT Fox roots	1877	C	T	0	816	0	1	0
		916	C	T	613	797	0.4348	0.5652	0.4348			1536	C	T	0	816	0	1	0			1877	C	T	0	818	0	1	0
	dml2 Fox roots	916	C	T	657	818	0.4454	0.5546	0.4454		dml2 Fox roots	1536	C	T	65	738	0.0809	0.9191	0.0809		dml2 Fox roots	1877	C	T	0	854	0	1	0
		916	C	T	609	775	0.44	0.56	0.44			1536	C	T	63	723	0.0802	0.9198	0.0802			1877	C	T	0	948	0	1	0
	dml3 Fox roots	916	C	T	591	766	0.4355	0.5645	0.4355		dml3 Fox roots						0	1	0		dml3 Fox roots	1877	C	T	0	817	0	1	0
		916	T	C	859	504	0.6302	0.3698	0.3698								0	1	0			1877	C	T	0	832	0	1	0
	ros1 Fox roots										ros1 Fox roots	1536	C	T	0	764	0	1	0		ros1 Fox roots	1877	C	T	0	813	0	1	0	0.42265
		916	T	C	884	605	0.5937	0.4063	0.4063			1536	C	T	0	732	0	1	0			1877	C	T	0	834	0	1	0
	rdd Fox roots	916	T	C	826	515	0.616	0.384	0.384		rdd Fox roots	1536	C	T	0	659	0	1	0		rdd Fox roots	1877	C	T	60	842	0.0665	0.9335	0.0665
												1536	C	T	64	847	0.0703	0.9297	0.0703			1877	C	T	0	854	0	1	0
	WT mock shoots	916	C	T	720	654	0.524	0.476	0.524		WT mock shoots	1536	C	T	0	805	0	1	0		WT mock shoots	1877	C	T	0	851	0	1	0
		916	C	T	687	645	0.5158	0.4842	0.5158			1536	C	T	47	774	0.0572	0.9428	0.0572			1877	C	T	0	820	0	1	0
	dml2 mock shoots	916	C	T	682	678	0.5015	0.4985	0.5015		dml2 mock shoots	1536	C	T	0	798	0	1	0		dml2 mock shoots	1877	C	T	0	806	0	1	0
		916	C	T	688	635	0.52	0.48	0.52			1536	C	T	0	836	0	1	0			1877	C	T	0	813	0	1	0
	dml3 mock shoots	916	C	T	640	649	0.4965	0.5035	0.4965		dml3 mock shoots	1536	C	T	0	833	0	1	0		dml3 mock shoots	1877	C	T	0	802	0	1	0
		916	C	T	644	628	0.5063	0.4937	0.5063			1536	C	T	0	852	0	1	0			1877	C	T	0	815	0	1	0
	ros1 mock shoots	916	C	T	637	678	0.4844	0.5156	0.4844		ros1 mock shoots	1536	C	T	0	832	0	1	0		ros1 mock shoots	1877	C	T	0	852	0	1	0	#DIV/0!
		916	C	T	642	679	0.486	0.514	0.486			1536	C	T	0	735	0	1	0			1877	C	T	0	808	0	1	0
	rdd mock shoots	916	C	T	615	721	0.4603	0.5397	0.4603		rdd mock shoots	1536	C	T	0	839	0	1	0		rdd mock shoots	1877	C	T	0	836	0	1	0
		916	C	T	620	747	0.4535	0.5465	0.4535			1536	C	T	0	799	0	1	0			1877	C	T	0	840	0	1	0
	WT Fox shoots	916	C	T	683	677	0.5022	0.4978	0.5022		WT Fox shoots	1536	C	T	0	793	0	1	0		WT Fox shoots	1877	C	T	0	781	0	1	0
		916	C	T	721	634	0.5321	0.4679	0.5321			1536	C	T	0	751	0	1	0			1877	C	T	0	786	0	1	0
	dml2 Fox shoots	916	T	C	726	623	0.5382	0.4618	0.4618		dml2 Fox shoots	1536	C	T	0	771	0	1	0		dml2 Fox shoots	1877	C	T	0	816	0	1	0
		916	C	T	679	719	0.4857	0.5143	0.4857								0	1	0
	dml3 Fox shoots	916	C	T	578	706	0.4502	0.5498	0.4502		dml3 Fox shoots						0	1	0		dml3 Fox shoots	1877	C	T	0	846	0	1	0
		916	C	T	633	722	0.4672	0.5328	0.4672			1536	C	T	0	699	0	1	0
	ros1 Fox shoots										ros1 Fox shoots	1536	C	T	0	684	0	1	0		ros1 Fox shoots	1877	C	T	0	858	0	1	0	#DIV/0!
		916	C	T	613	659	0.4819	0.5181	0.4819			1536	C	T	0	718	0	1	0
	rdd Fox shoots	916	C	T	527	725	0.4209	0.5791	0.4209		rdd Fox shoots	1536	C	T	0	778	0	1	0		rdd Fox shoots	1877	C	T	0	769	0	1	0
		916	C	T	564	749	0.4296	0.5704	0.4296													1877	C	T	0	834	0	1	0
	WT mock roots	921	C	T	616	701	0.4677	0.5323	0.4677		WT mock roots	1541	C	T	0	1200	0	1	0		WT mock roots	1892	C	T	0	835	0	1	0
		921	C	T	686	768	0.4718	0.5282	0.4718			1541	C	T	122	1137	0.0969	0.9031	0.0969			1892	C	T	0	852	0	1	0
	dml2 mock roots	921	T	C	740	628	0.5409	0.4591	0.4591		dml2 mock roots	1541	C	T	90	1116	0.0746	0.9254	0.0746		dml2 mock roots	1892	C	T	0	813	0	1	0
		921	C	T	540	691	0.4387	0.5613	0.4387			1541	C	T	0	1147	0	1	0			1892	C	T	0	835	0	1	0
	dml3 mock roots	921	C	T	627	728	0.4627	0.5373	0.4627		dml3 mock roots	1541	C	T	0	1129	0	1	0		dml3 mock roots	1892	C	T	0	859	0	1	0
		921	C	T	577	718	0.4456	0.5544	0.4456			1541	C	T	51	967	0.0501	0.9499	0.0501			1892	C	T	0	837	0	1	0
	ros1 mock roots	921	C	T	478	761	0.3858	0.6142	0.3858		ros1 mock roots						0	1	0		ros1 mock roots	1892	C	T	0	843	0	1	0	#DIV/0!
		921	C	T	489	754	0.3934	0.6066	0.3934			1541	C	T	0	1099	0	1	0			1892	C	T	0	856	0	1	0
	rdd mock roots	921	C	T	470	778	0.3766	0.6234	0.3766		rdd mock roots	1541	C	T	0	1117	0	1	0		rdd mock roots	1892	C	T	0	820	0	1	0
		921	C	T	653	934	0.4115	0.5885	0.4115			1541	C	T	71	1078	0.0618	0.9382	0.0618			1892	C	T	0	823	0	1	0
	WT Fox roots	921	T	C	668	630	0.5146	0.4854	0.4854		WT Fox roots										WT Fox roots	1892	C	T	0	793	0	1	0
		921	C	T	594	688	0.4633	0.5367	0.4633			1541	C	T	0	1130	0	1	0			1892	C	T	0	829	0	1	0
	dml2 Fox roots	921	C	T	606	764	0.4423	0.5577	0.4423		dml2 Fox roots	1541	C	T	0	1065	0	1	0		dml2 Fox roots	1892	C	T	0	846	0	1	0
		921	C	T	603	697	0.4638	0.5362	0.4638			1541	C	T	0	1076	0	1	0			1892	C	T	0	786	0	1	0
	dml3 Fox roots	921	C	T	555	706	0.4401	0.5599	0.4401		dml3 Fox roots						0	1	0		dml3 Fox roots	1892	C	T	0	828	0	1	0
		921	T	C	795	469	0.629	0.371	0.371								0	1	0			1892	C	T	0	829	0	1	0
	ros1 Fox roots										ros1 Fox roots	1541	C	T	0	1131	0	1	0		ros1 Fox roots	1892	C	T	0	815	0	1	0	#DIV/0!
		921	T	C	809	547	0.5966	0.4034	0.4034			1541	C	T	0	1152	0	1	0			1892	C	T	0	825	0	1	0
	rdd Fox roots	921	T	C	769	497	0.6074	0.3926	0.3926		rdd Fox roots	1541	C	T	51	1157	0.0422	0.9578	0.0422		rdd Fox roots	1892	C	T	0	825	0	1	0
												1541	C	T	48	1196	0.0386	0.9614	0.0386			1892	C	T	0	797	0	1	0
	WT mock shoots	921	C	T	703	589	0.5441	0.4559	0.5441		WT mock shoots	1541	C	T	0	1124	0	1	0		WT mock shoots	1892	C	T	0	831	0	1	0
		921	C	T	662	561	0.5413	0.4587	0.5413			1541	C	T	50	1114	0.043	0.957	0.043			1892	C	T	0	804	0	1	0
	dml2 mock shoots	921	C	T	715	577	0.5534	0.4466	0.5534		dml2 mock shoots	1541	C	T	0	1181	0	1	0		dml2 mock shoots	1892	C	T	0	808	0	1	0
		921	C	T	699	564	0.5534	0.4466	0.5534			1541	C	T	0	1194	0	1	0			1892	C	T	0	777	0	1	0
	dml3 mock shoots	921	C	T	622	573	0.5205	0.4795	0.5205		dml3 mock shoots	1541	C	T	0	1186	0	1	0		dml3 mock shoots	1892	C	T	0	832	0	1	0
		921	C	T	670	564	0.5429	0.4571	0.5429			1541	C	T	0	1207	0	1	0			1892	C	T	0	826	0	1	0
	ros1 mock shoots	921	C	T	605	629	0.4903	0.5097	0.4903		ros1 mock shoots	1541	C	T	0	1194	0	1	0		ros1 mock shoots	1892	C	T	0	851	0	1	0	#DIV/0!
		921	C	T	636	632	0.5016	0.4984	0.5016			1541	C	T	64	1024	0.0588	0.9412	0.0588			1892	C	T	0	811	0	1	0
	rdd mock shoots	921	C	T	577	633	0.4769	0.5231	0.4769		rdd mock shoots	1541	C	T	0	1214	0	1	0		rdd mock shoots	1892	C	T	0	847	0	1	0
		921	C	T	572	686	0.4547	0.5453	0.4547			1541	C	T	0	1202	0	1	0			1892	C	T	0	877	0	1	0
	WT Fox shoots	921	C	T	679	553	0.5511	0.4489	0.5511		WT Fox shoots	1541	C	T	0	1178	0	1	0		WT Fox shoots	1892	C	T	0	853	0	1	0
		921	C	T	724	592	0.5502	0.4498	0.5502			1541	C	T	0	1077	0	1	0			1892	C	T	0	832	0	1	0
	dml2 Fox shoots	921	T	C	635	640	0.498	0.502	0.502		dml2 Fox shoots	1541	C	T	0	1167	0	1	0		dml2 Fox shoots	1892	C	T	0	881	0	1	0
		921	C	T	707	645	0.5229	0.4771	0.5229								0	1	0
	dml3 Fox shoots	921	C	T	587	645	0.4765	0.5235	0.4765		dml3 Fox shoots						0	1	0		dml3 Fox shoots	1892	C	T	0	841	0	1	0
		921	C	T	672	657	0.5056	0.4944	0.5056			1541	C	T	58	1179	0.0469	0.9531	0.0469
	ros1 Fox shoots										ros1 Fox shoots	1541	C	T	75	1111	0.0632	0.9368	0.0632		ros1 Fox shoots	1892	C	T	0	790	0	1	0	#DIV/0!
		921	C	T	577	554	0.5102	0.4898	0.5102			1541	C	T	0	1139	0	1	0
	rdd Fox shoots	921	C	T	517	654	0.4415	0.5585	0.4415		rdd Fox shoots	1541	C	T	46	1146	0.0386	0.9614	0.0386		rdd Fox shoots	1892	C	T	0	804	0	1	0
		921	C	T	543	692	0.4397	0.5603	0.4397													1892	C	T	0	858	0	1	0
	WT mock roots	922	C	T	694	566	0.5508	0.4492	0.5508		WT mock roots	1553	C	T	0	745	0	1	0		WT mock roots	1896	C	T	67	799	0.0774	0.9226	0.0774
		922	C	T	744	622	0.5447	0.4553	0.5447			1553	C	T	92	783	0.1051	0.8949	0.1051			1896	C	T	0	818	0	1	0
	dml2 mock roots	922	T	C	597	735	0.4482	0.5518	0.5518		dml2 mock roots	1553	C	T	50	784	0.06	0.94	0.06		dml2 mock roots	1896	C	T	0	837	0	1	0
		922	C	T	628	585	0.5177	0.4823	0.5177			1553	C	T	0	797	0	1	0			1896	C	T	0	809	0	1	0
	dml3 mock roots	922	C	T	717	609	0.5407	0.4593	0.5407		dml3 mock roots	1553	C	T	0	753	0	1	0		dml3 mock roots	1896	C	T	0	825	0	1	0
		922	C	T	651	615	0.5142	0.4858	0.5142			1553	C	T	0	789	0	1	0			1896	C	T	0	844	0	1	0
	ros1 mock roots	922	C	T	565	646	0.4666	0.5334	0.4666		ros1 mock roots						0	1	0		ros1 mock roots	1896	C	T	0	848	0	1	0	0.42265
		922	C	T	584	600	0.4932	0.5068	0.4932			1553	C	T	0	720	0	1	0			1896	C	T	0	812	0	1	0
	rdd mock roots	922	C	T	591	647	0.4774	0.5226	0.4774		rdd mock roots	1553	C	T	0	768	0	1	0		rdd mock roots	1896	C	T	0	816	0	1	0
		922	C	T	771	790	0.4939	0.5061	0.4939			1553	C	T	54	833	0.0609	0.9391	0.0609			1896	C	T	60	824	0.0679	0.9321	0.0679
	WT Fox roots	922	T	C	533	700	0.4323	0.5677	0.5677		WT Fox roots										WT Fox roots	1896	C	T	0	795	0	1	0
		922	C	T	700	594	0.541	0.459	0.541			1553	C	T	0	771	0	1	0			1896	C	T	0	809	0	1	0
	dml2 Fox roots	922	C	T	710	618	0.5346	0.4654	0.5346		dml2 Fox roots	1553	C	T	47	768	0.0577	0.9423	0.0577		dml2 Fox roots	1896	C	T	0	803	0	1	0
		922	C	T	645	469	0.579	0.421	0.579			1553	C	T	0	725	0	1	0			1896	C	T	0	971	0	1	0
	dml3 Fox roots	922	C	T	657	588	0.5277	0.4723	0.5277		dml3 Fox roots						0	1	0		dml3 Fox roots	1896	C	T	0	803	0	1	0
		922	T	C	609	568	0.5174	0.4826	0.4826								0	1	0			1896	C	T	0	837	0	1	0
	ros1 Fox roots										ros1 Fox roots	1553	C	T	0	799	0	1	0		ros1 Fox roots	1896	C	T	0	845	0	1	0	#DIV/0!
		922	T	C	664	640	0.5092	0.4908	0.4908			1553	C	T	0	818	0	1	0			1896	C	T	0	814	0	1	0
	rdd Fox roots	922	T	C	619	564	0.5232	0.4768	0.4768		rdd Fox roots	1553	C	T	0	903	0	1	0		rdd Fox roots	1896	C	T	0	813	0	1	0
												1553	C	T	0	850	0	1	0			1896	C	T	0	800	0	1	0
	WT mock shoots	922	C	T	733	457	0.616	0.384	0.616		WT mock shoots	1553	C	T	0	781	0	1	0		WT mock shoots	1896	C	T	0	800	0	1	0
		922	C	T	691	452	0.6045	0.3955	0.6045			1553	C	T	0	737	0	1	0			1896	C	T	0	789	0	1	0
	dml2 mock shoots	922	C	T	713	441	0.6179	0.3821	0.6179		dml2 mock shoots	1553	C	T	0	791	0	1	0		dml2 mock shoots	1896	C	T	0	788	0	1	0
		922	C	T	731	387	0.6538	0.3462	0.6538			1553	C	T	0	822	0	1	0			1896	C	T	0	776	0	1	0
	dml3 mock shoots	922	C	T	678	419	0.618	0.382	0.618		dml3 mock shoots	1553	C	T	0	851	0	1	0		dml3 mock shoots	1896	C	T	0	837	0	1	0
		922	C	T	664	456	0.5929	0.4071	0.5929			1553	C	T	0	774	0	1	0			1896	C	T	0	828	0	1	0
	ros1 mock shoots	922	C	T	704	507	0.5813	0.4187	0.5813		ros1 mock shoots	1553	C	T	0	806	0	1	0		ros1 mock shoots	1896	C	T	0	808	0	1	0	#DIV/0!
		922	C	T	717	441	0.6192	0.3808	0.6192			1553	C	T	48	860	0.0529	0.9471	0.0529			1896	C	T	0	801	0	1	0
	rdd mock shoots	922	C	T	636	470	0.575	0.425	0.575		rdd mock shoots	1553	C	T	0	782	0	1	0		rdd mock shoots	1896	C	T	0	847	0	1	0
		922	C	T	660	529	0.5551	0.4449	0.5551			1553	C	T	0	814	0	1	0			1896	C	T	0	850	0	1	0
	WT Fox shoots	922	C	T	692	421	0.6217	0.3783	0.6217		WT Fox shoots	1553	C	T	0	803	0	1	0		WT Fox shoots	1896	C	T	0	827	0	1	0
		922	C	T	733	423	0.6341	0.3659	0.6341			1553	C	T	0	818	0	1	0			1896	C	T	0	809	0	1	0
	dml2 Fox shoots	922	T	C	481	663	0.4205	0.5795	0.5795		dml2 Fox shoots	1553	C	T	0	872	0	1	0		dml2 Fox shoots	1896	C	T	0	862	0	1	0
		922	C	T	713	479	0.5982	0.4018	0.5982								0	1	0
	dml3 Fox shoots	922	C	T	626	506	0.553	0.447	0.553		dml3 Fox shoots						0	1	0		dml3 Fox shoots	1896	C	T	0	832	0	1	0
		922	C	T	698	492	0.5866	0.4134	0.5866			1553	C	T	53	903	0.0554	0.9446	0.0554
	ros1 Fox shoots										ros1 Fox shoots	1553	C	T	64	852	0.0699	0.9301	0.0699		ros1 Fox shoots	1896	C	T	0	767	0	1	0	#DIV/0!
		922	C	T	617	251	0.7108	0.2892	0.7108			1553	C	T	47	913	0.049	0.951	0.049
	rdd Fox shoots	922	C	T	584	488	0.5448	0.4552	0.5448		rdd Fox shoots	1553	C	T	0	789	0	1	0		rdd Fox shoots	1896	C	T	0	799	0	1	0
		922	C	T	605	440	0.5789	0.4211	0.5789													1896	C	T	0	859	0	1	0
	WT mock roots	925	C	T	989	707	0.5831	0.4169	0.5831		WT mock roots	1561	C	T	0	920	0	1	0		WT mock roots	1902	C	T	64	866	0.0688	0.9312	0.0688
		925	C	T	1014	757	0.5726	0.4274	0.5726			1561	C	T	83	835	0.0904	0.9096	0.0904			1902	C	T	0	938	0	1	0
	dml2 mock roots	925	T	C	746	993	0.429	0.571	0.571		dml2 mock roots	1561	C	T	76	842	0.0828	0.9172	0.0828		dml2 mock roots	1902	C	T	0	961	0	1	0
		925	C	T	911	709	0.5623	0.4377	0.5623			1561	C	T	0	873	0	1	0			1902	C	T	0	903	0	1	0
	dml3 mock roots	925	C	T	1012	704	0.5897	0.4103	0.5897		dml3 mock roots	1561	C	T	0	845	0	1	0		dml3 mock roots	1902	C	T	0	953	0	1	0
		925	C	T	988	749	0.5688	0.4312	0.5688			1561	C	T	52	815	0.06	0.94	0.06			1902	C	T	0	916	0	1	0
	ros1 mock roots	925	C	T	1017	736	0.5801	0.4199	0.5801		ros1 mock roots						0	1	0		ros1 mock roots	1902	C	T	0	944	0	1	0	0.42265
		925	C	T	1026	705	0.5927	0.4073	0.5927			1561	C	T	0	912	0	1	0			1902	C	T	0	905	0	1	0
	rdd mock roots	925	C	T	1045	721	0.5917	0.4083	0.5917		rdd mock roots	1561	C	T	0	895	0	1	0		rdd mock roots	1902	C	T	0	901	0	1	0
		925	C	T	1301	902	0.5906	0.4094	0.5906			1561	C	T	91	827	0.0991	0.9009	0.0991			1902	C	T	51	908	0.0532	0.9468	0.0532
	WT Fox roots	925	T	C	659	997	0.3979	0.6021	0.6021		WT Fox roots										WT Fox roots	1902	C	T	0	898	0	1	0
		925	C	T	990	682	0.5921	0.4079	0.5921			1561	C	T	0	844	0	1	0			1902	C	T	0	922	0	1	0
	dml2 Fox roots	925	C	T	982	717	0.578	0.422	0.578		dml2 Fox roots	1561	C	T	49	797	0.0579	0.9421	0.0579		dml2 Fox roots	1902	C	T	0	897	0	1	0
		925	C	T	984	702	0.5836	0.4164	0.5836			1561	C	T	0	816	0	1	0			1902	C	T	0	922	0	1	0
	dml3 Fox roots	925	C	T	967	692	0.5829	0.4171	0.5829		dml3 Fox roots						0	1	0		dml3 Fox roots	1902	C	T	0	906	0	1	0
		925	T	C	653	935	0.4112	0.5888	0.5888								0	1	0			1902	C	T	138	896	0.1335	0.8665	0.1335
	ros1 Fox roots										ros1 Fox roots	1561	C	T	0	856	0	1	0		ros1 Fox roots	1902	C	T	0	884	0	1	0	#DIV/0!
		925	T	C	736	1031	0.4165	0.5835	0.5835			1561	C	T	0	856	0	1	0			1902	C	T	0	922	0	1	0
	rdd Fox roots	925	T	C	700	1005	0.4106	0.5894	0.5894		rdd Fox roots	1561	C	T	0	854	0	1	0		rdd Fox roots	1902	C	T	0	924	0	1	0
												1561	C	T	48	862	0.0527	0.9473	0.0527			1902	C	T	0	910	0	1	0
	WT mock shoots	925	C	T	953	560	0.6299	0.3701	0.6299		WT mock shoots	1561	C	T	0	917	0	1	0		WT mock shoots	1902	C	T	0	887	0	1	0
		925	C	T	878	577	0.6034	0.3966	0.6034			1561	C	T	51	851	0.0565	0.9435	0.0565			1902	C	T	0	888	0	1	0
	dml2 mock shoots	925	C	T	957	553	0.6338	0.3662	0.6338		dml2 mock shoots	1561	C	T	0	886	0	1	0		dml2 mock shoots	1902	C	T	0	910	0	1	0
		925	C	T	935	522	0.6417	0.3583	0.6417			1561	C	T	0	913	0	1	0			1902	C	T	0	881	0	1	0
	dml3 mock shoots	925	C	T	898	561	0.6155	0.3845	0.6155		dml3 mock shoots	1561	C	T	0	987	0	1	0		dml3 mock shoots	1902	C	T	0	918	0	1	0
		925	C	T	866	505	0.6317	0.3683	0.6317			1561	C	T	0	915	0	1	0			1902	C	T	0	926	0	1	0
	ros1 mock shoots	925	C	T	964	560	0.6325	0.3675	0.6325		ros1 mock shoots	1561	C	T	0	855	0	1	0		ros1 mock shoots	1902	C	T	0	923	0	1	0	#DIV/0!
		925	C	T	998	572	0.6357	0.3643	0.6357			1561	C	T	0	823	0	1	0			1902	C	T	0	888	0	1	0
	rdd mock shoots	925	C	T	968	598	0.6181	0.3819	0.6181		rdd mock shoots	1561	C	T	0	905	0	1	0		rdd mock shoots	1902	C	T	0	940	0	1	0
		925	C	T	970	611	0.6135	0.3865	0.6135			1561	C	T	0	910	0	1	0			1902	C	T	0	955	0	1	0
	WT Fox shoots	925	C	T	896	554	0.6179	0.3821	0.6179		WT Fox shoots	1561	C	T	0	909	0	1	0		WT Fox shoots	1902	C	T	0	912	0	1	0
		925	C	T	951	563	0.6281	0.3719	0.6281			1561	C	T	0	836	0	1	0			1902	C	T	0	921	0	1	0
	dml2 Fox shoots	925	T	C	627	877	0.4169	0.5831	0.5831		dml2 Fox shoots	1561	C	T	0	904	0	1	0		dml2 Fox shoots	1902	C	T	0	942	0	1	0
		925	C	T	913	587	0.6087	0.3913	0.6087								0	1	0
	dml3 Fox shoots	925	C	T	853	616	0.5807	0.4193	0.5807		dml3 Fox shoots						0	1	0		dml3 Fox shoots	1902	C	T	0	895	0	1	0
		925	C	T	908	609	0.5985	0.4015	0.5985			1561	C	T	0	856	0	1	0
	ros1 Fox shoots										ros1 Fox shoots	1561	C	T	62	913	0.0636	0.9364	0.0636		ros1 Fox shoots	1902	C	T	0	879	0	1	0	#DIV/0!
		925	C	T	971	581	0.6256	0.3744	0.6256			1561	C	T	0	893	0	1	0
	rdd Fox shoots	925	C	T	881	606	0.5925	0.4075	0.5925		rdd Fox shoots	1561	C	T	0	863	0	1	0		rdd Fox shoots	1902	C	T	0	878	0	1	0
		925	C	T	900	623	0.5909	0.4091	0.5909													1902	C	T	0	948	0	1	0
	WT mock roots	935	C	T	812	589	0.5796	0.4204	0.5796		WT mock roots	1567	C	T	0	1201	0	1	0		WT mock roots	1923	C	T	73	739	0.0899	0.9101	0.0899
		935	C	T	788	574	0.5786	0.4214	0.5786			1567	C	T	110	1183	0.0851	0.9149	0.0851			1923	C	T	0	730	0	1	0
	dml2 mock roots	935	T	C	570	863	0.3978	0.6022	0.6022		dml2 mock roots	1567	C	T	88	1147	0.0713	0.9287	0.0713		dml2 mock roots	1923	C	T	0	727	0	1	0
		935	C	T	762	583	0.5665	0.4335	0.5665			1567	C	T	0	1218	0	1	0			1923	C	T	0	729	0	1	0
	dml3 mock roots	935	C	T	819	584	0.5837	0.4163	0.5837		dml3 mock roots	1567	C	T	0	1141	0	1	0		dml3 mock roots	1923	C	T	0	731	0	1	0
		935	C	T	811	590	0.5789	0.4211	0.5789			1567	C	T	80	1137	0.0657	0.9343	0.0657			1923	C	T	0	731	0	1	0
	ros1 mock roots	935	C	T	767	592	0.5644	0.4356	0.5644		ros1 mock roots						0	1	0		ros1 mock roots	1923	C	T	0	727	0	1	0	0.42265
		935	C	T	773	554	0.5825	0.4175	0.5825			1567	C	T	0	1224	0	1	0			1923	C	T	0	710	0	1	0
	rdd mock roots	935	C	T	752	586	0.562	0.438	0.562		rdd mock roots	1567	C	T	0	1169	0	1	0		rdd mock roots	1923	C	T	0	716	0	1	0
		935	C	T	954	731	0.5662	0.4338	0.5662			1567	C	T	85	1154	0.0686	0.9314	0.0686			1923	C	T	46	730	0.0593	0.9407	0.0593
	WT Fox roots	935	T	C	514	828	0.383	0.617	0.617		WT Fox roots										WT Fox roots	1923	C	T	0	729	0	1	0
		935	C	T	788	549	0.5894	0.4106	0.5894			1567	C	T	0	1146	0	1	0			1923	C	T	0	725	0	1	0
	dml2 Fox roots	935	C	T	872	561	0.6085	0.3915	0.6085		dml2 Fox roots	1567	C	T	0	1116	0	1	0		dml2 Fox roots	1923	C	T	0	706	0	1	0
		935	C	T	833	534	0.6094	0.3906	0.6094			1567	C	T	55	1138	0.0461	0.9539	0.0461			1923	C	T	0	696	0	1	0
	dml3 Fox roots	935	C	T	804	506	0.6137	0.3863	0.6137		dml3 Fox roots						0	1	0		dml3 Fox roots	1923	C	T	0	717	0	1	0
		935	T	C	519	674	0.435	0.565	0.565								0	1	0			1923	C	T	50	702	0.0665	0.9335	0.0665
	ros1 Fox roots										ros1 Fox roots	1567	C	T	0	1239	0	1	0		ros1 Fox roots	1923	C	T	0	701	0	1	0	#DIV/0!
		935	T	C	555	756	0.4233	0.5767	0.5767			1567	C	T	0	1209	0	1	0			1923	C	T	0	720	0	1	0
	rdd Fox roots	935	T	C	530	679	0.4384	0.5616	0.5616		rdd Fox roots	1567	C	T	48	1237	0.0374	0.9626	0.0374		rdd Fox roots	1923	C	T	0	733	0	1	0
												1567	C	T	0	1173	0	1	0			1923	C	T	0	710	0	1	0
	WT mock shoots	935	C	T	779	490	0.6139	0.3861	0.6139		WT mock shoots	1567	C	T	0	1222	0	1	0		WT mock shoots	1923	C	T	0	689	0	1	0
		935	C	T	775	456	0.6296	0.3704	0.6296			1567	C	T	0	1136	0	1	0			1923	C	T	0	730	0	1	0
	dml2 mock shoots	935	C	T	814	458	0.6399	0.3601	0.6399		dml2 mock shoots	1567	C	T	0	1179	0	1	0		dml2 mock shoots	1923	C	T	0	699	0	1	0
		935	C	T	798	449	0.6399	0.3601	0.6399			1567	C	T	0	1253	0	1	0			1923	C	T	0	715	0	1	0
	dml3 mock shoots	935	C	T	776	450	0.633	0.367	0.633		dml3 mock shoots	1567	C	T	0	1350	0	1	0		dml3 mock shoots	1923	C	T	0	728	0	1	0
		935	C	T	746	421	0.6392	0.3608	0.6392			1567	C	T	0	1217	0	1	0			1923	C	T	0	745	0	1	0
	ros1 mock shoots	935	C	T	783	505	0.6079	0.3921	0.6079		ros1 mock shoots	1567	C	T	0	1177	0	1	0		ros1 mock shoots	1923	C	T	0	701	0	1	0	#DIV/0!
		935	C	T	790	496	0.6143	0.3857	0.6143			1567	C	T	78	1167	0.0627	0.9373	0.0627			1923	C	T	0	727	0	1	0
	rdd mock shoots	935	C	T	762	519	0.5948	0.4052	0.5948		rdd mock shoots	1567	C	T	0	1215	0	1	0		rdd mock shoots	1923	C	T	0	718	0	1	0
		935	C	T	720	542	0.5705	0.4295	0.5705			1567	C	T	0	1227	0	1	0			1923	C	T	0	726	0	1	0
	WT Fox shoots	935	C	T	746	450	0.6237	0.3763	0.6237		WT Fox shoots	1567	C	T	0	1184	0	1	0		WT Fox shoots	1923	C	T	0	767	0	1	0
		935	C	T	764	464	0.6221	0.3779	0.6221			1567	C	T	0	1147	0	1	0			1923	C	T	0	703	0	1	0
	dml2 Fox shoots	935	T	C	505	691	0.4222	0.5778	0.5778		dml2 Fox shoots	1567	C	T	0	1209	0	1	0		dml2 Fox shoots	1923	C	T	0	717	0	1	0
		935	C	T	792	496	0.6149	0.3851	0.6149								0	1	0
	dml3 Fox shoots	935	C	T	704	481	0.5941	0.4059	0.5941		dml3 Fox shoots						0	1	0		dml3 Fox shoots	1923	C	T	0	722	0	1	0
		935	C	T	774	479	0.6177	0.3823	0.6177			1567	C	T	0	1189	0	1	0
	ros1 Fox shoots										ros1 Fox shoots	1567	C	T	0	1208	0	1	0		ros1 Fox shoots	1923	C	T	0	733	0	1	0	#DIV/0!
		935	C	T	742	391	0.6549	0.3451	0.6549			1567	C	T	0	1155	0	1	0
	rdd Fox shoots	935	C	T	653	521	0.5562	0.4438	0.5562		rdd Fox shoots	1567	C	T	0	1202	0	1	0		rdd Fox shoots	1923	C	T	70	747	0.0857	0.9143	0.0857
		935	C	T	707	521	0.5757	0.4243	0.5757													1923	C	T	0	730	0	1	0
	WT mock roots	939	C	T	739	795	0.4817	0.5183	0.4817		WT mock roots	1570	C	T	0	722	0	1	0		WT mock roots	1927	C	T	104	830	0.1113	0.8887	0.1113
		939	C	T	795	844	0.4851	0.5149	0.4851			1570	C	T	77	745	0.0937	0.9063	0.0937			1927	C	T	0	875	0	1	0
	dml2 mock roots	939	T	C	840	859	0.4944	0.5056	0.5056		dml2 mock roots	1570	C	T	69	710	0.0886	0.9114	0.0886		dml2 mock roots	1927	C	T	0	857	0	1	0
		939	C	T	738	765	0.491	0.509	0.491			1570	C	T	0	749	0	1	0			1927	C	T	0	878	0	1	0
	dml3 mock roots	939	C	T	782	793	0.4965	0.5035	0.4965		dml3 mock roots	1570	C	T	0	745	0	1	0		dml3 mock roots	1927	C	T	0	814	0	1	0
		939	C	T	810	802	0.5025	0.4975	0.5025			1570	C	T	58	781	0.0691	0.9309	0.0691			1927	C	T	105	801	0.1159	0.8841	0.1159
	ros1 mock roots	939	C	T	780	791	0.4965	0.5035	0.4965		ros1 mock roots						0	1	0		ros1 mock roots	1927	C	T	0	841	0	1	0	0.0377496
		939	C	T	808	759	0.5156	0.4844	0.5156			1570	C	T	0	751	0	1	0			1927	C	T	0	878	0	1	0
	rdd mock roots	939	C	T	792	802	0.4969	0.5031	0.4969		rdd mock roots	1570	C	T	0	781	0	1	0		rdd mock roots	1927	C	T	48	854	0.0532	0.9468	0.0532
		939	C	T	1000	897	0.5271	0.4729	0.5271			1570	C	T	56	792	0.066	0.934	0.066			1927	C	T	73	842	0.0798	0.9202	0.0798
	WT Fox roots	939	T	C	704	794	0.47	0.53	0.53		WT Fox roots										WT Fox roots	1927	C	T	0	875	0	1	0
		939	C	T	848	806	0.5127	0.4873	0.5127			1570	C	T	0	761	0	1	0			1927	C	T	0	891	0	1	0
	dml2 Fox roots	939	C	T	929	789	0.5407	0.4593	0.5407		dml2 Fox roots	1570	C	T	0	713	0	1	0		dml2 Fox roots	1927	C	T	0	870	0	1	0
		939	C	T	823	724	0.532	0.468	0.532			1570	C	T	0	722	0	1	0			1927	C	T	0	843	0	1	0
	dml3 Fox roots	939	C	T	804	705	0.5328	0.4672	0.5328		dml3 Fox roots						0	1	0		dml3 Fox roots	1927	C	T	0	875	0	1	0
		939	T	C	714	778	0.4786	0.5214	0.5214								0	1	0			1927	C	T	0	862	0	1	0
	ros1 Fox roots										ros1 Fox roots	1570	C	T	0	753	0	1	0		ros1 Fox roots	1927	C	T	0	884	0	1	0	#DIV/0!
		939	T	C	781	948	0.4517	0.5483	0.5483			1570	C	T	0	744	0	1	0			1927	C	T	0	890	0	1	0
	rdd Fox roots	939	T	C	732	810	0.4747	0.5253	0.5253		rdd Fox roots	1570	C	T	0	791	0	1	0		rdd Fox roots	1927	C	T	0	888	0	1	0
												1570	C	T	0	724	0	1	0			1927	C	T	0	899	0	1	0
	WT mock shoots	939	C	T	801	706	0.5315	0.4685	0.5315		WT mock shoots	1570	C	T	0	785	0	1	0		WT mock shoots	1927	C	T	0	865	0	1	0
		939	C	T	752	670	0.5288	0.4712	0.5288			1570	C	T	0	761	0	1	0			1927	C	T	0	873	0	1	0
	dml2 mock shoots	939	C	T	813	624	0.5658	0.4342	0.5658		dml2 mock shoots	1570	C	T	0	755	0	1	0		dml2 mock shoots	1927	C	T	0	871	0	1	0
		939	C	T	781	606	0.5631	0.4369	0.5631			1570	C	T	0	777	0	1	0			1927	C	T	0	873	0	1	0
	dml3 mock shoots	939	C	T	734	650	0.5303	0.4697	0.5303		dml3 mock shoots	1570	C	T	0	811	0	1	0		dml3 mock shoots	1927	C	T	0	883	0	1	0
		939	C	T	786	605	0.5651	0.4349	0.5651			1570	C	T	0	754	0	1	0			1927	C	T	81	878	0.0845	0.9155	0.0845
	ros1 mock shoots	939	C	T	736	719	0.5058	0.4942	0.5058		ros1 mock shoots	1570	C	T	0	759	0	1	0		ros1 mock shoots	1927	C	T	0	872	0	1	0	0.42265
		939	C	T	750	698	0.518	0.482	0.518			1570	C	T	0	831	0	1	0			1927	C	T	0	879	0	1	0
	rdd mock shoots	939	C	T	750	709	0.5141	0.4859	0.5141		rdd mock shoots	1570	C	T	0	751	0	1	0		rdd mock shoots	1927	C	T	0	881	0	1	0
		939	C	T	696	720	0.4915	0.5085	0.4915			1570	C	T	0	756	0	1	0			1927	C	T	65	884	0.0685	0.9315	0.0685
	WT Fox shoots	939	C	T	724	658	0.5239	0.4761	0.5239		WT Fox shoots	1570	C	T	0	784	0	1	0		WT Fox shoots	1927	C	T	0	852	0	1	0
		939	C	T	727	618	0.5405	0.4595	0.5405			1570	C	T	0	800	0	1	0			1927	C	T	0	885	0	1	0
	dml2 Fox shoots	939	T	C	692	707	0.4946	0.5054	0.5054		dml2 Fox shoots	1570	C	T	0	802	0	1	0		dml2 Fox shoots	1927	C	T	0	884	0	1	0
		939	C	T	803	644	0.5549	0.4451	0.5549								0	1	0
	dml3 Fox shoots	939	C	T	690	667	0.5085	0.4915	0.5085		dml3 Fox shoots						0	1	0		dml3 Fox shoots	1927	C	T	0	866	0	1	0
		939	C	T	738	669	0.5245	0.4755	0.5245			1570	C	T	0	819	0	1	0
	ros1 Fox shoots										ros1 Fox shoots	1570	C	T	0	813	0	1	0		ros1 Fox shoots	1927	C	T	78	855	0.0836	0.9164	0.0836	#DIV/0!
		939	C	T	618	450	0.5787	0.4213	0.5787			1570	C	T	0	794	0	1	0
	rdd Fox shoots	939	C	T	621	684	0.4759	0.5241	0.4759		rdd Fox shoots	1570	C	T	0	797	0	1	0		rdd Fox shoots	1927	C	T	129	870	0.1291	0.8709	0.1291
		939	C	T	674	696	0.492	0.508	0.492													1927	C	T	0	878	0	1	0
	WT mock roots	945	C	T	536	691	0.4368	0.5632	0.4368		WT mock roots	1618	C	T	0	888	0	1	0		WT mock roots	1931	C	T	106	773	0.1206	0.8794	0.1206
		945	C	T	548	729	0.4291	0.5709	0.4291			1618	C	T	80	918	0.0802	0.9198	0.0802			1931	C	T	0	842	0	1	0
	dml2 mock roots	945	T	C	728	647	0.5295	0.4705	0.4705		dml2 mock roots	1618	C	T	84	898	0.0855	0.9145	0.0855		dml2 mock roots	1931	C	T	0	824	0	1	0
		945	C	T	516	655	0.4406	0.5594	0.4406			1618	C	T	0	871	0	1	0			1931	C	T	0	812	0	1	0
	dml3 mock roots	945	C	T	594	675	0.4681	0.5319	0.4681		dml3 mock roots	1618	C	T	0	894	0	1	0		dml3 mock roots	1931	C	T	0	836	0	1	0
		945	C	T	581	720	0.4466	0.5534	0.4466			1618	C	T	81	898	0.0827	0.9173	0.0827			1931	C	T	0	848	0	1	0
	ros1 mock roots	945	C	T	347	731	0.3219	0.6781	0.3219		ros1 mock roots	1618	C	T	67	827	0.0749	0.9251	0.0749		ros1 mock roots	1931	C	T	0	834	0	1	0	0.42265
		945	C	T	389	699	0.3575	0.6425	0.3575			1618	C	T	0	874	0	1	0			1931	C	T	0	820	0	1	0
	rdd mock roots	945	C	T	400	731	0.3537	0.6463	0.3537		rdd mock roots	1618	C	T	0	885	0	1	0		rdd mock roots	1931	C	T	0	812	0	1	0
		945	C	T	496	838	0.3718	0.6282	0.3718			1618	C	T	78	848	0.0842	0.9158	0.0842			1931	C	T	72	836	0.0793	0.9207	0.0793
	WT Fox roots	945	T	C	686	556	0.5523	0.4477	0.4477		WT Fox roots										WT Fox roots	1931	C	T	0	840	0	1	0
		945	C	T	554	727	0.4325	0.5675	0.4325			1618	C	T	0	893	0	1	0			1931	C	T	0	822	0	1	0
	dml2 Fox roots	945	C	T	639	717	0.4712	0.5288	0.4712		dml2 Fox roots	1618	C	T	55	925	0.0561	0.9439	0.0561		dml2 Fox roots	1931	C	T	0	830	0	1	0
		945	C	T	645	684	0.4853	0.5147	0.4853			1618	C	T	92	906	0.0922	0.9078	0.0922			1931	C	T	103	826	0.1109	0.8891	0.1109
	dml3 Fox roots	945	C	T	521	619	0.457	0.543	0.457		dml3 Fox roots	1618	C	T	57	888	0.0603	0.9397	0.0603		dml3 Fox roots	1931	C	T	0	857	0	1	0
		945	T	C	736	419	0.6372	0.3628	0.3628			1618	C	T	70	939	0.0694	0.9306	0.0694			1931	C	T	0	817	0	1	0
	ros1 Fox roots										ros1 Fox roots	1618	C	T	0	900	0	1	0		ros1 Fox roots	1931	C	T	0	840	0	1	0	#DIV/0!
		945	T	C	818	425	0.6581	0.3419	0.3419			1618	C	T	0	881	0	1	0			1931	C	T	0	837	0	1	0
	rdd Fox roots	945	T	C	718	397	0.6439	0.3561	0.3561		rdd Fox roots	1618	C	T	85	932	0.0836	0.9164	0.0836		rdd Fox roots	1931	C	T	0	839	0	1	0
												1618	C	T	134	850	0.1362	0.8638	0.1362			1931	C	T	0	818	0	1	0
	WT mock shoots	945	C	T	617	653	0.4858	0.5142	0.4858		WT mock shoots	1618	C	T	0	868	0	1	0		WT mock shoots	1931	C	T	0	823	0	1	0
		945	C	T	603	608	0.4979	0.5021	0.4979			1618	C	T	0	873	0	1	0			1931	C	T	0	805	0	1	0
	dml2 mock shoots	945	C	T	706	586	0.5464	0.4536	0.5464		dml2 mock shoots	1618	C	T	0	878	0	1	0		dml2 mock shoots	1931	C	T	0	841	0	1	0
		945	C	T	700	559	0.556	0.444	0.556			1618	C	T	0	875	0	1	0			1931	C	T	0	841	0	1	0
	dml3 mock shoots	945	C	T	589	577	0.5051	0.4949	0.5051		dml3 mock shoots	1618	C	T	0	970	0	1	0		dml3 mock shoots	1931	C	T	0	821	0	1	0
		945	C	T	671	586	0.5338	0.4662	0.5338			1618	C	T	0	917	0	1	0			1931	C	T	0	822	0	1	0
	ros1 mock shoots	945	C	T	492	663	0.426	0.574	0.426		ros1 mock shoots	1618	C	T	0	913	0	1	0		ros1 mock shoots	1931	C	T	0	846	0	1	0	#DIV/0!
		945	C	T	488	680	0.4178	0.5822	0.4178			1618	C	T	63	919	0.0642	0.9358	0.0642			1931	C	T	0	831	0	1	0
	rdd mock shoots	945	C	T	478	678	0.4135	0.5865	0.4135		rdd mock shoots	1618	C	T	0	887	0	1	0		rdd mock shoots	1931	C	T	0	827	0	1	0
		945	C	T	462	720	0.3909	0.6091	0.3909			1618	C	T	0	903	0	1	0			1931	C	T	0	835	0	1	0
	WT Fox shoots	945	C	T	619	607	0.5049	0.4951	0.5049		WT Fox shoots	1618	C	T	0	892	0	1	0		WT Fox shoots	1931	C	T	0	819	0	1	0
		945	C	T	581	594	0.4945	0.5055	0.4945			1618	C	T	0	910	0	1	0			1931	C	T	0	841	0	1	0
	dml2 Fox shoots	945	T	C	623	606	0.5069	0.4931	0.4931		dml2 Fox shoots	1618	C	T	0	896	0	1	0		dml2 Fox shoots	1931	C	T	0	847	0	1	0
		945	C	T	654	652	0.5008	0.4992	0.5008			1618	C	T	0	905	0	1	0
	dml3 Fox shoots	945	C	T	601	603	0.4992	0.5008	0.4992		dml3 Fox shoots	1618	C	T	0	873	0	1	0		dml3 Fox shoots	1931	C	T	0	840	0	1	0
		945	C	T	622	632	0.496	0.504	0.496			1618	C	T	0	937	0	1	0
	ros1 Fox shoots										ros1 Fox shoots	1618	C	T	0	840	0	1	0		ros1 Fox shoots	1931	C	T	0	826	0	1	0	#DIV/0!
		945	C	T	505	572	0.4689	0.5311	0.4689			1618	C	T	0	848	0	1	0
	rdd Fox shoots	945	C	T	436	631	0.4086	0.5914	0.4086		rdd Fox shoots	1618	C	T	0	812	0	1	0		rdd Fox shoots	1931	C	T	84	843	0.0906	0.9094	0.0906
		945	C	T	450	634	0.4151	0.5849	0.4151													1931	C	T	0	841	0	1	0
	WT mock roots	948	C	T	744	831	0.4724	0.5276	0.4724		WT mock roots	1619	C	T	56	1071	0.0497	0.9503	0.0497		WT mock roots	1944	C	T	0	772	0	1	0
		948	C	T	762	808	0.4854	0.5146	0.4854			1619	C	T	111	1017	0.0984	0.9016	0.0984			1944	C	T	0	839	0	1	0
	dml2 mock roots	948	T	C	843	911	0.4806	0.5194	0.5194		dml2 mock roots	1619	C	T	135	1037	0.1152	0.8848	0.1152		dml2 mock roots	1944	C	T	0	841	0	1	0
		948	C	T	734	766	0.4893	0.5107	0.4893			1619	C	T	51	1076	0.0453	0.9547	0.0453			1944	C	T	0	820	0	1	0
	dml3 mock roots	948	C	T	865	821	0.513	0.487	0.513		dml3 mock roots	1619	C	T	0	1033	0	1	0		dml3 mock roots	1944	C	T	0	882	0	1	0
		948	C	T	823	864	0.4878	0.5122	0.4878			1619	C	T	89	1063	0.0773	0.9227	0.0773			1944	C	T	0	871	0	1	0
	ros1 mock roots	948	C	T	512	864	0.3721	0.6279	0.3721		ros1 mock roots	1619	C	T	150	1011	0.1292	0.8708	0.1292		ros1 mock roots	1944	C	T	0	831	0	1	0	#DIV/0!
		948	C	T	552	832	0.3988	0.6012	0.3988			1619	C	T	63	1054	0.0564	0.9436	0.0564			1944	C	T	0	839	0	1	0
	rdd mock roots	948	C	T	609	839	0.4206	0.5794	0.4206		rdd mock roots	1619	C	T	0	1029	0	1	0		rdd mock roots	1944	C	T	0	833	0	1	0
		948	C	T	738	1008	0.4227	0.5773	0.4227			1619	C	T	112	967	0.1038	0.8962	0.1038			1944	C	T	0	857	0	1	0
	WT Fox roots	948	T	C	799	822	0.4929	0.5071	0.5071		WT Fox roots										WT Fox roots	1944	C	T	0	836	0	1	0
		948	C	T	823	833	0.497	0.503	0.497			1619	C	T	0	1057	0	1	0			1944	C	T	0	839	0	1	0
	dml2 Fox roots	948	C	T	873	788	0.5256	0.4744	0.5256		dml2 Fox roots	1619	C	T	74	1087	0.0637	0.9363	0.0637		dml2 Fox roots	1944	C	T	0	807	0	1	0
		948	C	T	882	759	0.5375	0.4625	0.5375			1619	C	T	88	1071	0.0759	0.9241	0.0759			1944	C	T	0	797	0	1	0
	dml3 Fox roots	948	C	T	768	753	0.5049	0.4951	0.5049		dml3 Fox roots	1619	C	T	0	1040	0	1	0		dml3 Fox roots	1944	C	T	0	830	0	1	0
		948	T	C	821	574	0.5885	0.4115	0.4115			1619	C	T	69	1000	0.0645	0.9355	0.0645			1944	C	T	0	794	0	1	0
	ros1 Fox roots										ros1 Fox roots	1619	C	T	0	1054	0	1	0		ros1 Fox roots	1944	C	T	0	780	0	1	0	#DIV/0!
		948	T	C	897	679	0.5692	0.4308	0.4308			1619	C	T	0	1071	0	1	0			1944	C	T	0	843	0	1	0
	rdd Fox roots	948	T	C	802	592	0.5753	0.4247	0.4247		rdd Fox roots	1619	C	T	0	1034	0	1	0		rdd Fox roots	1944	C	T	0	831	0	1	0
												1619	C	T	48	940	0.0486	0.9514	0.0486			1944	C	T	0	853	0	1	0
	WT mock shoots	948	C	T	885	674	0.5677	0.4323	0.5677		WT mock shoots	1619	C	T	0	1088	0	1	0		WT mock shoots	1944	C	T	0	829	0	1	0
		948	C	T	871	689	0.5583	0.4417	0.5583			1619	C	T	60	1043	0.0544	0.9456	0.0544			1944	C	T	0	866	0	1	0
	dml2 mock shoots	948	C	T	923	615	0.6001	0.3999	0.6001		dml2 mock shoots	1619	C	T	0	1037	0	1	0		dml2 mock shoots	1944	C	T	0	837	0	1	0
		948	C	T	965	610	0.6127	0.3873	0.6127			1619	C	T	0	1079	0	1	0			1944	C	T	0	840	0	1	0
	dml3 mock shoots	948	C	T	813	585	0.5815	0.4185	0.5815		dml3 mock shoots	1619	C	T	0	1154	0	1	0		dml3 mock shoots	1944	C	T	0	838	0	1	0
		948	C	T	923	599	0.6064	0.3936	0.6064			1619	C	T	0	1077	0	1	0			1944	C	T	0	790	0	1	0
	ros1 mock shoots	948	C	T	732	758	0.4913	0.5087	0.4913		ros1 mock shoots	1619	C	T	0	1076	0	1	0		ros1 mock shoots	1944	C	T	0	861	0	1	0	#DIV/0!
		948	C	T	729	771	0.486	0.514	0.486			1619	C	T	74	981	0.0701	0.9299	0.0701			1944	C	T	0	863	0	1	0
	rdd mock shoots	948	C	T	755	782	0.4912	0.5088	0.4912		rdd mock shoots	1619	C	T	0	1089	0	1	0		rdd mock shoots	1944	C	T	0	825	0	1	0
		948	C	T	703	858	0.4504	0.5496	0.4504			1619	C	T	0	1062	0	1	0			1944	C	T	0	856	0	1	0
	WT Fox shoots	948	C	T	833	618	0.5741	0.4259	0.5741		WT Fox shoots	1619	C	T	0	1067	0	1	0		WT Fox shoots	1944	C	T	0	803	0	1	0
		948	C	T	844	608	0.5813	0.4187	0.5813			1619	C	T	0	1003	0	1	0			1944	C	T	0	828	0	1	0
	dml2 Fox shoots	948	T	C	674	816	0.4523	0.5477	0.5477		dml2 Fox shoots	1619	C	T	0	970	0	1	0		dml2 Fox shoots	1944	C	T	0	864	0	1	0
		948	C	T	922	638	0.591	0.409	0.591			1619	C	T	0	1012	0	1	0
	dml3 Fox shoots	948	C	T	875	648	0.5745	0.4255	0.5745		dml3 Fox shoots	1619	C	T	0	1006	0	1	0		dml3 Fox shoots	1944	C	T	0	829	0	1	0
		948	C	T	952	672	0.5862	0.4138	0.5862			1619	C	T	0	1070	0	1	0
	ros1 Fox shoots										ros1 Fox shoots	1619	C	T	0	951	0	1	0		ros1 Fox shoots	1944	C	T	0	852	0	1	0	#DIV/0!
		948	C	T	755	616	0.5507	0.4493	0.5507			1619	C	T	0	975	0	1	0
	rdd Fox shoots	948	C	T	668	730	0.4778	0.5222	0.4778		rdd Fox shoots	1619	C	T	0	985	0	1	0		rdd Fox shoots	1944	C	T	75	796	0.0861	0.9139	0.0861
		948	C	T	667	755	0.4691	0.5309	0.4691													1944	C	T	0	838	0	1	0
	WT mock roots	949	C	T	753	569	0.5696	0.4304	0.5696		WT mock roots	1627	C	T	0	1092	0	1	0		WT mock roots	1948	C	T	85	886	0.0875	0.9125	0.0875
		949	C	T	783	611	0.5617	0.4383	0.5617			1627	C	T	66	1042	0.0596	0.9404	0.0596			1948	C	T	0	1049	0	1	0
	dml2 mock roots	949	T	C	612	886	0.4085	0.5915	0.5915		dml2 mock roots	1627	C	T	82	1070	0.0712	0.9288	0.0712		dml2 mock roots	1948	C	T	0	950	0	1	0
		949	C	T	754	568	0.5703	0.4297	0.5703			1627	C	T	0	1003	0	1	0			1948	C	T	0	958	0	1	0
	dml3 mock roots	949	C	T	832	592	0.5843	0.4157	0.5843		dml3 mock roots	1627	C	T	0	1012	0	1	0		dml3 mock roots	1948	C	T	136	910	0.13	0.87	0.13
		949	C	T	866	649	0.5716	0.4284	0.5716			1627	C	T	59	1055	0.053	0.947	0.053			1948	C	T	133	941	0.1238	0.8762	0.1238
	ros1 mock roots	949	C	T	669	613	0.5218	0.4782	0.5218		ros1 mock roots	1627	C	T	49	927	0.0502	0.9498	0.0502		ros1 mock roots	1948	C	T	0	986	0	1	0	0.0276663
		949	C	T	688	598	0.535	0.465	0.535			1627	C	T	0	1019	0	1	0			1948	C	T	0	1037	0	1	0
	rdd mock roots	949	C	T	740	605	0.5502	0.4498	0.5502		rdd mock roots	1627	C	T	0	1031	0	1	0		rdd mock roots	1948	C	T	51	1024	0.0474	0.9526	0.0474
		949	C	T	923	729	0.5587	0.4413	0.5587			1627	C	T	75	928	0.0748	0.9252	0.0748			1948	C	T	71	992	0.0668	0.9332	0.0668
	WT Fox roots	949	T	C	574	851	0.4028	0.5972	0.5972		WT Fox roots										WT Fox roots	1948	C	T	0	1021	0	1	0
		949	C	T	823	615	0.5723	0.4277	0.5723			1627	C	T	0	1044	0	1	0			1948	C	T	0	1006	0	1	0
	dml2 Fox roots	949	C	T	890	582	0.6046	0.3954	0.6046		dml2 Fox roots	1627	C	T	0	1063	0	1	0		dml2 Fox roots	1948	C	T	0	1011	0	1	0
		949	C	T	886	557	0.614	0.386	0.614			1627	C	T	51	1002	0.0484	0.9516	0.0484			1948	C	T	0	943	0	1	0
	dml3 Fox roots	949	C	T	780	535	0.5932	0.4068	0.5932		dml3 Fox roots	1627	C	T	0	946	0	1	0		dml3 Fox roots	1948	C	T	0	985	0	1	0
		949	T	C	555	649	0.461	0.539	0.539			1627	C	T	57	1018	0.053	0.947	0.053			1948	C	T	0	1003	0	1	0
	ros1 Fox roots										ros1 Fox roots	1627	C	T	0	1010	0	1	0		ros1 Fox roots	1948	C	T	53	1018	0.0495	0.9505	0.0495	0.943617
		949	T	C	641	795	0.4464	0.5536	0.5536			1627	C	T	0	1066	0	1	0			1948	C	T	0	998	0	1	0
	rdd Fox roots	949	T	C	588	717	0.4506	0.5494	0.5494		rdd Fox roots	1627	C	T	49	904	0.0514	0.9486	0.0514		rdd Fox roots	1948	C	T	46	994	0.0442	0.9558	0.0442
												1627	C	T	0	937	0	1	0			1948	C	T	0	1007	0	1	0
	WT mock shoots	949	C	T	813	499	0.6197	0.3803	0.6197		WT mock shoots	1627	C	T	0	1038	0	1	0		WT mock shoots	1948	C	T	0	969	0	1	0
		949	C	T	796	488	0.6199	0.3801	0.6199			1627	C	T	0	1045	0	1	0			1948	C	T	0	1030	0	1	0
	dml2 mock shoots	949	C	T	831	434	0.6569	0.3431	0.6569		dml2 mock shoots	1627	C	T	0	1018	0	1	0		dml2 mock shoots	1948	C	T	0	1001	0	1	0
		949	C	T	840	443	0.6547	0.3453	0.6547			1627	C	T	0	1078	0	1	0			1948	C	T	0	987	0	1	0
	dml3 mock shoots	949	C	T	741	410	0.6438	0.3562	0.6438		dml3 mock shoots	1627	C	T	0	1128	0	1	0		dml3 mock shoots	1948	C	T	0	963	0	1	0
		949	C	T	811	458	0.6391	0.3609	0.6391			1627	C	T	0	1022	0	1	0			1948	C	T	92	978	0.086	0.914	0.086
	ros1 mock shoots	949	C	T	744	542	0.5785	0.4215	0.5785		ros1 mock shoots	1627	C	T	0	1058	0	1	0		ros1 mock shoots	1948	C	T	0	1029	0	1	0	0.0650883
		949	C	T	750	544	0.5796	0.4204	0.5796			1627	C	T	57	1040	0.052	0.948	0.052			1948	C	T	0	1010	0	1	0
	rdd mock shoots	949	C	T	742	527	0.5847	0.4153	0.5847		rdd mock shoots	1627	C	T	0	1057	0	1	0		rdd mock shoots	1948	C	T	48	991	0.0462	0.9538	0.0462
		949	C	T	725	592	0.5505	0.4495	0.5505			1627	C	T	0	1081	0	1	0			1948	C	T	86	988	0.0801	0.9199	0.0801
	WT Fox shoots	949	C	T	769	449	0.6314	0.3686	0.6314		WT Fox shoots	1627	C	T	0	1057	0	1	0		WT Fox shoots	1948	C	T	46	955	0.046	0.954	0.046
		949	C	T	761	452	0.6274	0.3726	0.6274			1627	C	T	0	1019	0	1	0			1948	C	T	0	1027	0	1	0
	dml2 Fox shoots	949	T	C	504	736	0.4065	0.5935	0.5935		dml2 Fox shoots	1627	C	T	0	1067	0	1	0		dml2 Fox shoots	1948	C	T	0	982	0	1	0
		949	C	T	828	471	0.6374	0.3626	0.6374			1627	C	T	0	1023	0	1	0
	dml3 Fox shoots	949	C	T	771	482	0.6153	0.3847	0.6153		dml3 Fox shoots	1627	C	T	0	1009	0	1	0		dml3 Fox shoots	1948	C	T	0	993	0	1	0
		949	C	T	833	480	0.6344	0.3656	0.6344			1627	C	T	0	1041	0	1	0
	ros1 Fox shoots										ros1 Fox shoots	1627	C	T	0	995	0	1	0		ros1 Fox shoots	1948	C	T	85	1005	0.078	0.922	0.078	#DIV/0!
		949	C	T	754	442	0.6304	0.3696	0.6304			1627	C	T	0	988	0	1	0
	rdd Fox shoots	949	C	T	666	513	0.5649	0.4351	0.5649		rdd Fox shoots	1627	C	T	0	951	0	1	0		rdd Fox shoots	1948	C	T	106	952	0.1002	0.8998	0.1002
		949	C	T	692	514	0.5738	0.4262	0.5738													1948	C	T	0	1028	0	1	0
	WT mock roots	971	C	T	913	815	0.5284	0.4716	0.5284		WT mock roots	1635	C	T	0	951	0	1	0		WT mock roots	1959	C	T	47	829	0.0537	0.9463	0.0537
		971	C	T	914	764	0.5447	0.4553	0.5447			1635	C	T	173	1028	0.144	0.856	0.144			1959	C	T	0	906	0	1	0
	dml2 mock roots	971	T	C	771	982	0.4398	0.5602	0.5602		dml2 mock roots	1635	C	T	129	959	0.1186	0.8814	0.1186		dml2 mock roots	1959	C	T	0	884	0	1	0
		971	C	T	914	725	0.5577	0.4423	0.5577			1635	C	T	49	939	0.0496	0.9504	0.0496			1959	C	T	0	887	0	1	0
	dml3 mock roots	971	C	T	960	780	0.5517	0.4483	0.5517		dml3 mock roots	1635	C	T	51	972	0.0499	0.9501	0.0499		dml3 mock roots	1959	C	T	0	930	0	1	0
		971	C	T	1030	793	0.565	0.435	0.565			1635	C	T	122	959	0.1129	0.8871	0.1129			1959	C	T	0	928	0	1	0
	ros1 mock roots	971	C	T	805	756	0.5157	0.4843	0.5157		ros1 mock roots	1635	C	T	96	909	0.0955	0.9045	0.0955		ros1 mock roots	1959	C	T	0	879	0	1	0	0.42265
		971	C	T	793	817	0.4925	0.5075	0.4925			1635	C	T	53	907	0.0552	0.9448	0.0552			1959	C	T	0	897	0	1	0
	rdd mock roots	971	C	T	852	826	0.5077	0.4923	0.5077		rdd mock roots	1635	C	T	0	931	0	1	0		rdd mock roots	1959	C	T	0	874	0	1	0
		971	C	T	983	881	0.5274	0.4726	0.5274			1635	C	T	155	884	0.1492	0.8508	0.1492			1959	C	T	59	900	0.0615	0.9385	0.0615
	WT Fox roots	971	T	C	725	938	0.436	0.564	0.564		WT Fox roots										WT Fox roots	1959	C	T	0	897	0	1	0
		971	C	T	1016	780	0.5657	0.4343	0.5657			1635	C	T	0	971	0	1	0			1959	C	T	0	921	0	1	0
	dml2 Fox roots	971	C	T	1128	724	0.6091	0.3909	0.6091		dml2 Fox roots	1635	C	T	78	1005	0.072	0.928	0.072		dml2 Fox roots	1959	C	T	0	912	0	1	0
		971	C	T	973	720	0.5747	0.4253	0.5747			1635	C	T	74	950	0.0723	0.9277	0.0723			1959	C	T	0	844	0	1	0
	dml3 Fox roots	971	C	T	1054	696	0.6023	0.3977	0.6023		dml3 Fox roots	1635	C	T	53	969	0.0519	0.9481	0.0519		dml3 Fox roots	1959	C	T	0	889	0	1	0
		971	T	C	692	924	0.4282	0.5718	0.5718			1635	C	T	88	920	0.0873	0.9127	0.0873			1959	C	T	0	837	0	1	0
	ros1 Fox roots										ros1 Fox roots	1635	C	T	0	990	0	1	0		ros1 Fox roots	1959	C	T	0	856	0	1	0	#DIV/0!
		971	T	C	765	940	0.4487	0.5513	0.5513			1635	C	T	0	934	0	1	0			1959	C	T	0	888	0	1	0
	rdd Fox roots	971	T	C	738	888	0.4539	0.5461	0.5461		rdd Fox roots	1635	C	T	0	899	0	1	0		rdd Fox roots	1959	C	T	0	912	0	1	0
												1635	C	T	73	898	0.0752	0.9248	0.0752			1959	C	T	0	884	0	1	0
	WT mock shoots	971	C	T	977	628	0.6087	0.3913	0.6087		WT mock shoots	1635	C	T	0	1001	0	1	0		WT mock shoots	1959	C	T	0	864	0	1	0
		971	C	T	969	643	0.6011	0.3989	0.6011			1635	C	T	72	1005	0.0669	0.9331	0.0669			1959	C	T	0	876	0	1	0
	dml2 mock shoots	971	C	T	1035	601	0.6326	0.3674	0.6326		dml2 mock shoots	1635	C	T	0	963	0	1	0		dml2 mock shoots	1959	C	T	0	913	0	1	0
		971	C	T	1085	580	0.6517	0.3483	0.6517			1635	C	T	0	974	0	1	0			1959	C	T	0	820	0	1	0
	dml3 mock shoots	971	C	T	954	539	0.639	0.361	0.639		dml3 mock shoots	1635	C	T	52	1084	0.0458	0.9542	0.0458		dml3 mock shoots	1959	C	T	0	883	0	1	0
		971	C	T	1008	563	0.6416	0.3584	0.6416			1635	C	T	0	983	0	1	0			1959	C	T	50	873	0.0542	0.9458	0.0542
	ros1 mock shoots	971	C	T	904	665	0.5762	0.4238	0.5762		ros1 mock shoots	1635	C	T	0	991	0	1	0		ros1 mock shoots	1959	C	T	0	924	0	1	0	0.42265
		971	C	T	874	706	0.5532	0.4468	0.5532			1635	C	T	82	926	0.0813	0.9187	0.0813			1959	C	T	0	928	0	1	0
	rdd mock shoots	971	C	T	814	682	0.5441	0.4559	0.5441		rdd mock shoots	1635	C	T	0	956	0	1	0		rdd mock shoots	1959	C	T	0	885	0	1	0
		971	C	T	857	761	0.5297	0.4703	0.5297			1635	C	T	0	983	0	1	0			1959	C	T	46	927	0.0473	0.9527	0.0473
	WT Fox shoots	971	C	T	923	625	0.5963	0.4037	0.5963		WT Fox shoots	1635	C	T	0	976	0	1	0		WT Fox shoots	1959	C	T	0	834	0	1	0
		971	C	T	1010	587	0.6324	0.3676	0.6324			1635	C	T	0	925	0	1	0			1959	C	T	0	910	0	1	0
	dml2 Fox shoots	971	T	C	671	977	0.4072	0.5928	0.5928		dml2 Fox shoots	1635	C	T	0	946	0	1	0		dml2 Fox shoots	1959	C	T	0	919	0	1	0
		971	C	T	1022	614	0.6247	0.3753	0.6247			1635	C	T	0	961	0	1	0
	dml3 Fox shoots	971	C	T	996	618	0.6171	0.3829	0.6171		dml3 Fox shoots	1635	C	T	0	938	0	1	0		dml3 Fox shoots	1959	C	T	0	912	0	1	0
		971	C	T	1034	609	0.6293	0.3707	0.6293			1635	C	T	0	931	0	1	0
	ros1 Fox shoots										ros1 Fox shoots	1635	C	T	0	899	0	1	0		ros1 Fox shoots	1959	C	T	0	839	0	1	0	#DIV/0!
		971	C	T	780	596	0.5669	0.4331	0.5669			1635	C	T	0	831	0	1	0
	rdd Fox shoots	971	C	T	802	689	0.5379	0.4621	0.5379		rdd Fox shoots	1635	C	T	0	874	0	1	0		rdd Fox shoots	1959	C	T	54	859	0.0591	0.9409	0.0591
		971	C	T	825	749	0.5241	0.4759	0.5241													1959	C	T	0	866	0	1	0
	WT mock roots	986	C	T	1004	756	0.5705	0.4295	0.5705		WT mock roots	1643	C	T	0	984	0	1	0		WT mock roots	1979	C	T	52	596	0.0802	0.9198	0.0802
		986	C	T	1014	703	0.5906	0.4094	0.5906			1643	C	T	122	984	0.1103	0.8897	0.1103			1979	C	T	0	708	0	1	0
	dml2 mock roots	986	T	C	673	1024	0.3966	0.6034	0.6034		dml2 mock roots	1643	C	T	102	964	0.0957	0.9043	0.0957		dml2 mock roots	1979	C	T	0	675	0	1	0
		986	C	T	1031	706	0.5936	0.4064	0.5936			1643	C	T	0	896	0	1	0			1979	C	T	0	652	0	1	0
	dml3 mock roots	986	C	T	1025	662	0.6076	0.3924	0.6076		dml3 mock roots	1643	C	T	0	981	0	1	0		dml3 mock roots	1979	C	T	0	713	0	1	0
		986	C	T	1071	688	0.6089	0.3911	0.6089			1643	C	T	115	967	0.1063	0.8937	0.1063			1979	C	T	0	708	0	1	0
	ros1 mock roots	986	C	T	912	751	0.5484	0.4516	0.5484		ros1 mock roots	1643	C	T	155	904	0.1464	0.8536	0.1464		ros1 mock roots	1979	C	T	0	667	0	1	0	0.0136105
		986	C	T	858	792	0.52	0.48	0.52			1643	C	T	50	922	0.0514	0.9486	0.0514			1979	C	T	0	705	0	1	0
	rdd mock roots	986	C	T	925	794	0.5381	0.4619	0.5381		rdd mock roots	1643	C	T	0	1000	0	1	0		rdd mock roots	1979	C	T	49	655	0.0696	0.9304	0.0696
		986	C	T	951	789	0.5466	0.4534	0.5466			1643	C	T	135	894	0.1312	0.8688	0.1312			1979	C	T	64	662	0.0882	0.9118	0.0882
	WT Fox roots	986	T	C	669	995	0.402	0.598	0.598		WT Fox roots										WT Fox roots	1979	C	T	0	666	0	1	0
		986	C	T	1081	660	0.6209	0.3791	0.6209			1643	C	T	0	942	0	1	0			1979	C	T	0	657	0	1	0
	dml2 Fox roots	986	C	T	1199	622	0.6584	0.3416	0.6584		dml2 Fox roots	1643	C	T	77	963	0.074	0.926	0.074		dml2 Fox roots	1979	C	T	0	664	0	1	0
		986	C	T	1025	731	0.5837	0.4163	0.5837			1643	C	T	79	1001	0.0731	0.9269	0.0731			1979	C	T	0	639	0	1	0
	dml3 Fox roots	986	C	T	1111	642	0.6338	0.3662	0.6338		dml3 Fox roots	1643	C	T	52	928	0.0531	0.9469	0.0531		dml3 Fox roots	1979	C	T	0	640	0	1	0
		986	T	C	698	1080	0.3926	0.6074	0.6074			1643	C	T	85	874	0.0886	0.9114	0.0886			1979	C	T	0	653	0	1	0
	ros1 Fox roots										ros1 Fox roots	1643	C	T	0	915	0	1	0		ros1 Fox roots	1979	C	T	0	626	0	1	0	#DIV/0!
		986	T	C	706	991	0.416	0.584	0.584			1643	C	T	0	906	0	1	0			1979	C	T	0	668	0	1	0
	rdd Fox roots	986	T	C	696	949	0.4231	0.5769	0.5769		rdd Fox roots	1643	C	T	0	813	0	1	0		rdd Fox roots	1979	C	T	0	649	0	1	0
												1643	C	T	62	871	0.0665	0.9335	0.0665			1979	C	T	0	663	0	1	0
	WT mock shoots	986	C	T	1129	546	0.674	0.326	0.674		WT mock shoots	1643	C	T	0	952	0	1	0		WT mock shoots	1979	C	T	0	642	0	1	0
		986	C	T	1138	533	0.681	0.319	0.681			1643	C	T	0	954	0	1	0			1979	C	T	0	647	0	1	0
	dml2 mock shoots	986	C	T	1175	486	0.7074	0.2926	0.7074		dml2 mock shoots	1643	C	T	0	970	0	1	0		dml2 mock shoots	1979	C	T	0	699	0	1	0
		986	C	T	1228	524	0.7009	0.2991	0.7009			1643	C	T	0	954	0	1	0			1979	C	T	0	619	0	1	0
	dml3 mock shoots	986	C	T	1112	488	0.695	0.305	0.695		dml3 mock shoots	1643	C	T	0	994	0	1	0		dml3 mock shoots	1979	C	T	0	662	0	1	0
		986	C	T	1139	429	0.7264	0.2736	0.7264			1643	C	T	0	954	0	1	0			1979	C	T	0	639	0	1	0
	ros1 mock shoots	986	C	T	1085	494	0.6871	0.3129	0.6871		ros1 mock shoots	1643	C	T	0	938	0	1	0		ros1 mock shoots	1979	C	T	0	680	0	1	0	#DIV/0!
		986	C	T	1047	583	0.6423	0.3577	0.6423			1643	C	T	48	944	0.0484	0.9516	0.0484			1979	C	T	0	683	0	1	0
	rdd mock shoots	986	C	T	959	549	0.6359	0.3641	0.6359		rdd mock shoots	1643	C	T	0	924	0	1	0		rdd mock shoots	1979	C	T	0	678	0	1	0
		986	C	T	1052	611	0.6326	0.3674	0.6326			1643	C	T	0	982	0	1	0			1979	C	T	0	717	0	1	0
	WT Fox shoots	986	C	T	1118	540	0.6743	0.3257	0.6743		WT Fox shoots	1643	C	T	0	962	0	1	0		WT Fox shoots	1979	C	T	0	617	0	1	0
		986	C	T	1255	562	0.6907	0.3093	0.6907			1643	C	T	0	950	0	1	0			1979	C	T	0	689	0	1	0
	dml2 Fox shoots	986	T	C	576	1138	0.3361	0.6639	0.6639		dml2 Fox shoots	1643	C	T	0	931	0	1	0		dml2 Fox shoots	1979	C	T	0	674	0	1	0
		986	C	T	1168	528	0.6887	0.3113	0.6887			1643	C	T	0	960	0	1	0
	dml3 Fox shoots	986	C	T	1145	501	0.6956	0.3044	0.6956		dml3 Fox shoots	1643	C	T	0	954	0	1	0		dml3 Fox shoots	1979	C	T	0	688	0	1	0
		986	C	T	1206	542	0.6899	0.3101	0.6899			1643	C	T	0	982	0	1	0
	ros1 Fox shoots										ros1 Fox shoots	1643	C	T	0	926	0	1	0		ros1 Fox shoots	1979	C	T	0	667	0	1	0	#DIV/0!
		986	C	T	894	859	0.51	0.49	0.51			1643	C	T	0	925	0	1	0
	rdd Fox shoots	986	C	T	1047	617	0.6292	0.3708	0.6292		rdd Fox shoots	1643	C	T	0	900	0	1	0		rdd Fox shoots	1979	C	T	0	707	0	1	0
		986	C	T	1015	673	0.6013	0.3987	0.6013													1979	C	T	0	671	0	1	0
	WT mock roots	990	C	T	1372	377	0.7844	0.2156	0.7844		WT mock roots						0	1	0		WT mock roots	1981	C	T	78	728	0.0968	0.9032	0.0968
		990	C	T	1314	395	0.7689	0.2311	0.7689			1650	C	T	76	865	0.0808	0.9192	0.0808			1981	C	T	0	841	0	1	0
	dml2 mock roots	990	T	C	379	1437	0.2087	0.7913	0.7913		dml2 mock roots	1650	C	T	88	889	0.0901	0.9099	0.0901		dml2 mock roots	1981	C	T	0	802	0	1	0
		990	C	T	1393	366	0.7919	0.2081	0.7919			1650	C	T	0	817	0	1	0			1981	C	T	0	839	0	1	0
	dml3 mock roots	990	C	T	1437	368	0.7961	0.2039	0.7961		dml3 mock roots	1650	C	T	0	868	0	1	0		dml3 mock roots	1981	C	T	0	870	0	1	0
		990	C	T	1456	382	0.7922	0.2078	0.7922			1650	C	T	52	843	0.0581	0.9419	0.0581			1981	C	T	0	861	0	1	0
	ros1 mock roots	990	C	T	1653	355	0.8232	0.1768	0.8232		ros1 mock roots	1650	C	T	0	749	0	1	0		ros1 mock roots	1981	C	T	0	817	0	1	0	0.00603651
		990	C	T	1742	370	0.8248	0.1752	0.8248			1650	C	T	0	819	0	1	0			1981	C	T	0	834	0	1	0
	rdd mock roots	990	C	T	1738	375	0.8225	0.1775	0.8225		rdd mock roots	1650	C	T	0	868	0	1	0		rdd mock roots	1981	C	T	49	815	0.0567	0.9433	0.0567
		990	C	T	1883	398	0.8255	0.1745	0.8255			1650	C	T	77	709	0.098	0.902	0.098			1981	C	T	59	831	0.0663	0.9337	0.0663
	WT Fox roots	990	T	C	373	1299	0.2231	0.7769	0.7769		WT Fox roots										WT Fox roots	1981	C	T	0	863	0	1	0
		990	C	T	1380	383	0.7828	0.2172	0.7828			1650	C	T	0	833	0	1	0			1981	C	T	0	837	0	1	0
	dml2 Fox roots	990	C	T	1438	353	0.8029	0.1971	0.8029		dml2 Fox roots	1650	C	T	0	847	0	1	0		dml2 Fox roots	1981	C	T	0	785	0	1	0
		990	C	T	1256	296	0.8093	0.1907	0.8093			1650	C	T	0	842	0	1	0			1981	C	T	0	790	0	1	0
	dml3 Fox roots	990	C	T	1459	373	0.7964	0.2036	0.7964		dml3 Fox roots	1650	C	T	0	843	0	1	0		dml3 Fox roots	1981	C	T	0	833	0	1	0
		990	T	C	271	1638	0.142	0.858	0.858			1650	C	T	103	803	0.1137	0.8863	0.1137			1981	C	T	0	872	0	1	0
	ros1 Fox roots										ros1 Fox roots	1650	C	T	0	821	0	1	0		ros1 Fox roots	1981	C	T	0	816	0	1	0	#DIV/0!
		990	T	C	295	1645	0.1521	0.8479	0.8479			1650	C	T	0	823	0	1	0			1981	C	T	0	845	0	1	0
	rdd Fox roots	990	T	C	370	1591	0.1887	0.8113	0.8113		rdd Fox roots	1650	C	T	55	769	0.0667	0.9333	0.0667		rdd Fox roots	1981	C	T	0	838	0	1	0
												1650	C	T	54	824	0.0615	0.9385	0.0615			1981	C	T	0	834	0	1	0
	WT mock shoots	990	C	T	1228	266	0.822	0.178	0.822		WT mock shoots						0	1	0		WT mock shoots	1981	C	T	0	834	0	1	0
		990	C	T	1199	296	0.802	0.198	0.802			1650	C	T	0	832	0	1	0			1981	C	T	0	878	0	1	0
	dml2 mock shoots	990	C	T	1221	228	0.8427	0.1573	0.8427		dml2 mock shoots						0	1	0		dml2 mock shoots	1981	C	T	0	809	0	1	0
		990	C	T	1248	222	0.849	0.151	0.849			1650	C	T	0	829	0	1	0			1981	C	T	0	850	0	1	0
	dml3 mock shoots	990	C	T	1135	215	0.8407	0.1593	0.8407		dml3 mock shoots	1650	C	T	0	914	0	1	0		dml3 mock shoots	1981	C	T	0	850	0	1	0
		990	C	T	1206	202	0.8565	0.1435	0.8565			1650	C	T	0	843	0	1	0			1981	C	T	0	885	0	1	0
	ros1 mock shoots	990	C	T	1302	180	0.8785	0.1215	0.8785		ros1 mock shoots	1650	C	T	0	867	0	1	0		ros1 mock shoots	1981	C	T	0	876	0	1	0	0.42265
		990	C	T	1331	194	0.8728	0.1272	0.8728			1650	C	T	49	815	0.0567	0.9433	0.0567			1981	C	T	0	891	0	1	0
	rdd mock shoots	990	C	T	1169	202	0.8527	0.1473	0.8527		rdd mock shoots	1650	C	T	0	829	0	1	0		rdd mock shoots	1981	C	T	0	820	0	1	0
		990	C	T	1445	255	0.85	0.15	0.85			1650	C	T	0	856	0	1	0			1981	C	T	46	877	0.0498	0.9502	0.0498
	WT Fox shoots	990	C	T	1186	249	0.8265	0.1735	0.8265		WT Fox shoots	1650	C	T	0	876	0	1	0		WT Fox shoots	1981	C	T	0	833	0	1	0
		990	C	T	1307	272	0.8277	0.1723	0.8277			1650	C	T	0	817	0	1	0			1981	C	T	0	858	0	1	0
	dml2 Fox shoots	990	T	C	287	1183	0.1952	0.8048	0.8048		dml2 Fox shoots	1650	C	T	0	801	0	1	0		dml2 Fox shoots	1981	C	T	0	844	0	1	0
		990	C	T	1201	254	0.8254	0.1746	0.8254			1650	C	T	0	789	0	1	0
	dml3 Fox shoots	990	C	T	1220	252	0.8288	0.1712	0.8288		dml3 Fox shoots	1650	C	T	0	776	0	1	0		dml3 Fox shoots	1981	C	T	0	821	0	1	0
		990	C	T	1221	243	0.834	0.166	0.834			1650	C	T	0	829	0	1	0
	ros1 Fox shoots										ros1 Fox shoots						0	1	0		ros1 Fox shoots	1981	C	T	0	879	0	1	0	#DIV/0!
		990	C	T	1130	101	0.918	0.082	0.918			1650	C	T	0	780	0	1	0
	rdd Fox shoots	990	C	T	1411	240	0.8546	0.1454	0.8546		rdd Fox shoots	1650	C	T	0	808	0	1	0		rdd Fox shoots	1981	C	T	70	813	0.0793	0.9207	0.0793
		990	C	T	1348	209	0.8658	0.1342	0.8658													1981	C	T	0	813	0	1	0
	WT mock roots	1002	C	T	1156	635	0.6454	0.3546	0.6454		WT mock roots						0	1	0		WT mock roots	1987	C	T	67	832	0.0745	0.9255	0.0745
		1002	C	T	1171	633	0.6491	0.3509	0.6491			1667	C	T	188	864	0.1787	0.8213	0.1787			1987	C	T	0	976	0	1	0
	dml2 mock roots	1002	T	C	624	1211	0.3401	0.6599	0.6599		dml2 mock roots	1667	C	T	114	902	0.1122	0.8878	0.1122		dml2 mock roots	1987	C	T	0	898	0	1	0
		1002	C	T	1216	652	0.651	0.349	0.651			1667	C	T	58	860	0.0632	0.9368	0.0632			1987	C	T	0	908	0	1	0
	dml3 mock roots	1002	C	T	1232	596	0.674	0.326	0.674		dml3 mock roots	1667	C	T	56	915	0.0577	0.9423	0.0577		dml3 mock roots	1987	C	T	0	987	0	1	0
		1002	C	T	1229	636	0.659	0.341	0.659			1667	C	T	89	934	0.087	0.913	0.087			1987	C	T	0	970	0	1	0
	ros1 mock roots	1002	C	T	1162	694	0.6261	0.3739	0.6261		ros1 mock roots	1667	C	T	115	855	0.1186	0.8814	0.1186		ros1 mock roots	1987	C	T	0	879	0	1	0	0.42265
		1002	C	T	1171	707	0.6235	0.3765	0.6235			1667	C	T	58	865	0.0628	0.9372	0.0628			1987	C	T	0	918	0	1	0
	rdd mock roots	1002	C	T	1208	672	0.6426	0.3574	0.6426		rdd mock roots	1667	C	T	52	917	0.0537	0.9463	0.0537		rdd mock roots	1987	C	T	0	903	0	1	0
		1002	C	T	1248	696	0.642	0.358	0.642			1667	C	T	120	841	0.1249	0.8751	0.1249			1987	C	T	58	883	0.0616	0.9384	0.0616
	WT Fox roots	1002	T	C	600	1214	0.3308	0.6692	0.6692		WT Fox roots										WT Fox roots	1987	C	T	0	922	0	1	0
		1002	C	T	1230	591	0.6755	0.3245	0.6755			1667	C	T	0	873	0	1	0			1987	C	T	0	909	0	1	0
	dml2 Fox roots	1002	C	T	1377	568	0.708	0.292	0.708		dml2 Fox roots	1667	C	T	75	900	0.0769	0.9231	0.0769		dml2 Fox roots	1987	C	T	0	870	0	1	0
		1002	C	T	1245	578	0.6829	0.3171	0.6829			1667	C	T	87	918	0.0866	0.9134	0.0866			1987	C	T	0	893	0	1	0
	dml3 Fox roots	1002	C	T	1338	600	0.6904	0.3096	0.6904		dml3 Fox roots	1667	C	T	0	899	0	1	0		dml3 Fox roots	1987	C	T	0	870	0	1	0
		1002	T	C	559	1260	0.3073	0.6927	0.6927			1667	C	T	93	845	0.0991	0.9009	0.0991			1987	C	T	0	952	0	1	0
	ros1 Fox roots										ros1 Fox roots	1667	C	T	0	896	0	1	0		ros1 Fox roots	1987	C	T	0	860	0	1	0	#DIV/0!
		1002	T	C	583	1291	0.3111	0.6889	0.6889			1667	C	T	0	812	0	1	0			1987	C	T	0	921	0	1	0
	rdd Fox roots	1002	T	C	633	1230	0.3398	0.6602	0.6602		rdd Fox roots	1667	C	T	0	853	0	1	0		rdd Fox roots	1987	C	T	0	893	0	1	0
												1667	C	T	77	869	0.0814	0.9186	0.0814			1987	C	T	0	929	0	1	0
	WT mock shoots	1002	C	T	1382	399	0.776	0.224	0.776		WT mock shoots						0	1	0		WT mock shoots	1987	C	T	0	915	0	1	0
		1002	C	T	1368	419	0.7655	0.2345	0.7655			1667	C	T	74	857	0.0795	0.9205	0.0795			1987	C	T	0	940	0	1	0
	dml2 mock shoots	1002	C	T	1381	335	0.8048	0.1952	0.8048		dml2 mock shoots						0	1	0		dml2 mock shoots	1987	C	T	0	913	0	1	0
		1002	C	T	1403	358	0.7967	0.2033	0.7967			1667	C	T	0	886	0	1	0			1987	C	T	0	948	0	1	0
	dml3 mock shoots	1002	C	T	1316	347	0.7913	0.2087	0.7913		dml3 mock shoots	1667	C	T	52	865	0.0567	0.9433	0.0567		dml3 mock shoots	1987	C	T	0	911	0	1	0
		1002	C	T	1285	276	0.8232	0.1768	0.8232			1667	C	T	0	866	0	1	0			1987	C	T	0	946	0	1	0
	ros1 mock shoots	1002	C	T	1300	326	0.7995	0.2005	0.7995		ros1 mock shoots	1667	C	T	0	897	0	1	0		ros1 mock shoots	1987	C	T	0	956	0	1	0	#DIV/0!
		1002	C	T	1327	384	0.7756	0.2244	0.7756			1667	C	T	58	813	0.0666	0.9334	0.0666			1987	C	T	0	975	0	1	0
	rdd mock shoots	1002	C	T	1244	401	0.7562	0.2438	0.7562		rdd mock shoots	1667	C	T	0	892	0	1	0		rdd mock shoots	1987	C	T	0	931	0	1	0
		1002	C	T	1351	445	0.7522	0.2478	0.7522			1667	C	T	0	866	0	1	0			1987	C	T	0	962	0	1	0
	WT Fox shoots	1002	C	T	1335	395	0.7717	0.2283	0.7717		WT Fox shoots	1667	C	T	0	893	0	1	0		WT Fox shoots	1987	C	T	0	894	0	1	0
		1002	C	T	1536	418	0.7861	0.2139	0.7861			1667	C	T	0	864	0	1	0			1987	C	T	0	953	0	1	0
	dml2 Fox shoots	1002	T	C	438	1328	0.248	0.752	0.752		dml2 Fox shoots	1667	C	T	0	842	0	1	0		dml2 Fox shoots	1987	C	T	0	925	0	1	0
		1002	C	T	1376	357	0.794	0.206	0.794			1667	C	T	0	869	0	1	0
	dml3 Fox shoots	1002	C	T	1360	385	0.7794	0.2206	0.7794		dml3 Fox shoots	1667	C	T	0	854	0	1	0		dml3 Fox shoots	1987	C	T	0	938	0	1	0
		1002	C	T	1381	392	0.7789	0.2211	0.7789			1667	C	T	0	863	0	1	0
	ros1 Fox shoots										ros1 Fox shoots						0	1	0		ros1 Fox shoots	1987	C	T	0	984	0	1	0	#DIV/0!
		1002	C	T	1221	482	0.717	0.283	0.717			1667	C	T	0	879	0	1	0
	rdd Fox shoots	1002	C	T	1394	461	0.7515	0.2485	0.7515		rdd Fox shoots	1667	C	T	0	858	0	1	0		rdd Fox shoots	1987	C	T	73	861	0.0782	0.9218	0.0782
		1002	C	T	1293	475	0.7313	0.2687	0.7313													1987	C	T	0	885	0	1	0
	WT mock roots	1003	C	T	1494	334	0.8173	0.1827	0.8173		WT mock roots						0	1	0		WT mock roots	2008	C	T	97	660	0.1281	0.8719	0.1281
		1003	C	T	1454	370	0.7971	0.2029	0.7971			1669	C	T	181	715	0.202	0.798	0.202			2008	C	T	0	741	0	1	0
	dml2 mock roots	1003	T	C	341	1538	0.1815	0.8185	0.8185		dml2 mock roots	1669	C	T	172	705	0.1961	0.8039	0.1961		dml2 mock roots	2008	C	T	0	700	0	1	0
		1003	C	T	1544	351	0.8148	0.1852	0.8148			1669	C	T	54	717	0.07	0.93	0.07			2008	C	T	0	698	0	1	0
	dml3 mock roots	1003	C	T	1510	337	0.8175	0.1825	0.8175		dml3 mock roots	1669	C	T	55	757	0.0677	0.9323	0.0677		dml3 mock roots	2008	C	T	0	729	0	1	0
		1003	C	T	1565	355	0.8151	0.1849	0.8151			1669	C	T	153	752	0.1691	0.8309	0.1691			2008	C	T	0	723	0	1	0
	ros1 mock roots	1003	C	T	2006	291	0.8733	0.1267	0.8733		ros1 mock roots	1669	C	T	207	680	0.2334	0.7666	0.2334		ros1 mock roots	2008	C	T	0	710	0	1	0	0.284209
		1003	C	T	2082	280	0.8815	0.1185	0.8815			1669	C	T	70	746	0.0858	0.9142	0.0858			2008	C	T	50	733	0.0639	0.9361	0.0639
	rdd mock roots	1003	C	T	2089	312	0.8701	0.1299	0.8701		rdd mock roots	1669	C	T	53	754	0.0657	0.9343	0.0657		rdd mock roots	2008	C	T	55	678	0.075	0.925	0.075
		1003	C	T	2172	325	0.8698	0.1302	0.8698			1669	C	T	166	712	0.1891	0.8109	0.1891			2008	C	T	65	727	0.0821	0.9179	0.0821
	WT Fox roots	1003	T	C	336	1420	0.1913	0.8087	0.8087		WT Fox roots										WT Fox roots	2008	C	T	0	706	0	1	0
		1003	C	T	1431	332	0.8117	0.1883	0.8117			1669	C	T	0	722	0	1	0			2008	C	T	0	709	0	1	0
	dml2 Fox roots	1003	C	T	1521	312	0.8298	0.1702	0.8298		dml2 Fox roots	1669	C	T	108	730	0.1289	0.8711	0.1289		dml2 Fox roots	2008	C	T	0	667	0	1	0
		1003	C	T	1375	259	0.8415	0.1585	0.8415			1669	C	T	129	760	0.1451	0.8549	0.1451			2008	C	T	0	687	0	1	0
	dml3 Fox roots	1003	C	T	1564	329	0.8262	0.1738	0.8262		dml3 Fox roots	1669	C	T	96	767	0.1112	0.8888	0.1112		dml3 Fox roots	2008	C	T	0	687	0	1	0
		1003	T	C	210	1811	0.1039	0.8961	0.8961			1669	C	T	108	745	0.1266	0.8734	0.1266			2008	C	T	0	687	0	1	0
	ros1 Fox roots										ros1 Fox roots	1669	C	T	0	702	0	1	0		ros1 Fox roots	2008	C	T	0	684	0	1	0	#DIV/0!
		1003	T	C	213	1842	0.1036	0.8964	0.8964			1669	C	T	0	692	0	1	0			2008	C	T	0	716	0	1	0
	rdd Fox roots	1003	T	C	283	1810	0.1352	0.8648	0.8648		rdd Fox roots	1669	C	T	92	753	0.1089	0.8911	0.1089		rdd Fox roots	2008	C	T	0	711	0	1	0
												1669	C	T	86	715	0.1074	0.8926	0.1074			2008	C	T	0	676	0	1	0
	WT mock shoots	1003	C	T	1310	200	0.8675	0.1325	0.8675		WT mock shoots						0	1	0		WT mock shoots	2008	C	T	0	658	0	1	0
		1003	C	T	1320	221	0.8566	0.1434	0.8566			1669	C	T	113	722	0.1353	0.8647	0.1353			2008	C	T	0	692	0	1	0
	dml2 mock shoots	1003	C	T	1290	169	0.8842	0.1158	0.8842		dml2 mock shoots						0	1	0		dml2 mock shoots	2008	C	T	0	684	0	1	0
		1003	C	T	1291	158	0.891	0.109	0.891			1669	C	T	0	701	0	1	0			2008	C	T	0	706	0	1	0
	dml3 mock shoots	1003	C	T	1226	155	0.8878	0.1122	0.8878		dml3 mock shoots	1669	C	T	57	693	0.076	0.924	0.076		dml3 mock shoots	2008	C	T	0	690	0	1	0
		1003	C	T	1187	139	0.8952	0.1048	0.8952			1669	C	T	0	710	0	1	0			2008	C	T	0	695	0	1	0
	ros1 mock shoots	1003	C	T	1401	101	0.9328	0.0672	0.9328		ros1 mock shoots	1669	C	T	0	725	0	1	0		ros1 mock shoots	2008	C	T	0	746	0	1	0	0.42265
		1003	C	T	1477	102	0.9354	0.0646	0.9354			1669	C	T	109	746	0.1275	0.8725	0.1275			2008	C	T	0	737	0	1	0
	rdd mock shoots	1003	C	T	1398	115	0.924	0.076	0.924		rdd mock shoots	1669	C	T	0	708	0	1	0		rdd mock shoots	2008	C	T	0	707	0	1	0
		1003	C	T	1604	146	0.9166	0.0834	0.9166			1669	C	T	0	709	0	1	0			2008	C	T	49	753	0.0611	0.9389	0.0611
	WT Fox shoots	1003	C	T	1231	184	0.87	0.13	0.87		WT Fox shoots	1669	C	T	0	713	0	1	0		WT Fox shoots	2008	C	T	0	677	0	1	0
		1003	C	T	1434	193	0.8814	0.1186	0.8814			1669	C	T	0	758	0	1	0			2008	C	T	0	742	0	1	0
	dml2 Fox shoots	1003	T	C	231	1279	0.153	0.847	0.847		dml2 Fox shoots	1669	C	T	0	765	0	1	0		dml2 Fox shoots	2008	C	T	0	712	0	1	0
		1003	C	T	1296	171	0.8834	0.1166	0.8834			1669	C	T	0	730	0	1	0
	dml3 Fox shoots	1003	C	T	1262	189	0.8697	0.1303	0.8697		dml3 Fox shoots	1669	C	T	0	748	0	1	0		dml3 Fox shoots	2008	C	T	0	718	0	1	0
		1003	C	T	1295	191	0.8715	0.1285	0.8715			1669	C	T	0	775	0	1	0
	ros1 Fox shoots										ros1 Fox shoots						0	1	0		ros1 Fox shoots	2008	C	T	0	723	0	1	0	#DIV/0!
		1003	C	T	1291	78	0.943	0.057	0.943			1669	C	T	0	780	0	1	0
	rdd Fox shoots	1003	C	T	1635	143	0.9196	0.0804	0.9196		rdd Fox shoots	1669	C	T	0	735	0	1	0		rdd Fox shoots	2008	C	T	0	756	0	1	0
		1003	C	T	1541	90	0.9448	0.0552	0.9448													2008	C	T	0	698	0	1	0
	WT mock roots	1011	C	T	928	687	0.5746	0.4254	0.5746		WT mock roots						0	1	0		WT mock roots	2029	C	T	86	823	0.0946	0.9054	0.0946
		1011	C	T	892	695	0.5621	0.4379	0.5621			1674	C	T	123	977	0.1118	0.8882	0.1118			2029	C	T	0	861	0	1	0
	dml2 mock roots	1011	T	C	620	956	0.3934	0.6066	0.6066		dml2 mock roots	1674	C	T	109	985	0.0996	0.9004	0.0996		dml2 mock roots	2029	C	T	0	871	0	1	0
		1011	C	T	932	662	0.5847	0.4153	0.5847			1674	C	T	48	979	0.0467	0.9533	0.0467			2029	C	T	0	860	0	1	0
	dml3 mock roots	1011	C	T	937	663	0.5856	0.4144	0.5856		dml3 mock roots	1674	C	T	0	1014	0	1	0		dml3 mock roots	2029	C	T	0	876	0	1	0
		1011	C	T	941	676	0.5819	0.4181	0.5819			1674	C	T	85	955	0.0817	0.9183	0.0817			2029	C	T	0	853	0	1	0
	ros1 mock roots	1011	C	T	821	736	0.5273	0.4727	0.5273		ros1 mock roots	1674	C	T	96	927	0.0938	0.9062	0.0938		ros1 mock roots	2029	C	T	0	876	0	1	0	0.245045
		1011	C	T	868	741	0.5395	0.4605	0.5395			1674	C	T	0	1020	0	1	0			2029	C	T	46	901	0.0486	0.9514	0.0486
	rdd mock roots	1011	C	T	913	734	0.5543	0.4457	0.5543		rdd mock roots	1674	C	T	0	992	0	1	0		rdd mock roots	2029	C	T	50	833	0.0566	0.9434	0.0566
		1011	C	T	873	744	0.5399	0.4601	0.5399			1674	C	T	96	906	0.0958	0.9042	0.0958			2029	C	T	74	858	0.0794	0.9206	0.0794
	WT Fox roots	1011	T	C	619	943	0.3963	0.6037	0.6037		WT Fox roots										WT Fox roots	2029	C	T	0	882	0	1	0
		1011	C	T	955	626	0.604	0.396	0.604			1674	C	T	0	1020	0	1	0			2029	C	T	0	862	0	1	0
	dml2 Fox roots	1011	C	T	1133	622	0.6456	0.3544	0.6456		dml2 Fox roots	1674	C	T	54	999	0.0513	0.9487	0.0513		dml2 Fox roots	2029	C	T	0	881	0	1	0
		1011	C	T	1173	633	0.6495	0.3505	0.6495			1674	C	T	66	1007	0.0615	0.9385	0.0615			2029	C	T	0	842	0	1	0
	dml3 Fox roots	1011	C	T	989	646	0.6049	0.3951	0.6049		dml3 Fox roots	1674	C	T	0	884	0	1	0		dml3 Fox roots	2029	C	T	0	862	0	1	0
		1011	T	C	622	962	0.3927	0.6073	0.6073			1674	C	T	69	854	0.0748	0.9252	0.0748			2029	C	T	0	844	0	1	0
	ros1 Fox roots										ros1 Fox roots	1674	C	T	0	975	0	1	0		ros1 Fox roots	2029	C	T	0	790	0	1	0	#DIV/0!
		1011	T	C	668	867	0.4352	0.5648	0.5648			1674	C	T	0	959	0	1	0			2029	C	T	0	868	0	1	0
	rdd Fox roots	1011	T	C	660	901	0.4228	0.5772	0.5772		rdd Fox roots	1674	C	T	54	924	0.0552	0.9448	0.0552		rdd Fox roots	2029	C	T	0	856	0	1	0
												1674	C	T	0	918	0	1	0			2029	C	T	0	887	0	1	0
	WT mock shoots	1011	C	T	1190	394	0.7513	0.2487	0.7513		WT mock shoots						0	1	0		WT mock shoots	2029	C	T	0	845	0	1	0
		1011	C	T	1134	459	0.7119	0.2881	0.7119			1674	C	T	0	949	0	1	0			2029	C	T	0	867	0	1	0
	dml2 mock shoots	1011	C	T	1210	385	0.7586	0.2414	0.7586		dml2 mock shoots						0	1	0		dml2 mock shoots	2029	C	T	0	883	0	1	0
		1011	C	T	1250	374	0.7697	0.2303	0.7697			1674	C	T	0	990	0	1	0			2029	C	T	0	828	0	1	0
	dml3 mock shoots	1011	C	T	1238	389	0.7609	0.2391	0.7609		dml3 mock shoots	1674	C	T	0	963	0	1	0		dml3 mock shoots	2029	C	T	0	865	0	1	0
		1011	C	T	1107	326	0.7725	0.2275	0.7725			1674	C	T	0	1001	0	1	0			2029	C	T	0	846	0	1	0
	ros1 mock shoots	1011	C	T	1038	400	0.7218	0.2782	0.7218		ros1 mock shoots	1674	C	T	0	1048	0	1	0		ros1 mock shoots	2029	C	T	0	898	0	1	0	#DIV/0!
		1011	C	T	1126	459	0.7104	0.2896	0.7104			1674	C	T	64	910	0.0657	0.9343	0.0657			2029	C	T	0	874	0	1	0
	rdd mock shoots	1011	C	T	1124	497	0.6934	0.3066	0.6934		rdd mock shoots	1674	C	T	0	1002	0	1	0		rdd mock shoots	2029	C	T	0	848	0	1	0
		1011	C	T	1014	540	0.6525	0.3475	0.6525			1674	C	T	0	967	0	1	0			2029	C	T	0	879	0	1	0
	WT Fox shoots	1011	C	T	1175	427	0.7335	0.2665	0.7335		WT Fox shoots	1674	C	T	0	988	0	1	0		WT Fox shoots	2029	C	T	0	791	0	1	0
		1011	C	T	1365	468	0.7447	0.2553	0.7447			1674	C	T	0	965	0	1	0			2029	C	T	0	866	0	1	0
	dml2 Fox shoots	1011	T	C	456	1140	0.2857	0.7143	0.7143		dml2 Fox shoots	1674	C	T	0	935	0	1	0		dml2 Fox shoots	2029	C	T	0	841	0	1	0
		1011	C	T	1256	379	0.7682	0.2318	0.7682			1674	C	T	0	988	0	1	0
	dml3 Fox shoots	1011	C	T	1201	410	0.7455	0.2545	0.7455		dml3 Fox shoots	1674	C	T	0	986	0	1	0		dml3 Fox shoots	2029	C	T	0	860	0	1	0
		1011	C	T	1256	409	0.7544	0.2456	0.7544			1674	C	T	0	1019	0	1	0
	ros1 Fox shoots										ros1 Fox shoots						0	1	0		ros1 Fox shoots	2029	C	T	0	883	0	1	0	#DIV/0!
		1011	C	T	1569	409	0.7932	0.2068	0.7932			1674	C	T	0	974	0	1	0
	rdd Fox shoots	1011	C	T	1159	559	0.6746	0.3254	0.6746		rdd Fox shoots	1674	C	T	0	995	0	1	0		rdd Fox shoots	2029	C	T	62	826	0.0698	0.9302	0.0698
		1011	C	T	1228	542	0.6938	0.3062	0.6938													2029	C	T	0	857	0	1	0
	WT mock roots	1012	C	T	994	739	0.5736	0.4264	0.5736		WT mock roots						0	1	0		WT mock roots	2034	C	T	55	679	0.0749	0.9251	0.0749
		1012	C	T	982	749	0.5673	0.4327	0.5673			1715	C	T	93	835	0.1002	0.8998	0.1002			2034	C	T	0	696	0	1	0
	dml2 mock roots	1012	T	C	691	961	0.4183	0.5817	0.5817		dml2 mock roots	1715	C	T	90	792	0.102	0.898	0.102		dml2 mock roots	2034	C	T	0	698	0	1	0
		1012	C	T	1004	748	0.5731	0.4269	0.5731			1715	C	T	0	806	0	1	0			2034	C	T	0	728	0	1	0
	dml3 mock roots	1012	C	T	1015	729	0.582	0.418	0.582		dml3 mock roots	1715	C	T	0	828	0	1	0		dml3 mock roots	2034	C	T	0	699	0	1	0
		1012	C	T	1018	738	0.5797	0.4203	0.5797			1715	C	T	108	832	0.1149	0.8851	0.1149			2034	C	T	0	699	0	1	0
	ros1 mock roots	1012	C	T	893	831	0.518	0.482	0.518		ros1 mock roots	1715	C	T	136	803	0.1448	0.8552	0.1448		ros1 mock roots	2034	C	T	0	702	0	1	0	0.42265
		1012	C	T	894	813	0.5237	0.4763	0.5237			1715	C	T	0	843	0	1	0			2034	C	T	0	719	0	1	0
	rdd mock roots	1012	C	T	987	777	0.5595	0.4405	0.5595		rdd mock roots	1715	C	T	0	823	0	1	0		rdd mock roots	2034	C	T	0	715	0	1	0
		1012	C	T	978	820	0.5439	0.4561	0.5439			1715	C	T	56	732	0.0711	0.9289	0.0711			2034	C	T	60	713	0.0776	0.9224	0.0776
	WT Fox roots	1012	T	C	668	1002	0.4	0.6	0.6		WT Fox roots										WT Fox roots	2034	C	T	0	717	0	1	0
		1012	C	T	1048	723	0.5918	0.4082	0.5918			1715	C	T	0	863	0	1	0			2034	C	T	0	723	0	1	0
	dml2 Fox roots	1012	C	T	1176	713	0.6226	0.3774	0.6226		dml2 Fox roots	1715	C	T	55	781	0.0658	0.9342	0.0658		dml2 Fox roots	2034	C	T	0	665	0	1	0
		1012	C	T	1054	662	0.6142	0.3858	0.6142			1715	C	T	63	818	0.0715	0.9285	0.0715			2034	C	T	0	681	0	1	0
	dml3 Fox roots	1012	C	T	1011	713	0.5864	0.4136	0.5864		dml3 Fox roots	1715	C	T	0	852	0	1	0		dml3 Fox roots	2034	C	T	0	731	0	1	0
		1012	T	C	664	1067	0.3836	0.6164	0.6164			1715	C	T	0	829	0	1	0			2034	C	T	0	701	0	1	0
	ros1 Fox roots										ros1 Fox roots	1715	C	T	0	801	0	1	0		ros1 Fox roots	2034	C	T	0	663	0	1	0	#DIV/0!
		1012	T	C	724	977	0.4256	0.5744	0.5744			1715	C	T	0	805	0	1	0			2034	C	T	0	711	0	1	0
	rdd Fox roots	1012	T	C	710	928	0.4335	0.5665	0.5665		rdd Fox roots	1715	C	T	0	852	0	1	0		rdd Fox roots	2034	C	T	0	710	0	1	0
												1715	C	T	0	714	0	1	0			2034	C	T	0	703	0	1	0
	WT mock shoots	1012	C	T	1177	491	0.7056	0.2944	0.7056		WT mock shoots						0	1	0		WT mock shoots	2034	C	T	0	674	0	1	0
		1012	C	T	1136	524	0.6843	0.3157	0.6843			1715	C	T	48	807	0.0561	0.9439	0.0561			2034	C	T	0	709	0	1	0
	dml2 mock shoots	1012	C	T	1218	463	0.7246	0.2754	0.7246		dml2 mock shoots						0	1	0		dml2 mock shoots	2034	C	T	0	730	0	1	0
		1012	C	T	1218	445	0.7324	0.2676	0.7324			1715	C	T	0	795	0	1	0			2034	C	T	0	680	0	1	0
	dml3 mock shoots	1012	C	T	1189	466	0.7184	0.2816	0.7184		dml3 mock shoots	1715	C	T	0	807	0	1	0		dml3 mock shoots	2034	C	T	0	712	0	1	0
		1012	C	T	1090	403	0.7301	0.2699	0.7301			1715	C	T	0	793	0	1	0			2034	C	T	58	686	0.078	0.922	0.078
	ros1 mock shoots	1012	C	T	1046	448	0.7001	0.2999	0.7001		ros1 mock shoots	1715	C	T	0	794	0	1	0		ros1 mock shoots	2034	C	T	0	697	0	1	0	0.42265
		1012	C	T	1085	490	0.6889	0.3111	0.6889			1715	C	T	53	783	0.0634	0.9366	0.0634			2034	C	T	0	696	0	1	0
	rdd mock shoots	1012	C	T	1060	535	0.6646	0.3354	0.6646		rdd mock shoots	1715	C	T	0	787	0	1	0		rdd mock shoots	2034	C	T	0	700	0	1	0
		1012	C	T	1033	547	0.6538	0.3462	0.6538			1715	C	T	0	797	0	1	0			2034	C	T	52	710	0.0682	0.9318	0.0682
	WT Fox shoots	1012	C	T	1161	473	0.7105	0.2895	0.7105		WT Fox shoots	1715	C	T	0	791	0	1	0		WT Fox shoots	2034	C	T	0	637	0	1	0
		1012	C	T	1277	518	0.7114	0.2886	0.7114			1715	C	T	0	879	0	1	0			2034	C	T	0	673	0	1	0
	dml2 Fox shoots	1012	T	C	551	1100	0.3337	0.6663	0.6663		dml2 Fox shoots	1715	C	T	0	745	0	1	0		dml2 Fox shoots	2034	C	T	0	739	0	1	0
		1012	C	T	1215	461	0.7249	0.2751	0.7249			1715	C	T	0	778	0	1	0
	dml3 Fox shoots	1012	C	T	1135	471	0.7067	0.2933	0.7067		dml3 Fox shoots	1715	C	T	0	773	0	1	0		dml3 Fox shoots	2034	C	T	0	674	0	1	0
		1012	C	T	1171	475	0.7114	0.2886	0.7114			1715	C	T	0	848	0	1	0
	ros1 Fox shoots										ros1 Fox shoots						0	1	0		ros1 Fox shoots	2034	C	T	49	658	0.0693	0.9307	0.0693	#DIV/0!
		1012	C	T	1183	381	0.7564	0.2436	0.7564			1715	C	T	0	764	0	1	0
	rdd Fox shoots	1012	C	T	1100	591	0.6505	0.3495	0.6505		rdd Fox shoots	1715	C	T	0	796	0	1	0		rdd Fox shoots	2034	C	T	121	693	0.1486	0.8514	0.1486
		1012	C	T	1143	557	0.6724	0.3276	0.6724													2034	C	T	0	723	0	1	0
	WT mock roots	1015	C	T	928	722	0.5624	0.4376	0.5624		WT mock roots						0	1	0		WT mock roots	2038	C	T	46	696	0.062	0.938	0.062
		1015	C	T	946	735	0.5628	0.4372	0.5628			1717	C	T	161	762	0.1744	0.8256	0.1744			2038	C	T	0	687	0	1	0
	dml2 mock roots	1015	T	C	687	962	0.4166	0.5834	0.5834		dml2 mock roots	1717	C	T	148	736	0.1674	0.8326	0.1674		dml2 mock roots	2038	C	T	0	665	0	1	0
		1015	C	T	976	712	0.5782	0.4218	0.5782			1717	C	T	51	743	0.0642	0.9358	0.0642			2038	C	T	0	735	0	1	0
	dml3 mock roots	1015	C	T	1008	703	0.5891	0.4109	0.5891		dml3 mock roots	1717	C	T	0	794	0	1	0		dml3 mock roots	2038	C	T	0	686	0	1	0
		1015	C	T	993	732	0.5757	0.4243	0.5757			1717	C	T	148	767	0.1617	0.8383	0.1617			2038	C	T	0	702	0	1	0
	ros1 mock roots	1015	C	T	867	758	0.5335	0.4665	0.5335		ros1 mock roots	1717	C	T	145	723	0.1671	0.8329	0.1671		ros1 mock roots	2038	C	T	0	692	0	1	0	0.42265
		1015	C	T	848	775	0.5225	0.4775	0.5225			1717	C	T	55	773	0.0664	0.9336	0.0664			2038	C	T	0	696	0	1	0
	rdd mock roots	1015	C	T	884	738	0.545	0.455	0.545		rdd mock roots	1717	C	T	0	762	0	1	0		rdd mock roots	2038	C	T	0	671	0	1	0
		1015	C	T	948	739	0.5619	0.4381	0.5619			1717	C	T	112	628	0.1514	0.8486	0.1514			2038	C	T	53	722	0.0684	0.9316	0.0684
	WT Fox roots	1015	T	C	676	953	0.415	0.585	0.585		WT Fox roots										WT Fox roots	2038	C	T	0	705	0	1	0
		1015	C	T	1031	667	0.6072	0.3928	0.6072			1717	C	T	0	795	0	1	0			2038	C	T	0	699	0	1	0
	dml2 Fox roots	1015	C	T	1181	672	0.6373	0.3627	0.6373		dml2 Fox roots	1717	C	T	95	726	0.1157	0.8843	0.1157		dml2 Fox roots	2038	C	T	0	651	0	1	0
		1015	C	T	1055	681	0.6077	0.3923	0.6077			1717	C	T	102	731	0.1224	0.8776	0.1224			2038	C	T	0	647	0	1	0
	dml3 Fox roots	1015	C	T	1058	678	0.6094	0.3906	0.6094		dml3 Fox roots	1717	C	T	99	730	0.1194	0.8806	0.1194		dml3 Fox roots	2038	C	T	0	730	0	1	0
		1015	T	C	645	958	0.4024	0.5976	0.5976			1717	C	T	187	710	0.2085	0.7915	0.2085			2038	C	T	0	669	0	1	0
	ros1 Fox roots										ros1 Fox roots	1717	C	T	0	743	0	1	0		ros1 Fox roots	2038	C	T	0	658	0	1	0	#DIV/0!
		1015	T	C	680	974	0.4111	0.5889	0.5889			1717	C	T	0	745	0	1	0			2038	C	T	0	699	0	1	0
	rdd Fox roots	1015	T	C	691	920	0.4289	0.5711	0.5711		rdd Fox roots	1717	C	T	93	745	0.111	0.889	0.111		rdd Fox roots	2038	C	T	0	682	0	1	0
												1717	C	T	82	662	0.1102	0.8898	0.1102			2038	C	T	0	693	0	1	0
	WT mock shoots	1015	C	T	1336	434	0.7548	0.2452	0.7548		WT mock shoots						0	1	0		WT mock shoots	2038	C	T	0	703	0	1	0
		1015	C	T	1214	480	0.7166	0.2834	0.7166			1717	C	T	88	725	0.1082	0.8918	0.1082			2038	C	T	0	704	0	1	0
	dml2 mock shoots	1015	C	T	1286	399	0.7632	0.2368	0.7632		dml2 mock shoots						0	1	0		dml2 mock shoots	2038	C	T	0	679	0	1	0
		1015	C	T	1285	449	0.7411	0.2589	0.7411			1717	C	T	0	735	0	1	0			2038	C	T	0	695	0	1	0
	dml3 mock shoots	1015	C	T	1239	436	0.7397	0.2603	0.7397		dml3 mock shoots	1717	C	T	0	741	0	1	0		dml3 mock shoots	2038	C	T	0	685	0	1	0
		1015	C	T	1154	355	0.7647	0.2353	0.7647			1717	C	T	0	732	0	1	0			2038	C	T	59	706	0.0771	0.9229	0.0771
	ros1 mock shoots	1015	C	T	1134	394	0.7421	0.2579	0.7421		ros1 mock shoots	1717	C	T	0	767	0	1	0		ros1 mock shoots	2038	C	T	0	699	0	1	0	0.42265
		1015	C	T	1147	460	0.7138	0.2862	0.7138			1717	C	T	101	691	0.1275	0.8725	0.1275			2038	C	T	0	675	0	1	0
	rdd mock shoots	1015	C	T	1119	523	0.6815	0.3185	0.6815		rdd mock shoots	1717	C	T	0	731	0	1	0		rdd mock shoots	2038	C	T	0	685	0	1	0
		1015	C	T	1089	514	0.6794	0.3206	0.6794			1717	C	T	0	747	0	1	0			2038	C	T	48	676	0.0663	0.9337	0.0663
	WT Fox shoots	1015	C	T	1212	486	0.7138	0.2862	0.7138		WT Fox shoots	1717	C	T	0	730	0	1	0		WT Fox shoots	2038	C	T	0	646	0	1	0
		1015	C	T	1309	523	0.7145	0.2855	0.7145			1717	C	T	0	779	0	1	0			2038	C	T	0	694	0	1	0
	dml2 Fox shoots	1015	T	C	520	1157	0.3101	0.6899	0.6899		dml2 Fox shoots	1717	C	T	0	714	0	1	0		dml2 Fox shoots	2038	C	T	0	719	0	1	0
		1015	C	T	1283	429	0.7494	0.2506	0.7494			1717	C	T	0	730	0	1	0
	dml3 Fox shoots	1015	C	T	1226	452	0.7306	0.2694	0.7306		dml3 Fox shoots	1717	C	T	0	728	0	1	0		dml3 Fox shoots	2038	C	T	0	674	0	1	0
		1015	C	T	1216	463	0.7242	0.2758	0.7242			1717	C	T	0	807	0	1	0
	ros1 Fox shoots										ros1 Fox shoots						0	1	0		ros1 Fox shoots	2038	C	T	47	702	0.0628	0.9372	0.0628	#DIV/0!
												1717	C	T	0	814	0	1	0
	rdd Fox shoots	1015	C	T	1108	553	0.6671	0.3329	0.6671		rdd Fox shoots	1717	C	T	0	772	0	1	0		rdd Fox shoots	2038	C	T	100	742	0.1188	0.8812	0.1188
		1015	C	T	1129	560	0.6684	0.3316	0.6684													2038	C	T	0	714	0	1	0
	WT mock roots	1016	C	T	824	605	0.5766	0.4234	0.5766		WT mock roots						0	1	0		WT mock roots	2042	C	T	80	727	0.0991	0.9009	0.0991
		1016	C	T	870	624	0.5823	0.4177	0.5823			1752	C	T	104	839	0.1103	0.8897	0.1103			2042	C	T	0	740	0	1	0
	dml2 mock roots	1016	T	C	554	860	0.3918	0.6082	0.6082		dml2 mock roots	1752	C	T	105	882	0.1064	0.8936	0.1064		dml2 mock roots	2042	C	T	0	724	0	1	0
		1016	C	T	902	589	0.605	0.395	0.605			1752	C	T	0	1054	0	1	0			2042	C	T	0	784	0	1	0
	dml3 mock roots	1016	C	T	915	596	0.6056	0.3944	0.6056		dml3 mock roots	1752	C	T	0	1059	0	1	0		dml3 mock roots	2042	C	T	0	741	0	1	0
		1016	C	T	921	618	0.5984	0.4016	0.5984			1752	C	T	88	939	0.0857	0.9143	0.0857			2042	C	T	0	726	0	1	0
	ros1 mock roots	1016	C	T	873	602	0.5919	0.4081	0.5919		ros1 mock roots	1752	C	T	183	875	0.173	0.827	0.173		ros1 mock roots	2042	C	T	0	741	0	1	0	0.42265
		1016	C	T	844	598	0.5853	0.4147	0.5853			1752	C	T	0	961	0	1	0			2042	C	T	0	766	0	1	0
	rdd mock roots	1016	C	T	900	609	0.5964	0.4036	0.5964		rdd mock roots	1752	C	T	0	1027	0	1	0		rdd mock roots	2042	C	T	0	769	0	1	0
		1016	C	T	954	616	0.6076	0.3924	0.6076			1752	C	T	139	825	0.1442	0.8558	0.1442			2042	C	T	56	747	0.0697	0.9303	0.0697
	WT Fox roots	1016	T	C	532	885	0.3754	0.6246	0.6246		WT Fox roots										WT Fox roots	2042	C	T	0	744	0	1	0
		1016	C	T	926	557	0.6244	0.3756	0.6244			1752	C	T	0	934	0	1	0			2042	C	T	0	761	0	1	0
	dml2 Fox roots	1016	C	T	1032	531	0.6603	0.3397	0.6603		dml2 Fox roots	1752	C	T	56	866	0.0607	0.9393	0.0607		dml2 Fox roots	2042	C	T	0	723	0	1	0
		1016	C	T	887	431	0.673	0.327	0.673			1752	C	T	67	821	0.0755	0.9245	0.0755			2042	C	T	0	738	0	1	0
	dml3 Fox roots	1016	C	T	935	544	0.6322	0.3678	0.6322		dml3 Fox roots	1752	C	T	74	866	0.0787	0.9213	0.0787		dml3 Fox roots	2042	C	T	0	794	0	1	0
		1016	T	C	482	938	0.3394	0.6606	0.6606			1752	C	T	84	783	0.0969	0.9031	0.0969			2042	C	T	0	738	0	1	0
	ros1 Fox roots										ros1 Fox roots	1752	C	T	0	1062	0	1	0		ros1 Fox roots	2042	C	T	0	712	0	1	0	#DIV/0!
		1016	T	C	522	919	0.3622	0.6378	0.6378			1752	C	T	0	993	0	1	0			2042	C	T	0	766	0	1	0
	rdd Fox roots	1016	T	C	542	914	0.3723	0.6277	0.6277		rdd Fox roots	1752	C	T	61	840	0.0677	0.9323	0.0677		rdd Fox roots	2042	C	T	0	768	0	1	0
												1752	C	T	0	706	0	1	0			2042	C	T	0	778	0	1	0
	WT mock shoots	1016	C	T	1080	320	0.7714	0.2286	0.7714		WT mock shoots						0	1	0		WT mock shoots	2042	C	T	0	754	0	1	0
		1016	C	T	1027	355	0.7431	0.2569	0.7431			1752	C	T	52	897	0.0548	0.9452	0.0548			2042	C	T	0	733	0	1	0
	dml2 mock shoots	1016	C	T	1072	327	0.7663	0.2337	0.7663		dml2 mock shoots						0	1	0		dml2 mock shoots	2042	C	T	0	774	0	1	0
		1016	C	T	1053	296	0.7806	0.2194	0.7806			1752	C	T	0	1081	0	1	0			2042	C	T	0	717	0	1	0
	dml3 mock shoots	1016	C	T	1040	307	0.7721	0.2279	0.7721		dml3 mock shoots	1752	C	T	0	1050	0	1	0		dml3 mock shoots	2042	C	T	0	741	0	1	0
		1016	C	T	962	270	0.7808	0.2192	0.7808			1752	C	T	0	1033	0	1	0			2042	C	T	0	741	0	1	0
	ros1 mock shoots	1016	C	T	975	285	0.7738	0.2262	0.7738		ros1 mock shoots	1752	C	T	0	929	0	1	0		ros1 mock shoots	2042	C	T	0	739	0	1	0	#DIV/0!
		1016	C	T	1018	315	0.7637	0.2363	0.7637			1752	C	T	83	876	0.0865	0.9135	0.0865			2042	C	T	0	738	0	1	0
	rdd mock shoots	1016	C	T	987	346	0.7404	0.2596	0.7404		rdd mock shoots	1752	C	T	0	1040	0	1	0		rdd mock shoots	2042	C	T	0	754	0	1	0
		1016	C	T	971	376	0.7209	0.2791	0.7209			1752	C	T	0	1046	0	1	0			2042	C	T	0	745	0	1	0
	WT Fox shoots	1016	C	T	991	316	0.7582	0.2418	0.7582		WT Fox shoots	1752	C	T	0	992	0	1	0		WT Fox shoots	2042	C	T	0	697	0	1	0
		1016	C	T	1073	352	0.753	0.247	0.753			1752	C	T	0	1064	0	1	0			2042	C	T	0	754	0	1	0
	dml2 Fox shoots	1016	T	C	390	940	0.2932	0.7068	0.7068		dml2 Fox shoots	1752	C	T	0	909	0	1	0		dml2 Fox shoots	2042	C	T	0	768	0	1	0
		1016	C	T	1043	305	0.7737	0.2263	0.7737			1752	C	T	0	922	0	1	0
	dml3 Fox shoots	1016	C	T	999	324	0.7551	0.2449	0.7551		dml3 Fox shoots	1752	C	T	0	935	0	1	0		dml3 Fox shoots	2042	C	T	0	727	0	1	0
		1016	C	T	989	321	0.755	0.245	0.755			1752	C	T	0	894	0	1	0
	ros1 Fox shoots										ros1 Fox shoots						0	1	0		ros1 Fox shoots	2042	C	T	0	711	0	1	0	#DIV/0!
												1752	C	T	0	944	0	1	0
	rdd Fox shoots	1016	C	T	1003	390	0.72	0.28	0.72		rdd Fox shoots	1752	C	T	0	885	0	1	0		rdd Fox shoots	2042	C	T	77	810	0.0868	0.9132	0.0868
		1016	C	T	1014	347	0.745	0.255	0.745													2042	C	T	0	770	0	1	0
	WT mock roots	1036	C	T	648	424	0.6045	0.3955	0.6045		WT mock roots						0	1	0		WT mock roots	2044	C	T	82	876	0.0856	0.9144	0.0856
		1036	C	T	688	463	0.5977	0.4023	0.5977			1753	C	T	52	864	0.0568	0.9432	0.0568			2044	C	T	0	878	0	1	0
	dml2 mock roots	1036	T	C	423	639	0.3983	0.6017	0.6017		dml2 mock roots	1753	C	T	60	890	0.0632	0.9368	0.0632		dml2 mock roots	2044	C	T	0	857	0	1	0
		1036	C	T	681	420	0.6185	0.3815	0.6185			1753	C	T	0	1090	0	1	0			2044	C	T	0	937	0	1	0
	dml3 mock roots	1036	C	T	784	452	0.6343	0.3657	0.6343		dml3 mock roots	1753	C	T	0	1092	0	1	0		dml3 mock roots	2044	C	T	0	885	0	1	0
		1036	C	T	743	470	0.6125	0.3875	0.6125			1753	C	T	0	946	0	1	0			2044	C	T	0	906	0	1	0
	ros1 mock roots	1036	C	T	674	456	0.5965	0.4035	0.5965		ros1 mock roots	1753	C	T	131	881	0.1294	0.8706	0.1294		ros1 mock roots	2044	C	T	0	890	0	1	0	0.015905
		1036	C	T	694	459	0.6019	0.3981	0.6019			1753	C	T	0	981	0	1	0			2044	C	T	0	906	0	1	0
	rdd mock roots	1036	C	T	725	452	0.616	0.384	0.616		rdd mock roots	1753	C	T	0	1052	0	1	0		rdd mock roots	2044	C	T	54	915	0.0557	0.9443	0.0557
		1036	C	T	791	451	0.6369	0.3631	0.6369			1753	C	T	58	822	0.0659	0.9341	0.0659			2044	C	T	71	915	0.072	0.928	0.072
	WT Fox roots	1036	T	C	420	698	0.3757	0.6243	0.6243		WT Fox roots										WT Fox roots	2044	C	T	0	936	0	1	0
		1036	C	T	751	411	0.6463	0.3537	0.6463			1753	C	T	0	947	0	1	0			2044	C	T	0	918	0	1	0
	dml2 Fox roots	1036	C	T	879	452	0.6604	0.3396	0.6604		dml2 Fox roots	1753	C	T	0	891	0	1	0		dml2 Fox roots	2044	C	T	0	907	0	1	0
		1036	C	T	718	410	0.6365	0.3635	0.6365			1753	C	T	0	833	0	1	0			2044	C	T	0	903	0	1	0
	dml3 Fox roots	1036	C	T	762	418	0.6458	0.3542	0.6458		dml3 Fox roots	1753	C	T	0	911	0	1	0		dml3 Fox roots	2044	C	T	0	931	0	1	0
		1036	T	C	371	739	0.3342	0.6658	0.6658			1753	C	T	0	840	0	1	0			2044	C	T	0	920	0	1	0
	ros1 Fox roots										ros1 Fox roots	1753	C	T	0	1098	0	1	0		ros1 Fox roots	2044	C	T	0	861	0	1	0	#DIV/0!
		1036	T	C	417	768	0.3519	0.6481	0.6481			1753	C	T	0	1033	0	1	0			2044	C	T	0	931	0	1	0
	rdd Fox roots	1036	T	C	405	734	0.3556	0.6444	0.6444		rdd Fox roots	1753	C	T	0	864	0	1	0		rdd Fox roots	2044	C	T	0	899	0	1	0
												1753	C	T	0	718	0	1	0			2044	C	T	0	914	0	1	0
	WT mock shoots	1036	C	T	897	332	0.7299	0.2701	0.7299		WT mock shoots						0	1	0		WT mock shoots	2044	C	T	0	911	0	1	0
		1036	C	T	925	307	0.7508	0.2492	0.7508			1753	C	T	0	921	0	1	0			2044	C	T	0	901	0	1	0
	dml2 mock shoots	1036	C	T	951	286	0.7688	0.2312	0.7688		dml2 mock shoots						0	1	0		dml2 mock shoots	2044	C	T	0	897	0	1	0
		1036	C	T	922	329	0.737	0.263	0.737			1753	C	T	0	1124	0	1	0			2044	C	T	0	895	0	1	0
	dml3 mock shoots	1036	C	T	989	333	0.7481	0.2519	0.7481		dml3 mock shoots	1753	C	T	0	1077	0	1	0		dml3 mock shoots	2044	C	T	0	911	0	1	0
		1036	C	T	885	250	0.7797	0.2203	0.7797			1753	C	T	0	1065	0	1	0			2044	C	T	50	929	0.0511	0.9489	0.0511
	ros1 mock shoots	1036	C	T	952	223	0.8102	0.1898	0.8102		ros1 mock shoots	1753	C	T	0	969	0	1	0		ros1 mock shoots	2044	C	T	0	887	0	1	0	0.42265
		1036	C	T	925	283	0.7657	0.2343	0.7657			1753	C	T	0	845	0	1	0			2044	C	T	0	871	0	1	0
	rdd mock shoots	1036	C	T	878	330	0.7268	0.2732	0.7268		rdd mock shoots	1753	C	T	0	1094	0	1	0		rdd mock shoots	2044	C	T	0	929	0	1	0
		1036	C	T	926	288	0.7628	0.2372	0.7628			1753	C	T	0	1065	0	1	0			2044	C	T	51	879	0.0548	0.9452	0.0548
	WT Fox shoots	1036	C	T	911	325	0.7371	0.2629	0.7371		WT Fox shoots	1753	C	T	0	1009	0	1	0		WT Fox shoots	2044	C	T	0	854	0	1	0
		1036	C	T	974	360	0.7301	0.2699	0.7301			1753	C	T	0	1063	0	1	0			2044	C	T	0	900	0	1	0
	dml2 Fox shoots	1036	T	C	330	861	0.2771	0.7229	0.7229		dml2 Fox shoots	1753	C	T	0	928	0	1	0		dml2 Fox shoots	2044	C	T	0	951	0	1	0
		1036	C	T	879	299	0.7462	0.2538	0.7462			1753	C	T	0	910	0	1	0
	dml3 Fox shoots	1036	C	T	889	297	0.7496	0.2504	0.7496		dml3 Fox shoots	1753	C	T	0	917	0	1	0		dml3 Fox shoots	2044	C	T	0	900	0	1	0
		1036	C	T	858	304	0.7384	0.2616	0.7384			1753	C	T	0	896	0	1	0
	ros1 Fox shoots										ros1 Fox shoots						0	1	0		ros1 Fox shoots	2044	C	T	0	876	0	1	0	#DIV/0!
												1753	C	T	0	947	0	1	0
	rdd Fox shoots	1036	C	T	952	308	0.7556	0.2444	0.7556		rdd Fox shoots	1753	C	T	0	870	0	1	0		rdd Fox shoots	2044	C	T	73	920	0.0735	0.9265	0.0735
		1036	C	T	974	369	0.7252	0.2748	0.7252													2044	C	T	0	987	0	1	0
	WT mock roots	1040	C	T	808	433	0.6511	0.3489	0.6511												WT mock roots	2046	C	T	74	912	0.0751	0.9249	0.0751
		1040	C	T	827	506	0.6204	0.3796	0.6204													2046	C	T	0	883	0	1	0
	dml2 mock roots	1040	T	C	442	803	0.355	0.645	0.645												dml2 mock roots	2046	C	T	0	863	0	1	0
		1040	C	T	817	467	0.6363	0.3637	0.6363													2046	C	T	0	909	0	1	0
	dml3 mock roots	1040	C	T	920	479	0.6576	0.3424	0.6576												dml3 mock roots	2046	C	T	0	913	0	1	0
		1040	C	T	904	505	0.6416	0.3584	0.6416													2046	C	T	0	891	0	1	0
	ros1 mock roots	1040	C	T	885	468	0.6541	0.3459	0.6541												ros1 mock roots	2046	C	T	0	855	0	1	0	0.42265
		1040	C	T	832	460	0.644	0.356	0.644													2046	C	T	0	914	0	1	0
	rdd mock roots	1040	C	T	927	470	0.6636	0.3364	0.6636												rdd mock roots	2046	C	T	0	909	0	1	0
		1040	C	T	956	481	0.6653	0.3347	0.6653													2046	C	T	68	859	0.0734	0.9266	0.0734
	WT Fox roots	1040	T	C	467	867	0.3501	0.6499	0.6499												WT Fox roots	2046	C	T	0	881	0	1	0
		1040	C	T	911	450	0.6694	0.3306	0.6694													2046	C	T	0	913	0	1	0
	dml2 Fox roots	1040	C	T	1015	484	0.6771	0.3229	0.6771												dml2 Fox roots	2046	C	T	0	916	0	1	0
		1040	C	T	869	453	0.6573	0.3427	0.6573													2046	C	T	0	875	0	1	0
	dml3 Fox roots	1040	C	T	919	479	0.6574	0.3426	0.6574												dml3 Fox roots	2046	C	T	0	928	0	1	0
		1040	T	C	334	968	0.2565	0.7435	0.7435													2046	C	T	0	895	0	1	0
	ros1 Fox roots																				ros1 Fox roots	2046	C	T	0	782	0	1	0	#DIV/0!
		1040	T	C	393	981	0.286	0.714	0.714													2046	C	T	0	886	0	1	0
	rdd Fox roots	1040	T	C	373	893	0.2946	0.7054	0.7054												rdd Fox roots	2046	C	T	0	911	0	1	0
																						2046	C	T	0	955	0	1	0
	WT mock shoots	1040	C	T	996	192	0.8384	0.1616	0.8384												WT mock shoots	2046	C	T	0	950	0	1	0
		1040	C	T	988	220	0.8179	0.1821	0.8179													2046	C	T	0	926	0	1	0
	dml2 mock shoots	1040	C	T	1012	180	0.849	0.151	0.849												dml2 mock shoots	2046	C	T	0	935	0	1	0
		1040	C	T	997	268	0.7881	0.2119	0.7881													2046	C	T	0	859	0	1	0
	dml3 mock shoots	1040	C	T	1100	317	0.7763	0.2237	0.7763												dml3 mock shoots	2046	C	T	0	917	0	1	0
		1040	C	T	968	209	0.8224	0.1776	0.8224													2046	C	T	54	881	0.0578	0.9422	0.0578
	ros1 mock shoots	1040	C	T	1070	163	0.8678	0.1322	0.8678												ros1 mock shoots	2046	C	T	0	906	0	1	0	0.42265
		1040	C	T	1075	204	0.8405	0.1595	0.8405													2046	C	T	0	886	0	1	0
	rdd mock shoots	1040	C	T	1002	244	0.8042	0.1958	0.8042												rdd mock shoots	2046	C	T	0	880	0	1	0
		1040	C	T	1082	222	0.8298	0.1702	0.8298													2046	C	T	46	917	0.0478	0.9522	0.0478
	WT Fox shoots	1040	C	T	963	299	0.7631	0.2369	0.7631												WT Fox shoots	2046	C	T	0	812	0	1	0
		1040	C	T	1094	344	0.7608	0.2392	0.7608													2046	C	T	0	849	0	1	0
	dml2 Fox shoots	1040	T	C	240	928	0.2055	0.7945	0.7945												dml2 Fox shoots	2046	C	T	0	873	0	1	0
		1040	C	T	1028	199	0.8378	0.1622	0.8378
	dml3 Fox shoots	1040	C	T	954	276	0.7756	0.2244	0.7756												dml3 Fox shoots	2046	C	T	0	905	0	1	0
		1040	C	T	963	298	0.7637	0.2363	0.7637
	ros1 Fox shoots																				ros1 Fox shoots	2046	C	T	0	874	0	1	0	#DIV/0!
	rdd Fox shoots	1040	C	T	1112	248	0.8176	0.1824	0.8176												rdd Fox shoots	2046	C	T	58	893	0.061	0.939	0.061
		1040	C	T	1154	265	0.8132	0.1868	0.8132													2046	C	T	0	919	0	1	0
	WT mock roots	1043	C	T	954	495	0.6584	0.3416	0.6584												WT mock roots	2051	C	T	64	759	0.0778	0.9222	0.0778
		1043	C	T	972	556	0.6361	0.3639	0.6361													2051	C	T	0	763	0	1	0
	dml2 mock roots	1043	T	C	477	953	0.3336	0.6664	0.6664												dml2 mock roots	2051	C	T	0	749	0	1	0
		1043	C	T	973	507	0.6574	0.3426	0.6574													2051	C	T	0	783	0	1	0
	dml3 mock roots	1043	C	T	1109	536	0.6742	0.3258	0.6742												dml3 mock roots	2051	C	T	0	772	0	1	0
		1043	C	T	1047	573	0.6463	0.3537	0.6463													2051	C	T	0	775	0	1	0
	ros1 mock roots	1043	C	T	1021	534	0.6566	0.3434	0.6566												ros1 mock roots	2051	C	T	0	752	0	1	0	0.42265
		1043	C	T	983	540	0.6454	0.3546	0.6454													2051	C	T	0	801	0	1	0
	rdd mock roots	1043	C	T	1065	550	0.6594	0.3406	0.6594												rdd mock roots	2051	C	T	0	804	0	1	0
		1043	C	T	1116	536	0.6755	0.3245	0.6755													2051	C	T	55	739	0.0693	0.9307	0.0693
	WT Fox roots	1043	T	C	485	1038	0.3185	0.6815	0.6815												WT Fox roots	2051	C	T	0	782	0	1	0
		1043	C	T	1055	512	0.6733	0.3267	0.6733													2051	C	T	0	779	0	1	0
	dml2 Fox roots	1043	C	T	1224	557	0.6873	0.3127	0.6873												dml2 Fox roots	2051	C	T	0	796	0	1	0
		1043	C	T	1091	435	0.7149	0.2851	0.7149													2051	C	T	0	766	0	1	0
	dml3 Fox roots	1043	C	T	1072	551	0.6605	0.3395	0.6605												dml3 Fox roots	2051	C	T	0	775	0	1	0
		1043	T	C	397	1091	0.2668	0.7332	0.7332													2051	C	T	0	719	0	1	0
	ros1 Fox roots																				ros1 Fox roots	2051	C	T	0	694	0	1	0	#DIV/0!
		1043	T	C	461	1139	0.2881	0.7119	0.7119													2051	C	T	0	747	0	1	0
	rdd Fox roots	1043	T	C	420	1034	0.2889	0.7111	0.7111												rdd Fox roots	2051	C	T	0	782	0	1	0
																						2051	C	T	0	816	0	1	0
	WT mock shoots	1043	C	T	1207	314	0.7936	0.2064	0.7936												WT mock shoots	2051	C	T	0	779	0	1	0
		1043	C	T	1211	361	0.7704	0.2296	0.7704													2051	C	T	0	773	0	1	0
	dml2 mock shoots	1043	C	T	1192	342	0.7771	0.2229	0.7771												dml2 mock shoots	2051	C	T	0	781	0	1	0
		1043	C	T	1221	351	0.7767	0.2233	0.7767													2051	C	T	0	747	0	1	0
	dml3 mock shoots	1043	C	T	1371	416	0.7672	0.2328	0.7672												dml3 mock shoots	2051	C	T	0	757	0	1	0
		1043	C	T	1173	311	0.7904	0.2096	0.7904													2051	C	T	0	735	0	1	0
	ros1 mock shoots	1043	C	T	1316	230	0.8512	0.1488	0.8512												ros1 mock shoots	2051	C	T	0	767	0	1	0	#DIV/0!
		1043	C	T	1282	266	0.8282	0.1718	0.8282													2051	C	T	0	746	0	1	0
	rdd mock shoots	1043	C	T	1234	298	0.8055	0.1945	0.8055												rdd mock shoots	2051	C	T	0	767	0	1	0
		1043	C	T	1299	264	0.8311	0.1689	0.8311													2051	C	T	0	781	0	1	0
	WT Fox shoots	1043	C	T	1177	391	0.7506	0.2494	0.7506												WT Fox shoots	2051	C	T	0	685	0	1	0
		1043	C	T	1309	410	0.7615	0.2385	0.7615													2051	C	T	0	749	0	1	0
	dml2 Fox shoots	1043	T	C	332	1156	0.2231	0.7769	0.7769												dml2 Fox shoots	2051	C	T	0	752	0	1	0
		1043	C	T	1210	328	0.7867	0.2133	0.7867
	dml3 Fox shoots	1043	C	T	1167	378	0.7553	0.2447	0.7553												dml3 Fox shoots	2051	C	T	0	761	0	1	0
		1043	C	T	1152	401	0.7418	0.2582	0.7418
	ros1 Fox shoots																				ros1 Fox shoots	2051	C	T	0	726	0	1	0	#DIV/0!
	rdd Fox shoots	1043	C	T	1375	321	0.8107	0.1893	0.8107												rdd Fox shoots	2051	C	T	84	731	0.1031	0.8969	0.1031
		1043	C	T	1380	333	0.8056	0.1944	0.8056													2051	C	T	0	790	0	1	0
	WT mock roots	1050	C	T	1101	551	0.6665	0.3335	0.6665												WT mock roots	2057	C	T	65	730	0.0818	0.9182	0.0818
		1050	C	T	1144	615	0.6504	0.3496	0.6504													2057	C	T	0	725	0	1	0
	dml2 mock roots	1050	T	C	522	1145	0.3131	0.6869	0.6869												dml2 mock roots	2057	C	T	0	710	0	1	0
		1050	C	T	1121	577	0.6602	0.3398	0.6602													2057	C	T	0	785	0	1	0
	dml3 mock roots	1050	C	T	1335	611	0.686	0.314	0.686												dml3 mock roots	2057	C	T	0	736	0	1	0
		1050	C	T	1259	647	0.6605	0.3395	0.6605													2057	C	T	0	706	0	1	0
	ros1 mock roots	1050	C	T	1327	574	0.6981	0.3019	0.6981												ros1 mock roots	2057	C	T	0	750	0	1	0	0.00145937
		1050	C	T	1246	537	0.6988	0.3012	0.6988													2057	C	T	0	781	0	1	0
	rdd mock roots	1050	C	T	1291	565	0.6956	0.3044	0.6956												rdd mock roots	2057	C	T	178	696	0.2037	0.7963	0.2037
		1050	C	T	1319	597	0.6884	0.3116	0.6884													2057	C	T	197	699	0.2199	0.7801	0.2199
	WT Fox roots	1050	T	C	552	1207	0.3138	0.6862	0.6862												WT Fox roots	2057	C	T	0	744	0	1	0
		1050	C	T	1257	575	0.6861	0.3139	0.6861													2057	C	T	0	770	0	1	0
	dml2 Fox roots	1050	C	T	1424	605	0.7018	0.2982	0.7018												dml2 Fox roots	2057	C	T	0	758	0	1	0
		1050	C	T	1183	421	0.7375	0.2625	0.7375													2057	C	T	0	734	0	1	0
	dml3 Fox roots	1050	C	T	1264	598	0.6788	0.3212	0.6788												dml3 Fox roots	2057	C	T	0	770	0	1	0
		1050	T	C	388	1366	0.2212	0.7788	0.7788													2057	C	T	0	715	0	1	0
	ros1 Fox roots																				ros1 Fox roots	2057	C	T	0	707	0	1	0	#DIV/0!
		1050	T	C	475	1397	0.2537	0.7463	0.7463													2057	C	T	0	734	0	1	0
	rdd Fox roots	1050	T	C	478	1287	0.2708	0.7292	0.7292												rdd Fox roots	2057	C	T	0	744	0	1	0
																						2057	C	T	0	736	0	1	0
	WT mock shoots	1050	C	T	1344	361	0.7883	0.2117	0.7883												WT mock shoots	2057	C	T	0	739	0	1	0
		1050	C	T	1352	378	0.7815	0.2185	0.7815													2057	C	T	0	744	0	1	0
	dml2 mock shoots	1050	C	T	1336	213	0.8625	0.1375	0.8625												dml2 mock shoots	2057	C	T	0	746	0	1	0
		1050	C	T	1398	327	0.8104	0.1896	0.8104													2057	C	T	0	736	0	1	0
	dml3 mock shoots	1050	C	T	1519	404	0.7899	0.2101	0.7899												dml3 mock shoots	2057	C	T	0	759	0	1	0
		1050	C	T	1328	333	0.7995	0.2005	0.7995													2057	C	T	0	738	0	1	0
	ros1 mock shoots	1050	C	T	1477	220	0.8704	0.1296	0.8704												ros1 mock shoots	2057	C	T	0	730	0	1	0	0.127865
		1050	C	T	1451	238	0.8591	0.1409	0.8591													2057	C	T	0	727	0	1	0
	rdd mock shoots	1050	C	T	1335	268	0.8328	0.1672	0.8328												rdd mock shoots	2057	C	T	79	696	0.1019	0.8981	0.1019
		1050	C	T	1462	260	0.849	0.151	0.849													2057	C	T	213	690	0.2359	0.7641	0.2359
	WT Fox shoots	1050	C	T	1335	395	0.7717	0.2283	0.7717												WT Fox shoots	2057	C	T	0	694	0	1	0
		1050	C	T	1467	419	0.7778	0.2222	0.7778													2057	C	T	0	711	0	1	0
	dml2 Fox shoots																				dml2 Fox shoots	2057	C	T	0	743	0	1	0
		1050	C	T	1313	375	0.7778	0.2222	0.7778
	dml3 Fox shoots	1050	C	T	1306	397	0.7669	0.2331	0.7669												dml3 Fox shoots	2057	C	T	0	720	0	1	0
		1050	C	T	1293	414	0.7575	0.2425	0.7575
	ros1 Fox shoots																				ros1 Fox shoots	2057	C	T	0	731	0	1	0	#DIV/0!
	rdd Fox shoots	1050	C	T	1542	279	0.8468	0.1532	0.8468												rdd Fox shoots	2057	C	T	348	668	0.3425	0.6575	0.3425
		1050	C	T	1491	200	0.8817	0.1183	0.8817													2057	C	T	0	779	0	1	0
	WT mock roots	1055	C	T	1161	692	0.6266	0.3734	0.6266												WT mock roots	2062	C	T	68	672	0.0919	0.9081	0.0919
		1055	C	T	1183	723	0.6207	0.3793	0.6207													2062	C	T	0	699	0	1	0
	dml2 mock roots	1055	T	C	674	1251	0.3501	0.6499	0.6499												dml2 mock roots	2062	C	T	0	664	0	1	0
		1055	C	T	1204	654	0.648	0.352	0.648													2062	C	T	0	723	0	1	0
	dml3 mock roots	1055	C	T	1475	747	0.6638	0.3362	0.6638												dml3 mock roots	2062	C	T	0	674	0	1	0
		1055	C	T	1310	774	0.6286	0.3714	0.6286													2062	C	T	0	664	0	1	0
	ros1 mock roots	1055	C	T	1323	674	0.6625	0.3375	0.6625												ros1 mock roots	2062	C	T	0	695	0	1	0	0.00450742
		1055	C	T	1310	681	0.658	0.342	0.658													2062	C	T	0	701	0	1	0
	rdd mock roots	1055	C	T	1312	706	0.6501	0.3499	0.6501												rdd mock roots	2062	C	T	47	707	0.0623	0.9377	0.0623
		1055	C	T	1384	709	0.6613	0.3387	0.6613													2062	C	T	53	690	0.0713	0.9287	0.0713
	WT Fox roots	1055	T	C	727	1309	0.3571	0.6429	0.3571												WT Fox roots	2062	C	T	0	686	0	1	0
		1055	C	T	1332	675	0.6637	0.3363	0.6637													2062	C	T	0	708	0	1	0
	dml2 Fox roots	1055	C	T	1526	801	0.6558	0.3442	0.6558												dml2 Fox roots	2062	C	T	0	712	0	1	0
		1055	C	T	1252	797	0.611	0.389	0.611													2062	C	T	0	669	0	1	0
	dml3 Fox roots	1055	C	T	1319	755	0.636	0.364	0.636												dml3 Fox roots	2062	C	T	0	716	0	1	0
		1055	T	C	577	1366	0.297	0.703	0.703													2062	C	T	0	680	0	1	0
	ros1 Fox roots																				ros1 Fox roots	2062	C	T	0	673	0	1	0	#DIV/0!
		1055	T	C	601	1477	0.2892	0.7108	0.7108													2062	C	T	0	685	0	1	0
	rdd Fox roots	1055	T	C	615	1316	0.3185	0.6815	0.6815												rdd Fox roots	2062	C	T	0	691	0	1	0
																						2062	C	T	0	690	0	1	0
	WT mock shoots	1055	C	T	1419	469	0.7516	0.2484	0.7516												WT mock shoots	2062	C	T	0	686	0	1	0
		1055	C	T	1481	214	0.8737	0.1263	0.8737													2062	C	T	0	694	0	1	0
	dml2 mock shoots	1055	C	T	1461	188	0.886	0.114	0.886												dml2 mock shoots	2062	C	T	0	697	0	1	0
		1055	C	T	246	975	0.2015	0.7985	0.2015													2062	C	T	0	677	0	1	0
	dml3 mock shoots	1055	C	T	1674	634	0.7253	0.2747	0.7253												dml3 mock shoots	2062	C	T	0	691	0	1	0
		1055	C	T	1489	420	0.78	0.22	0.78													2062	C	T	0	676	0	1	0
	ros1 mock shoots	1055	C	T	1552	271	0.8513	0.1487	0.8513												ros1 mock shoots	2062	C	T	0	700	0	1	0	#DIV/0!
		1055	C	T	1518	376	0.8015	0.1985	0.8015													2062	C	T	0	687	0	1	0
	rdd mock shoots	1055	C	T	1387	405	0.774	0.226	0.774												rdd mock shoots	2062	C	T	0	687	0	1	0
		1055	C	T	1580	348	0.8195	0.1805	0.8195													2062	C	T	0	708	0	1	0
	WT Fox shoots	1055	C	T	1482	181	0.8912	0.1088	0.8912												WT Fox shoots	2062	C	T	0	669	0	1	0
		1055	C	T	1625	687	0.7029	0.2971	0.7029													2062	C	T	0	681	0	1	0
	dml2 Fox shoots																				dml2 Fox shoots	2062	C	T	0	679	0	1	0
		1055	C	T	1486	279	0.8419	0.1581	0.8419
	dml3 Fox shoots	1055	C	T	1474	538	0.7326	0.2674	0.7326												dml3 Fox shoots	2062	C	T	0	673	0	1	0
		1055	C	T	1487	589	0.7163	0.2837	0.7163
	ros1 Fox shoots																				ros1 Fox shoots	2062	C	T	0	685	0	1	0	#DIV/0!
	rdd Fox shoots	1055	C	T	1624	451	0.7827	0.2173	0.7827												rdd Fox shoots	2062	C	T	0	686	0	1	0
		1055	C	T	1526	437	0.7774	0.2226	0.7774													2062	C	T	0	702	0	1	0
	WT mock roots	1056	C	T	905	666	0.5761	0.4239	0.5761												WT mock roots	2079	C	T	71	1126	0.0593	0.9407	0.0593
		1056	C	T	973	662	0.5951	0.4049	0.5951													2079	C	T	0	1156	0	1	0
	dml2 mock roots	1056	T	C	642	958	0.4012	0.5988	0.5988												dml2 mock roots	2079	C	T	0	1132	0	1	0
		1056	C	T	935	616	0.6028	0.3972	0.6028													2079	C	T	0	1110	0	1	0
	dml3 mock roots	1056	C	T	1138	684	0.6246	0.3754	0.6246												dml3 mock roots	2079	C	T	0	1189	0	1	0
		1056	C	T	1048	693	0.602	0.398	0.602													2079	C	T	0	1146	0	1	0
	ros1 mock roots	1056	C	T	1063	625	0.6297	0.3703	0.6297												ros1 mock roots	2079	C	T	0	1140	0	1	0	0.42265
		1056	C	T	1028	613	0.6264	0.3736	0.6264													2079	C	T	0	1243	0	1	0
	rdd mock roots	1056	C	T	1033	628	0.6219	0.3781	0.6219												rdd mock roots	2079	C	T	0	1262	0	1	0
		1056	C	T	1115	619	0.643	0.357	0.643													2079	C	T	54	1144	0.0451	0.9549	0.0451
	WT Fox roots	1056	T	C	657	1046	0.3858	0.6142	0.6142												WT Fox roots	2079	C	T	0	1126	0	1	0
		1056	C	T	1082	639	0.6287	0.3713	0.6287													2079	C	T	0	1197	0	1	0
	dml2 Fox roots	1056	C	T	1215	737	0.6224	0.3776	0.6224												dml2 Fox roots	2079	C	T	0	1253	0	1	0
		1056	C	T	1017	667	0.6039	0.3961	0.6039													2079	C	T	0	1145	0	1	0
	dml3 Fox roots	1056	C	T	1032	680	0.6028	0.3972	0.6028												dml3 Fox roots	2079	C	T	0	1177	0	1	0
		1056	T	C	494	1139	0.3025	0.6975	0.6975													2079	C	T	126	1132	0.1002	0.8998	0.1002
	ros1 Fox roots																				ros1 Fox roots	2079	C	T	0	1151	0	1	0	#DIV/0!
		1056	T	C	565	1152	0.3291	0.6709	0.6709													2079	C	T	0	1148	0	1	0
	rdd Fox roots	1056	T	C	562	1037	0.3515	0.6485	0.6485												rdd Fox roots	2079	C	T	0	1170	0	1	0
																						2079	C	T	0	1168	0	1	0
	WT mock shoots	1056	C	T	1091	513	0.6802	0.3198	0.6802												WT mock shoots	2079	C	T	0	1147	0	1	0
		1056	C	T	1148	527	0.6854	0.3146	0.6854													2079	C	T	0	1187	0	1	0
	dml2 mock shoots	1056	C	T	912	437	0.6761	0.3239	0.6761												dml2 mock shoots	2079	C	T	0	1175	0	1	0
		1056	C	T	1548	558	0.735	0.265	0.735													2079	C	T	0	1175	0	1	0
	dml3 mock shoots	1056	C	T	1274	674	0.654	0.346	0.654												dml3 mock shoots	2079	C	T	0	1166	0	1	0
		1056	C	T	1117	474	0.7021	0.2979	0.7021													2079	C	T	0	1074	0	1	0
	ros1 mock shoots	1056	C	T	1318	310	0.8096	0.1904	0.8096												ros1 mock shoots	2079	C	T	0	1189	0	1	0	0.42265
		1056	C	T	1288	402	0.7621	0.2379	0.7621													2079	C	T	0	1157	0	1	0
	rdd mock shoots	1056	C	T	1155	447	0.721	0.279	0.721												rdd mock shoots	2079	C	T	0	1177	0	1	0
		1056	C	T	1296	375	0.7756	0.2244	0.7756													2079	C	T	46	1163	0.038	0.962	0.038
	WT Fox shoots	1056	C	T	1078	609	0.639	0.361	0.639												WT Fox shoots	2079	C	T	0	1114	0	1	0
		1056	C	T	1193	670	0.6404	0.3596	0.6404													2079	C	T	0	1188	0	1	0
	dml2 Fox shoots																				dml2 Fox shoots	2079	C	T	0	1162	0	1	0
		1056	C	T	1131	548	0.6736	0.3264	0.6736
	dml3 Fox shoots	1056	C	T	1065	560	0.6554	0.3446	0.6554												dml3 Fox shoots	2079	C	T	0	1201	0	1	0
		1056	C	T	1027	624	0.622	0.378	0.622
	ros1 Fox shoots																				ros1 Fox shoots	2079	C	T	0	1173	0	1	0	#DIV/0!
	rdd Fox shoots	1056	C	T	1297	455	0.7403	0.2597	0.7403												rdd Fox shoots		C	T			0	1	0
		1056	C	T	1242	426	0.7446	0.2554	0.7446													2079	C	T	0	1159	0	1	0
																					WT mock roots	2080	C	T	78	883	0.0812	0.9188	0.0812
																						2080	C	T	0	939	0	1	0
																					dml2 mock roots	2080	C	T	0	918	0	1	0
																						2080	C	T	0	907	0	1	0
																					dml3 mock roots	2080	C	T	0	946	0	1	0
																						2080	C	T	0	921	0	1	0
																					ros1 mock roots	2080	C	T	0	937	0	1	0	0.42265
																						2080	C	T	0	993	0	1	0
																					rdd mock roots	2080	C	T	0	1030	0	1	0
																						2080	C	T	53	924	0.0542	0.9458	0.0542
																					WT Fox roots	2080	C	T	0	924	0	1	0
																						2080	C	T	0	962	0	1	0
																					dml2 Fox roots	2080	C	T	0	1008	0	1	0
																						2080	C	T	0	902	0	1	0
																					dml3 Fox roots	2080	C	T	0	957	0	1	0
																						2080	C	T	0	969	0	1	0
																					ros1 Fox roots	2080	C	T	0	985	0	1	0	#DIV/0!
																						2080	C	T	0	964	0	1	0
																					rdd Fox roots	2080	C	T	0	945	0	1	0
																						2080	C	T	0	941	0	1	0
																					WT mock shoots	2080	C	T	0	938	0	1	0
																						2080	C	T	0	953	0	1	0
																					dml2 mock shoots	2080	C	T	0	989	0	1	0
																						2080	C	T	0	956	0	1	0
																					dml3 mock shoots	2080	C	T	0	959	0	1	0
																						2080	C	T	0	908	0	1	0
																					ros1 mock shoots	2080	C	T	0	946	0	1	0	#DIV/0!
																						2080	C	T	0	927	0	1	0
																					rdd mock shoots	2080	C	T	0	937	0	1	0
																						2080	C	T	0	917	0	1	0
																					WT Fox shoots	2080	C	T	0	907	0	1	0
																						2080	C	T	0	990	0	1	0
																					dml2 Fox shoots	2080	C	T	0	951	0	1	0
																					dml3 Fox shoots	2080	C	T	0	987	0	1	0
																					ros1 Fox shoots	2080	C	T	0	947	0	1	0	#DIV/0!
																					rdd Fox shoots		C	T			0	1	0
																						2080	C	T	0	939	0	1	0
																					WT mock roots	2084	C	T	73	966	0.0703	0.9297	0.0703
																						2084	C	T	0	1003	0	1	0
																					dml2 mock roots	2084	C	T	0	973	0	1	0
																						2084	C	T	0	959	0	1	0
																					dml3 mock roots	2084	C	T	0	1006	0	1	0
																						2084	C	T	0	1007	0	1	0
																					ros1 mock roots	2084	C	T	0	1001	0	1	0	0.42265
																						2084	C	T	0	1054	0	1	0
																					rdd mock roots	2084	C	T	0	1068	0	1	0
																						2084	C	T	63	987	0.06	0.94	0.06
																					WT Fox roots	2084	C	T	0	1007	0	1	0
																						2084	C	T	0	1054	0	1	0
																					dml2 Fox roots	2084	C	T	0	1093	0	1	0
																						2084	C	T	0	984	0	1	0
																					dml3 Fox roots	2084	C	T	0	992	0	1	0
																						2084	C	T	0	1051	0	1	0
																					ros1 Fox roots	2084	C	T	0	1041	0	1	0	#DIV/0!
																						2084	C	T	0	999	0	1	0
																					rdd Fox roots	2084	C	T	0	1023	0	1	0
																						2084	C	T	0	1023	0	1	0
																					WT mock shoots	2084	C	T	0	973	0	1	0
																						2084	C	T	0	994	0	1	0
																					dml2 mock shoots	2084	C	T	0	984	0	1	0
																						2084	C	T	0	981	0	1	0
																					dml3 mock shoots	2084	C	T	0	1026	0	1	0
																						2084	C	T	0	933	0	1	0
																					ros1 mock shoots	2084	C	T	0	1020	0	1	0	#DIV/0!
																						2084	C	T	0	976	0	1	0
																					rdd mock shoots	2084	C	T	0	1011	0	1	0
																						2084	C	T	0	1030	0	1	0
																					WT Fox shoots	2084	C	T	0	988	0	1	0
																						2084	C	T	0	1010	0	1	0
																					dml2 Fox shoots	2084	C	T	0	984	0	1	0
																					dml3 Fox shoots	2084	C	T	0	1008	0	1	0
																					ros1 Fox shoots	2084	C	T	0	965	0	1	0	#DIV/0!
																					rdd Fox shoots	2084					0	1	0
																						2084	C	T	0	968	0	1	0
																					WT mock roots	2087	C	T	0	730	0	1	0
																						2087	C	T	0	755	0	1	0
																					dml2 mock roots	2087	C	T	0	758	0	1	0
																						2087	C	T	0	773	0	1	0
																					dml3 mock roots	2087	C	T	0	775	0	1	0
																						2087	C	T	0	749	0	1	0
																					ros1 mock roots	2087	C	T	0	765	0	1	0	0.42265
																						2087	C	T	0	825	0	1	0
																					rdd mock roots	2087	C	T	0	836	0	1	0
																						2087	C	T	70	801	0.0804	0.9196	0.0804
																					WT Fox roots	2087	C	T	0	773	0	1	0
																						2087	C	T	0	804	0	1	0
																					dml2 Fox roots	2087	C	T	0	801	0	1	0
																						2087	C	T	0	749	0	1	0
																					dml3 Fox roots	2087	C	T	0	778	0	1	0
																						2087	C	T	0	792	0	1	0
																					ros1 Fox roots	2087	C	T	0	814	0	1	0	#DIV/0!
																						2087	C	T	0	787	0	1	0
																					rdd Fox roots	2087	C	T	0	759	0	1	0
																						2087	C	T	0	756	0	1	0
																					WT mock shoots	2087	C	T	0	738	0	1	0
																						2087	C	T	0	768	0	1	0
																					dml2 mock shoots	2087	C	T	0	754	0	1	0
																						2087	C	T	0	783	0	1	0
																					dml3 mock shoots	2087	C	T	0	778	0	1	0
																						2087	C	T	0	763	0	1	0
																					ros1 mock shoots	2087	C	T	0	762	0	1	0	0.42265
																						2087	C	T	0	772	0	1	0
																					rdd mock shoots	2087	C	T	0	771	0	1	0
																						2087	C	T	52	771	0.0632	0.9368	0.0632
																					WT Fox shoots	2087	C	T	0	798	0	1	0
																						2087	C	T	0	780	0	1	0
																					dml2 Fox shoots	2087	C	T	0	753	0	1	0
																					dml3 Fox shoots	2087	C	T	0	752	0	1	0
																					ros1 Fox shoots	2087	C	T	0	745	0	1	0	#DIV/0!
																					rdd Fox shoots		C	T			0	1	0
																						2087	C	T	0	769	0	1	0
																					WT mock roots	2093	C	T	0	740	0	1	0
																						2093	C	T	0	753	0	1	0
																					dml2 mock roots	2093	C	T	0	754	0	1	0
																						2093	C	T	0	740	0	1	0
																					dml3 mock roots	2093	C	T	0	746	0	1	0
																						2093	C	T	0	746	0	1	0
																					ros1 mock roots	2093	C	T	0	765	0	1	0	0.0878613
																						2093	C	T	0	809	0	1	0
																					rdd mock roots	2093	C	T	257	665	0.2787	0.7213	0.2787
																						2093	C	T	667	572	0.5383	0.4617	0.5383
																					WT Fox roots	2093	C	T	0	750	0	1	0
																						2093	C	T	0	781	0	1	0
																					dml2 Fox roots	2093	C	T	0	777	0	1	0
																						2093	C	T	0	732	0	1	0
																					dml3 Fox roots	2093	C	T	0	766	0	1	0
																						2093	C	T	0	692	0	1	0
																					ros1 Fox roots	2093	C	T	0	775	0	1	0	0.42265
																						2093	C	T	0	768	0	1	0
																					rdd Fox roots	2093	C	T	131	662	0.1652	0.8348	0.1652
																						2093	C	T	0	740	0	1	0
																					WT mock shoots	2093	C	T	0	732	0	1	0
																						2093	C	T	0	726	0	1	0
																					dml2 mock shoots	2093	C	T	0	723	0	1	0
																						2093	C	T	0	759	0	1	0
																					dml3 mock shoots	2093	C	T	0	742	0	1	0
																						2093	C	T	0	693	0	1	0
																					ros1 mock shoots	2093	C	T	0	769	0	1	0	0.154426
																						2093	C	T	0	736	0	1	0
																					rdd mock shoots	2093	C	T	153	666	0.1868	0.8132	0.1868
																						2093	C	T	555	582	0.4881	0.5119	0.4881
																					WT Fox shoots	2093	C	T	0	795	0	1	0
																						2093	C	T	0	747	0	1	0
																					dml2 Fox shoots	2093	C	T	0	742	0	1	0
																					dml3 Fox shoots	2093	C	T	0	703	0	1	0
																					ros1 Fox shoots	2093	C	T	0	739	0	1	0	#DIV/0!
																					rdd Fox shoots	2093	T	C	701	411	0.6304	0.3696
																						2093	C	T	0	732	0	1	0
																					WT mock roots	2108	C	T	64	736	0.08	0.92	0.08
																						2108	C	T	0	757	0	1	0
																					dml2 mock roots	2108	C	T	0	779	0	1	0
																						2108	C	T	0	766	0	1	0
																					dml3 mock roots	2108	C	T	0	741	0	1	0
																						2108	C	T	0	769	0	1	0
																					ros1 mock roots	2108	C	T	0	785	0	1	0	0.0671865
																						2108	C	T	0	779	0	1	0
																					rdd mock roots	2108	C	T	337	635	0.3467	0.6533	0.3467
																						2108	C	T	787	509	0.6073	0.3927	0.6073
																					WT Fox roots	2108	C	T	0	781	0	1	0
																						2108	C	T	0	758	0	1	0
																					dml2 Fox roots	2108	C	T	0	731	0	1	0
																						2108	C	T	0	747	0	1	0
																					dml3 Fox roots	2108	C	T	0	765	0	1	0
																						2108	C	T	0	730	0	1	0
																					ros1 Fox roots	2108	C	T	0	780	0	1	0	0.0221822
																						2108	C	T	0	782	0	1	0
																					rdd Fox roots	2108	C	T	195	670	0.2254	0.7746	0.2254
																						2108	C	T	140	703	0.1661	0.8339	0.1661
																					WT mock shoots	2108	C	T	0	777	0	1	0
																						2108	C	T	0	756	0	1	0
																					dml2 mock shoots	2108	C	T	0	779	0	1	0
																						2108	C	T	0	763	0	1	0
																					dml3 mock shoots	2108	C	T	0	741	0	1	0
																						2108	C	T	0	730	0	1	0
																					ros1 mock shoots	2108	C	T	0	761	0	1	0	0.134363
																						2108	C	T	0	722	0	1	0
																					rdd mock shoots	2108	C	T	189	671	0.2198	0.7802	0.2198
																						2108	C	T	633	575	0.524	0.476	0.524
																					WT Fox shoots	2108	C	T	0	793	0	1	0
																						2108	C	T	0	753	0	1	0
																					dml2 Fox shoots	2108	C	T	0	769	0	1	0
																					dml3 Fox shoots	2108	C	T	0	750	0	1	0
																					ros1 Fox shoots	2108	C	T	0	741	0	1	0	#DIV/0!
																					rdd Fox shoots	2108	C	T	1228	483	0.7177	0.2823	0.7177
																						2108	C	T	85	700	0.1083	0.8917	0.1083
																					WT mock roots	2115	C	T	69	677	0.0925	0.9075	0.0925
																						2115	C	T	0	704	0	1	0
																					dml2 mock roots	2115	C	T	0	712	0	1	0
																						2115	C	T	0	725	0	1	0
																					dml3 mock roots	2115	C	T	0	698	0	1	0
																						2115	C	T	0	716	0	1	0
																					ros1 mock roots	2115	C	T	0	715	0	1	0	0.42265
																						2115	C	T	0	685	0	1	0
																					rdd mock roots	2115	C	T	0	722	0	1	0
																						2115	C	T	66	689	0.0874	0.9126	0.0874
																					WT Fox roots	2115	C	T	0	698	0	1	0
																						2115	C	T	0	705	0	1	0
																					dml2 Fox roots	2115	C	T	0	673	0	1	0
																						2115	C	T	0	663	0	1	0
																					dml3 Fox roots	2115	C	T	0	691	0	1	0
																						2115	C	T	0	682	0	1	0
																					ros1 Fox roots	2115	C	T	0	690	0	1	0	#DIV/0!
																						2115	C	T	0	716	0	1	0
																					rdd Fox roots	2115	C	T	0	691	0	1	0
																						2115	C	T	0	691	0	1	0
																					WT mock shoots	2115	C	T	0	682	0	1	0
																						2115	C	T	0	674	0	1	0
																					dml2 mock shoots	2115	C	T	0	692	0	1	0
																						2115	C	T	0	674	0	1	0
																					dml3 mock shoots	2115	C	T	0	674	0	1	0
																						2115	C	T	0	659	0	1	0
																					ros1 mock shoots	2115	C	T	0	701	0	1	0	#DIV/0!
																						2115	C	T	0	696	0	1	0
																					rdd mock shoots	2115	C	T	0	687	0	1	0
																						2115	C	T	0	714	0	1	0
																					WT Fox shoots	2115	C	T	0	745	0	1	0
																						2115	C	T	0	700	0	1	0
																					dml2 Fox shoots	2115	C	T	0	682	0	1	0
																					dml3 Fox shoots	2115	C	T	0	688	0	1	0
																					ros1 Fox shoots	2115	C	T	0	665	0	1	0	#DIV/0!
																					rdd Fox shoots		C	T			0	1	0
																						2115	C	T	0	695	0	1	0
																					WT mock roots	2142	C	T	120	769	0.135	0.865	0.135
																						2142	C	T	0	753	0	1	0
																					dml2 mock roots	2142	C	T	45	713	0.0594	0.9406	0.0594
																						2142	C	T	50	791	0.0595	0.9405	0.0595
																					dml3 mock roots	2142	C	T	46	698	0.0618	0.9382	0.0618
																						2142	C	T	0	717	0	1	0
																					ros1 mock roots	2142	C	T	47	777	0.057	0.943	0.057	0.173256
																						2142	C	T	0	750	0	1	0
																					rdd mock roots	2142	C	T	66	754	0.0805	0.9195	0.0805
																						2142	C	T	89	733	0.1083	0.8917	0.1083
																					WT Fox roots	2142	C	T	0	715	0	1	0
																						2142	C	T	0	755	0	1	0
																					dml2 Fox roots	2142	C	T	0	730	0	1	0
																						2142	C	T	0	774	0	1	0
																					dml3 Fox roots	2142	C	T	0	787	0	1	0
																						2142	C	T	0	715	0	1	0
																					ros1 Fox roots	2142	C	T	45	748	0.0567	0.9433	0.0567	0.42265
																						2142	C	T	0	738	0	1	0
																					rdd Fox roots	2142	C	T	0	786	0	1	0
																						2142	C	T	0	793	0	1	0
																					WT mock shoots	2142	C	T	0	733	0	1	0
																						2142	C	T	0	736	0	1	0
																					dml2 mock shoots	2142	C	T	0	732	0	1	0
																						2142	C	T	0	731	0	1	0
																					dml3 mock shoots	2142	C	T	0	767	0	1	0
																						2142	C	T	58	728	0.0738	0.9262	0.0738
																					ros1 mock shoots	2142	C	T	0	771	0	1	0	0.42265
																						2142	C	T	0	747	0	1	0
																					rdd mock shoots	2142	C	T	0	758	0	1	0
																						2142	C	T	69	717	0.0878	0.9122	0.0878
																					WT Fox shoots	2142	C	T	0	764	0	1	0
																						2142	C	T	0	742	0	1	0
																					dml2 Fox shoots	2142	C	T	0	713	0	1	0
																					dml3 Fox shoots	2142	C	T	0	678	0	1	0
																					ros1 Fox shoots	2142	C	T	78	778	0.0911	0.9089	0.0911	#DIV/0!
																					rdd Fox shoots		C	T			0	1	0
																						2142	C	T	0	800	0	1	0
																					WT mock roots	2146	C	T	64	976	0.0615	0.9385	0.0615
																						2146	C	T	0	1008	0	1	0
																					dml2 mock roots	2146	C	T	0	908	0	1	0
																						2146	C	T	0	1022	0	1	0
																					dml3 mock roots	2146	C	T	0	950	0	1	0
																						2146	C	T	0	920	0	1	0
																					ros1 mock roots	2146	C	T	0	1023	0	1	0	0.0191481
																						2146	C	T	0	993	0	1	0
																					rdd mock roots	2146	C	T	48	1018	0.045	0.955	0.045
																						2146	C	T	61	960	0.0597	0.9403	0.0597
																					WT Fox roots	2146	C	T	0	927	0	1	0
																						2146	C	T	0	989	0	1	0
																					dml2 Fox roots	2146	C	T	0	927	0	1	0
																						2146	C	T	0	991	0	1	0
																					dml3 Fox roots	2146	C	T	0	1015	0	1	0
																						2146	C	T	92	978	0.086	0.914	0.086
																					ros1 Fox roots	2146	C	T	0	958	0	1	0	#DIV/0!
																						2146	C	T	0	985	0	1	0
																					rdd Fox roots	2146	C	T	0	1022	0	1	0
																						2146	C	T	0	1003	0	1	0
																					WT mock shoots	2146	C	T	0	953	0	1	0
																						2146	C	T	0	995	0	1	0
																					dml2 mock shoots	2146	C	T	0	1021	0	1	0
																						2146	C	T	0	989	0	1	0
																					dml3 mock shoots	2146	C	T	0	1020	0	1	0
																						2146	C	T	0	922	0	1	0
																					ros1 mock shoots	2146	C	T	0	1062	0	1	0	0.42265
																						2146	C	T	0	999	0	1	0
																					rdd mock shoots	2146	C	T	0	992	0	1	0
																						2146	C	T	57	927	0.0579	0.9421	0.0579
																					WT Fox shoots	2146	C	T	0	1000	0	1	0
																						2146	C	T	0	1019	0	1	0
																					dml2 Fox shoots	2146	C	T	0	945	0	1	0
																					dml3 Fox shoots	2146	C	T	0	900	0	1	0
																					ros1 Fox shoots	2146	C	T	47	956	0.0469	0.9531	0.0469	#DIV/0!
																					rdd Fox shoots		C	T			0	1	0
																						2146	C	T	0	1089	0	1	0
																					WT mock roots	2147	C	T	98	986	0.0904	0.9096	0.0904
																						2147	C	T	48	1000	0.0458	0.9542	0.0458
																					dml2 mock roots	2147	C	T	0	940	0	1	0
																						2147	C	T	0	1037	0	1	0
																					dml3 mock roots	2147	C	T	0	935	0	1	0
																						2147	C	T	0	924	0	1	0
																					ros1 mock roots	2147	C	T	48	1019	0.045	0.955	0.045	0.196698
																						2147	C	T	0	976	0	1	0
																					rdd mock roots	2147	C	T	64	1009	0.0596	0.9404	0.0596
																						2147	C	T	82	962	0.0785	0.9215	0.0785
																					WT Fox roots	2147	C	T	0	917	0	1	0
																						2147	C	T	0	1003	0	1	0
																					dml2 Fox roots	2147	C	T	0	972	0	1	0
																						2147	C	T	0	1002	0	1	0
																					dml3 Fox roots	2147	C	T	0	973	0	1	0
																						2147	C	T	0	967	0	1	0
																					ros1 Fox roots	2147	C	T	46	912	0.048	0.952	0.048	0.42265
																						2147	C	T	0	952	0	1	0
																					rdd Fox roots	2147	C	T	0	997	0	1	0
																						2147	C	T	0	986	0	1	0
																					WT mock shoots	2147	C	T	0	940	0	1	0
																						2147	C	T	0	975	0	1	0
																					dml2 mock shoots	2147	C	T	0	1032	0	1	0
																						2147	C	T	0	984	0	1	0
																					dml3 mock shoots	2147	C	T	0	1014	0	1	0
																						2147	C	T	46	903	0.0485	0.9515	0.0485
																					ros1 mock shoots	2147	C	T	0	1049	0	1	0	0.42265
																						2147	C	T	0	980	0	1	0
																					rdd mock shoots	2147	C	T	0	962	0	1	0
																						2147	C	T	61	922	0.0621	0.9379	0.0621
																					WT Fox shoots	2147	C	T	0	980	0	1	0
																						2147	C	T	0	1026	0	1	0
																					dml2 Fox shoots	2147	C	T	0	916	0	1	0
																					dml3 Fox shoots	2147	C	T	0	906	0	1	0
																					ros1 Fox shoots	2147	C	T	46	990	0.0444	0.9556	0.0444	#DIV/0!
																					rdd Fox shoots		C	T			0	1	0
																						2147	C	T	0	1043	0	1	0
																					WT mock roots	2151	C	T	94	999	0.086	0.914	0.086
																						2151	C	T	50	1072	0.0446	0.9554	0.0446
																					dml2 mock roots	2151	C	T	0	937	0	1	0
																						2151	C	T	0	1055	0	1	0
																					dml3 mock roots	2151	C	T	0	967	0	1	0
																						2151	C	T	0	980	0	1	0
																					ros1 mock roots	2151	C	T	46	1101	0.0401	0.9599	0.0401	0.134463
																						2151	C	T	50	1065	0.0448	0.9552	0.0448
																					rdd mock roots	2151	C	T	63	1077	0.0553	0.9447	0.0553
																						2151	C	T	79	1018	0.072	0.928	0.072
																					WT Fox roots	2151	C	T	0	988	0	1	0
																						2151	C	T	0	1041	0	1	0
																					dml2 Fox roots	2151	C	T	0	965	0	1	0
																						2151	C	T	0	1026	0	1	0
																					dml3 Fox roots	2151	C	T	0	1082	0	1	0
																						2151	C	T	109	994	0.0988	0.9012	0.0988
																					ros1 Fox roots	2151	C	T	0	993	0	1	0	#DIV/0!
																						2151	C	T	0	1026	0	1	0
																					rdd Fox roots	2151	C	T	0	1073	0	1	0
																						2151	C	T	0	1027	0	1	0
																					WT mock shoots	2151	C	T	0	962	0	1	0
																						2151	C	T	0	1004	0	1	0
																					dml2 mock shoots	2151	C	T	0	1024	0	1	0
																						2151	C	T	0	1023	0	1	0
																					dml3 mock shoots	2151	C	T	0	1068	0	1	0
																						2151	C	T	64	953	0.0629	0.9371	0.0629
																					ros1 mock shoots	2151	C	T	0	1073	0	1	0	0.42265
																						2151	C	T	0	1038	0	1	0
																					rdd mock shoots	2151	C	T	0	1037	0	1	0
																						2151	C	T	73	958	0.0708	0.9292	0.0708
																					WT Fox shoots	2151	C	T	0	1021	0	1	0
																						2151	C	T	0	1007	0	1	0
																					dml2 Fox shoots	2151	C	T	0	946	0	1	0
																					dml3 Fox shoots	2151	C	T	0	924	0	1	0
																					ros1 Fox shoots	2151	C	T	64	938	0.0639	0.9361	0.0639	#DIV/0!
																					rdd Fox shoots		C	T			0	1	0
																						2151	C	T	0	1154	0	1	0
																					WT mock roots	2152	C	T	101	1026	0.0896	0.9104	0.0896
																						2152	C	T	57	1103	0.0491	0.9509	0.0491
																					dml2 mock roots	2152	C	T	0	1003	0	1	0
																						2152	C	T	0	1080	0	1	0
																					dml3 mock roots	2152	C	T	0	987	0	1	0
																						2152	C	T	0	1020	0	1	0
																					ros1 mock roots	2152	C	T	47	1137	0.0397	0.9603	0.0397	0.116542
																						2152	C	T	48	1093	0.0421	0.9579	0.0421
																					rdd mock roots	2152	C	T	66	1090	0.0571	0.9429	0.0571
																						2152	C	T	87	1053	0.0763	0.9237	0.0763
																					WT Fox roots	2152	C	T	0	1016	0	1	0
																						2152	C	T	0	1111	0	1	0
																					dml2 Fox roots	2152	C	T	0	1089	0	1	0
																						2152	C	T	0	1106	0	1	0
																					dml3 Fox roots	2152	C	T	0	1135	0	1	0
																						2152	C	T	0	1039	0	1	0
																					ros1 Fox roots	2152	C	T	0	1010	0	1	0	#DIV/0!
																						2152	C	T	0	1064	0	1	0
																					rdd Fox roots	2152	C	T	0	1126	0	1	0
																						2152	C	T	0	1110	0	1	0
																					WT mock shoots	2152	C	T	0	998	0	1	0
																						2152	C	T	0	1060	0	1	0
																					dml2 mock shoots	2152	C	T	0	1113	0	1	0
																						2152	C	T	0	1047	0	1	0
																					dml3 mock shoots	2152	C	T	0	1094	0	1	0
																						2152	C	T	54	997	0.0514	0.9486	0.0514
																					ros1 mock shoots	2152	C	T	0	1144	0	1	0	0.42265
																						2152	C	T	0	1087	0	1	0
																					rdd mock shoots	2152	C	T	0	1058	0	1	0
																						2152	C	T	64	1025	0.0588	0.9412	0.0588
																					WT Fox shoots	2152	C	T	0	1059	0	1	0
																						2152	C	T	0	1073	0	1	0
																					dml2 Fox shoots	2152	C	T	0	973	0	1	0
																					dml3 Fox shoots	2152	C	T	0	1010	0	1	0
																					ros1 Fox shoots	2152	C	T	49	1018	0.0459	0.9541	0.0459	#DIV/0!
																					rdd Fox shoots		C	T			0	1	0
																						2152	C	T	0	1148	0	1	0
																					WT mock roots	2158	C	T	109	879	0.1103	0.8897	0.1103
																						2158	C	T	50	989	0.0481	0.9519	0.0481
																					dml2 mock roots	2158	C	T	0	859	0	1	0
																						2158	C	T	58	974	0.0562	0.9438	0.0562
																					dml3 mock roots	2158	C	T	45	845	0.0506	0.9494	0.0506
																						2158	C	T	46	872	0.0501	0.9499	0.0501
																					ros1 mock roots	2158	C	T	50	987	0.0482	0.9518	0.0482	0.133217
																						2158	C	T	48	975	0.0469	0.9531	0.0469
																					rdd mock roots	2158	C	T	72	1000	0.0672	0.9328	0.0672
																						2158	C	T	94	905	0.0941	0.9059	0.0941
																					WT Fox roots	2158	C	T	0	828	0	1	0
																						2158	C	T	0	949	0	1	0
																					dml2 Fox roots	2158	C	T	0	945	0	1	0
																						2158	C	T	0	975	0	1	0
																					dml3 Fox roots	2158	C	T	0	1012	0	1	0
																						2158	C	T	0	912	0	1	0
																					ros1 Fox roots	2158	C	T	0	897	0	1	0	#DIV/0!
																						2158	C	T	0	935	0	1	0
																					rdd Fox roots	2158	C	T	0	947	0	1	0
																						2158	C	T	0	944	0	1	0
																					WT mock shoots	2158	C	T	0	841	0	1	0
																						2158	C	T	0	926	0	1	0
																					dml2 mock shoots	2158	C	T	0	983	0	1	0
																						2158	C	T	0	906	0	1	0
																					dml3 mock shoots	2158	C	T	0	986	0	1	0
																						2158	C	T	72	910	0.0733	0.9267	0.0733
																					ros1 mock shoots	2158	C	T	0	1000	0	1	0	0.0455652
																						2158	C	T	0	920	0	1	0
																					rdd mock shoots	2158	C	T	46	959	0.0458	0.9542	0.0458
																						2158	C	T	67	866	0.0718	0.9282	0.0718
																					WT Fox shoots	2158	C	T	0	931	0	1	0
																						2158	C	T	0	942	0	1	0
																					dml2 Fox shoots	2158	C	T	0	839	0	1	0
																					dml3 Fox shoots	2158	C	T	0	872	0	1	0
																					ros1 Fox shoots	2158	C	T	78	903	0.0795	0.9205	0.0795	#DIV/0!
																					rdd Fox shoots		C	T			0	1	0
																						2158	C	T	0	1015	0	1	0
																					WT mock roots	2161	C	T	111	826	0.1185	0.8815	0.1185
																						2161	C	T	0	912	0	1	0
																					dml2 mock roots	2161	C	T	0	787	0	1	0
																						2161	C	T	0	926	0	1	0
																					dml3 mock roots	2161	C	T	0	783	0	1	0
																						2161	C	T	0	803	0	1	0
																					ros1 mock roots	2161	C	T	0	948	0	1	0	0.0454349
																						2161	C	T	0	864	0	1	0
																					rdd mock roots	2161	C	T	65	896	0.0676	0.9324	0.0676
																						2161	C	T	100	844	0.1059	0.8941	0.1059
																					WT Fox roots	2161	C	T	0	794	0	1	0
																						2161	C	T	0	886	0	1	0
																					dml2 Fox roots	2161	C	T	0	881	0	1	0
																						2161	C	T	0	880	0	1	0
																					dml3 Fox roots	2161	C	T	0	940	0	1	0
																						2161	C	T	0	811	0	1	0
																					ros1 Fox roots	2161	C	T	0	843	0	1	0	#DIV/0!
																						2161	C	T	0	860	0	1	0
																					rdd Fox roots	2161	C	T	0	894	0	1	0
																						2161	C	T	0	870	0	1	0
																					WT mock shoots	2161	C	T	0	780	0	1	0
																						2161	C	T	0	835	0	1	0
																					dml2 mock shoots	2161	C	T	0	868	0	1	0
																						2161	C	T	0	845	0	1	0
																					dml3 mock shoots	2161	C	T	0	906	0	1	0
																						2161	C	T	46	851	0.0513	0.9487	0.0513
																					ros1 mock shoots	2161	C	T	0	921	0	1	0	0.42265
																						2161	C	T	0	860	0	1	0
																					rdd mock shoots	2161	C	T	0	840	0	1	0
																						2161	C	T	63	756	0.0769	0.9231	0.0769
																					WT Fox shoots	2161	C	T	0	901	0	1	0
																						2161	C	T	0	875	0	1	0
																					dml2 Fox shoots	2161	C	T	0	761	0	1	0
																					dml3 Fox shoots	2161	C	T	0	757	0	1	0
																					ros1 Fox shoots	2161	C	T	0	823	0	1	0	#DIV/0!
																					rdd Fox shoots		C	T			0	1	0
																						2161	C	T	0	923	0	1	0
																					WT mock roots	2172	C	T	76	1054	0.0673	0.9327	0.0673
																						2172	C	T	0	1205	0	1	0
																					dml2 mock roots	2172	C	T	0	1028	0	1	0
																						2172	C	T	0	1102	0	1	0
																					dml3 mock roots	2172	C	T	0	1079	0	1	0
																						2172	C	T	0	1014	0	1	0
																					ros1 mock roots	2172	C	T	0	1302	0	1	0	0.290035
																						2172	C	T	53	1200	0.0423	0.9577	0.0423
																					rdd mock roots	2172	C	T	56	1235	0.0434	0.9566	0.0434
																						2172	C	T	82	1080	0.0706	0.9294	0.0706
																					WT Fox roots	2172	C	T	0	972	0	1	0
																						2172	C	T	0	1137	0	1	0
																					dml2 Fox roots	2172	C	T	0	1118	0	1	0
																						2172	C	T	0	1219	0	1	0
																					dml3 Fox roots	2172	C	T	0	1203	0	1	0
																						2172	C	T	0	1142	0	1	0
																					ros1 Fox roots	2172	C	T	0	1063	0	1	0	#DIV/0!
																						2172	C	T	0	1095	0	1	0
																					rdd Fox roots	2172	C	T	0	1150	0	1	0
																						2172	C	T	0	1123	0	1	0
																					WT mock shoots	2172	C	T	0	1032	0	1	0
																						2172	C	T	0	1082	0	1	0
																					dml2 mock shoots	2172	C	T	0	1172	0	1	0
																						2172	C	T	0	1066	0	1	0
																					dml3 mock shoots	2172	C	T	0	1241	0	1	0
																						2172	C	T	0	1050	0	1	0
																					ros1 mock shoots	2172	C	T	0	1236	0	1	0	0.42265
																						2172	C	T	0	1210	0	1	0
																					rdd mock shoots	2172	C	T	0	1146	0	1	0
																						2172	C	T	79	1027	0.0714	0.9286	0.0714
																					WT Fox shoots	2172	C	T	0	1117	0	1	0
																						2172	C	T	0	1115	0	1	0
																					dml2 Fox shoots	2172	C	T	0	1024	0	1	0
																					dml3 Fox shoots	2172	C	T	0	1002	0	1	0
																					ros1 Fox shoots	2172	C	T	58	1209	0.0458	0.9542	0.0458	#DIV/0!
																					rdd Fox shoots		C	T			0	1	0
																						2172	C	T	56	1324	0.0406	0.9594	0.0406

## Sheet: AT5G24210
			Region A, B, C						CHH methylation									CHG methylation							CG methylation
root samples all genotypes
shoot samples all genotypes
Shoot and root data in WT
Shoot and root data in dml2
Shoot and root data in dml3
Shoot and root data in ros1
shoot and root data in rdd

## Sheet: At5G38550 raw data
	At5G38550	region A											region B													region C
										ttest											ttest	ttest	ttest ros1
	sample	Position	Normal	Mutation	Norm_Height	Mut_Height	Norm_Percent	Mut_Percent	% methylation	WT vs ros1		sample	Position	Normal	Mutation	Norm_Height	Mut_Height	Norm_Percent	Mut_Percent	% methylation	WT vs ros1	ros1 vs rdd	mock vs Fox		sample	Position	Normal	Mutation	Norm_Height	Mut_Height	Norm_Percent	Mut_Percent	% methylation
	WT mock roots									#DIV/0!		WT mock roots	1424	T	C	945	363	0.7225	0.2775	0.2775	0.464177				WT mock roots	1794	C	T	46	786	0.0553	0.9447	0.0553
		1030	C	T	608	655	0.4814	0.5186	0.4814				1424	T	C	908	217	0.8071	0.1929	0.1929						1794	C	T	97	774	0.1114	0.8886	0.1114
	dml2 mock roots	1030	C	T	383	618	0.3826	0.6174	0.3826			dml2 mock roots	1424	T	C	805	0	1	0	0					dml2 mock roots	1794	C	T	0	736	0	1	0
		1030	C	T	385	595	0.3929	0.6071	0.3929				1424	T	C	796	114	0.8747	0.1253	0.1253						1794	C	T	0	774	0	1	0
	dml3 mock roots	1030	C	T	445	573	0.4371	0.5629	0.4371			dml3 mock roots	1424	T	C	782	64	0.9243	0.0757	0.0757					dml3 mock roots	1794	C	T	0	751	0	1	0
		1030	C	T	327	636	0.3396	0.6604	0.3396				1424	T	C	837	86	0.9068	0.0932	0.0932						1794	C	T	0	784	0	1	0
	ros1 mock roots	1030	C	T	303	583	0.342	0.658	0.342			ros1 mock roots	1424	T	C	826	139	0.856	0.144	0.144		0.215689	0.0643173		ros1 mock roots	1794	C	T	44	729	0.0569	0.9431	0.0569
		1030	C	T	398	540	0.4243	0.5757	0.4243				1424	T	C	869	249	0.7773	0.2227	0.2227						1794	C	T	0	805	0	1	0
	rdd mock roots	1030	C	T	254	605	0.2957	0.7043	0.2957			rdd mock roots	1424	T	C	852	277	0.7547	0.2453	0.2453					rdd mock roots	1794	C	T	0	751	0	1	0
		1030	C	T	268	669	0.286	0.714	0.286				1424	T	C	818	299	0.7323	0.2677	0.2677						1794	C	T	0	754	0	1	0
	WT Fox roots	1030	C	T	451	613	0.4239	0.5761	0.4239	0.12708		WT Fox roots	1424	T	C	1015	126	0.8896	0.1104	0.1104	0.037733				WT Fox roots	1794	C	T	0	836	0	1	0
		1030	C	T	320	605	0.3459	0.6541	0.3459				1424	T	C	816	0	1	0	0						1794	C	T	0	761	0	1	0
	dml2 Fox roots	1030	C	T	293	513	0.3635	0.6365	0.3635			dml2 Fox roots	1424	T	C	804	0	1	0	0					dml2 Fox roots	1794	C	T	0	782	0	1	0
		1030	C	T	351	666	0.3451	0.6549	0.3451				1424	T	C	813	56	0.9356	0.0644	0.0644						1794	C	T	0	797	0	1	0
	dml3 Fox roots	1030	C	T	278	653	0.2986	0.7014	0.2986			dml3 Fox roots	1424	T	C	797	139	0.8515	0.1485	0.1485					dml3 Fox roots	1794	C	T	0	789	0	1	0
		1030	C	T	398	629	0.3875	0.6125	0.3875				1424	T	C	963	255	0.7906	0.2094	0.2094						1794	C	T	47	716	0.0616	0.9384	0.0616
	ros1 Fox roots	1030	C	T	295	716	0.2918	0.7082	0.2918			ros1 Fox roots	1424	T	C	875	483	0.6443	0.3557	0.3557		0.071428			ros1 Fox roots	1794	C	T	0	762	0	1	0
		1030	C	T	250	652	0.2772	0.7228	0.2772				1424	T	C	944	457	0.6738	0.3262	0.3262						1794	C	T	0	788	0	1	0
	rdd Fox roots	1030	C	T	218	635	0.2556	0.7444	0.2556			rdd Fox roots	1424	T	C	753	287	0.724	0.276	0.276					rdd Fox roots	1794	C	T	0	804	0	1	0
		1030	C	T	323	626	0.3404	0.6596	0.3404				1424	T	C	763	240	0.7607	0.2393	0.2393						1794	C	T	0	792	0	1	0
	WT mock shoots	1030	C	T	267	632	0.297	0.703	0.297	#DIV/0!		WT mock shoots	1424	T	C	802	0	1	0	0	0.391788				WT mock shoots	1794	C	T	0	787	0	1	0
													1424	T	C	906	135	0.8703	0.1297	0.1297						1794	C	T	0	738	0	1	0
	dml2 mock shoots	1030	C	T	260	669	0.2799	0.7201	0.2799			dml2 mock shoots	1424	T	C	798	53	0.9377	0.0623	0.0623					dml2 mock shoots	1794	C	T	0	753	0	1	0
		1030	C	T	268	656	0.29	0.71	0.29				1424	T	C	860	97	0.8986	0.1014	0.1014						1794	C	T	0	799	0	1	0
	dml3 mock shoots	1030	C	T	302	623	0.3265	0.6735	0.3265			dml3 mock shoots	1424	T	C	910	56	0.942	0.058	0.058					dml3 mock shoots	1794	C	T	0	778	0	1	0
		1030	C	T	319	597	0.3483	0.6517	0.3483				1424	T	C	813	102	0.8885	0.1115	0.1115						1794	C	T	0	802	0	1	0
	ros1 mock shoots	1030	C	T	313	590	0.3466	0.6534	0.3466			ros1 mock shoots	1424	T	C	824	101	0.8908	0.1092	0.1092			0.153648		ros1 mock shoots	1794	C	T	0	767	0	1	0
		1030	C	T	399	575	0.4097	0.5903	0.4097				1424	T	C	867	192	0.8187	0.1813	0.1813						1794	C	T	0	759	0	1	0
	rdd mock shoots	1030	C	T	236	615	0.2773	0.7227	0.2773			rdd mock shoots													rdd mock shoots	1794	C	T	0	774	0	1	0
		1030	C	T	296	653	0.3119	0.6881	0.3119				1424	T	C	799	237	0.7712	0.2288	0.2288						1794	C	T	0	808	0	1	0
	WT Fox shoots	1030	C	T	334	691	0.3259	0.6741	0.3259	0.359164		WT Fox shoots	1424	T	C	820	102	0.8894	0.1106	0.1106	0.042887				WT Fox shoots	1794	C	T	0	802	0	1	0
		1030	C	T	264	586	0.3106	0.6894	0.3106				1424	T	C	788	47	0.9437	0.0563	0.0563						1794	C	T	0	779	0	1	0
	dml2 Fox shoots	1030	C	T	327	585	0.3586	0.6414	0.3586			dml2 Fox shoots	1424	T	C	816	59	0.9326	0.0674	0.0674					dml2 Fox shoots	1794	C	T	0	791	0	1	0
		1030	C	T	385	593	0.3937	0.6063	0.3937				1424	T	C	809	80	0.91	0.09	0.09						1794	C	T	0	789	0	1	0
	dml3 Fox shoots	1030	C	T	304	669	0.3124	0.6876	0.3124			dml3 Fox shoots	1424	T	C	792	111	0.8771	0.1229	0.1229					dml3 Fox shoots	1794	C	T	0	774	0	1	0
		1030	C	T	369	610	0.3769	0.6231	0.3769				1424	T	C	843	49	0.9451	0.0549	0.0549						1794	C	T	0	749	0	1	0
	ros1 Fox shoots	1030	C	T	330	691	0.3232	0.6768	0.3232			ros1 Fox shoots	1424	T	C	833	232	0.7822	0.2178	0.2178					ros1 Fox shoots	1794	C	T	0	720	0	1	0
		1030	C	T	330	598	0.3556	0.6444	0.3556				1424	T	C	787	268	0.746	0.254	0.254						1794	C	T	0	789	0	1	0
	rdd Fox shoots	1030	C	T	185	602	0.2351	0.7649	0.2351			rdd Fox shoots	1424	T	C	878	252	0.777	0.223	0.223					rdd Fox shoots	1794	C	T	0	764	0	1	0
		1030	C	T	327	603	0.3516	0.6484	0.3516				1424	T	C	823	327	0.7157	0.2843	0.2843						1794	C	T	0	768	0	1	0
	WT mock roots	1043	C	T	122	668	0.1544	0.8456	0.1544	0.34629		WT mock roots	1434	T	C	574	84	0.8723	0.1277	0.1277	0.273314				WT mock roots	1795	C	T	56	844	0.0622	0.9378	0.0622
		1043	C	T	262	786	0.25	0.75	0.25				1434	T	C	695	156	0.8167	0.1833	0.1833						1795	C	T	91	806	0.1014	0.8986	0.1014
	dml2 mock roots	1043	C	T	190	734	0.2056	0.7944	0.2056			dml2 mock roots	1434	T	C	623	50	0.9257	0.0743	0.0743					dml2 mock roots	1795	C	T	0	795	0	1	0
		1043	C	T	189	732	0.2052	0.7948	0.2052				1434	T	C	652	76	0.8956	0.1044	0.1044						1795	C	T	0	901	0	1	0
	dml3 mock roots	1043	C	T	194	685	0.2207	0.7793	0.2207			dml3 mock roots	1434	T	C	654	51	0.9277	0.0723	0.0723					dml3 mock roots	1795	C	T	0	840	0	1	0
		1043	C	T	161	798	0.1679	0.8321	0.1679				1434	T	C	659	69	0.9052	0.0948	0.0948						1795	C	T	0	878	0	1	0
	ros1 mock roots	1043	C	T	136	814	0.1432	0.8568	0.1432			ros1 mock roots	1434	T	C	631	178	0.78	0.22	0.22		0.0764638	0.222465		ros1 mock roots	1795	C	T	49	815	0.0567	0.9433	0.0567
		1043	C	T	121	717	0.1444	0.8556	0.1444				1434	T	C	608	520	0.539	0.461	0.461						1795	C	T	47	903	0.0495	0.9505	0.0495
	rdd mock roots	1043	C	T	78	691	0.1014	0.8986	0.1014			rdd mock roots	1434	T	C	301	919	0.2467	0.7533	0.7533					rdd mock roots	1795	C	T	50	799	0.0589	0.9411	0.0589
		1043	C	T	87	757	0.1031	0.8969	0.1031				1434	T	C	311	926	0.2514	0.7486	0.7486						1795	C	T	0	773	0	1	0
	WT Fox roots	1043	C	T	182	662	0.2156	0.7844	0.2156	0.0856533		WT Fox roots	1434	T	C	736	50	0.9364	0.0636	0.0636	0.0155164				WT Fox roots	1795	C	T	0	926	0	1	0
		1043	C	T	129	695	0.1566	0.8434	0.1566				1434	T	C	663	0	1	0	0						1795	C	T	0	889	0	1	0
	dml2 Fox roots	1043	C	T	128	752	0.1455	0.8545	0.1455			dml2 Fox roots	1434	T	C	669	0	1	0	0					dml2 Fox roots	1795	C	T	0	890	0	1	0
		1043	C	T	142	849	0.1433	0.8567	0.1433				1434	T	C	686	46	0.9372	0.0628	0.0628						1795	C	T	0	898	0	1	0
	dml3 Fox roots	1043	C	T	127	902	0.1234	0.8766	0.1234			dml3 Fox roots	1434	T	C	737	0	1	0	0					dml3 Fox roots	1795	C	T	0	909	0	1	0
		1043	C	T	150	693	0.1779	0.8221	0.1779				1434	T	C	791	116	0.8721	0.1279	0.1279						1795	C	T	0	838	0	1	0
	ros1 Fox roots	1043	C	T	69	647	0.0964	0.9036	0.0964			ros1 Fox roots	1434	T	C	524	921	0.3626	0.6374	0.6374		0.137431			ros1 Fox roots	1795	C	T	0	858	0	1	0
		1043	C	T	76	858	0.0814	0.9186	0.0814				1434	T	C	571	608	0.4843	0.5157	0.5157						1795	C	T	0	844	0	1	0
	rdd Fox roots	1043	C	T	48	788	0.0574	0.9426	0.0574			rdd Fox roots	1434	T	C	287	862	0.2498	0.7502	0.7502					rdd Fox roots	1795	C	T	0	902	0	1	0
		1043	C	T	66	771	0.0789	0.9211	0.0789				1434	T	C	321	790	0.2889	0.7111	0.7111						1795	C	T	0	918	0	1	0
	WT mock shoots	1043	C	T	98	803	0.1088	0.8912	0.1088	#DIV/0!		WT mock shoots	1434	T	C	683	0	1	0	0	0.242115				WT mock shoots	1795	C	T	0	906	0	1	0
													1434	T	C	726	48	0.938	0.062	0.062						1795	C	T	0	860	0	1	0
	dml2 mock shoots	1043	C	T	109	846	0.1141	0.8859	0.1141			dml2 mock shoots	1434	T	C	692	0	1	0	0					dml2 mock shoots	1795	C	T	0	925	0	1	0
		1043	C	T	115	768	0.1302	0.8698	0.1302				1434	T	C	696	162	0.8112	0.1888	0.1888						1795	C	T	0	947	0	1	0
	dml3 mock shoots	1043	C	T	100	718	0.1222	0.8778	0.1222			dml3 mock shoots	1434	T	C	718	0	1	0	0					dml3 mock shoots	1795	C	T	46	894	0.0489	0.9511	0.0489
		1043	C	T	115	684	0.1439	0.8561	0.1439				1434	T	C	672	44	0.9385	0.0615	0.0615						1795	C	T	0	885	0	1	0
	ros1 mock shoots	1043	C	T	103	786	0.1159	0.8841	0.1159			ros1 mock shoots	1434	T	C	658	59	0.9177	0.0823	0.0823			0.180514		ros1 mock shoots	1795	C	T	0	891	0	1	0
		1043	C	T	110	637	0.1473	0.8527	0.1473				1434	T	C	707	181	0.7962	0.2038	0.2038						1795	C	T	0	862	0	1	0
	rdd mock shoots	1043	C	T	69	699	0.0898	0.9102	0.0898			rdd mock shoots	1434	T	C	509	964	0.3456	0.6544	0.6544					rdd mock shoots	1795	C	T	0	885	0	1	0
		1043	C	T	86	733	0.105	0.895	0.105				1434	T	C	563	449	0.5563	0.4437	0.4437						1795	C	T	54	905	0.0563	0.9437	0.0563
	WT Fox shoots	1043	C	T	120	679	0.1502	0.8498	0.1502	0.0446		WT Fox shoots	1434	T	C	722	0	1	0	0	5.65748e-07				WT Fox shoots	1795	C	T	0	933	0	1	0
		1043	C	T	103	675	0.1324	0.8676	0.1324				1434	T	C	646	0	1	0	0						1795	C	T	0	917	0	1	0
	dml2 Fox shoots	1043	C	T	112	703	0.1374	0.8626	0.1374			dml2 Fox shoots	1434	T	C	736	0	1	0	0					dml2 Fox shoots	1795	C	T	0	898	0	1	0
		1043	C	T	109	702	0.1344	0.8656	0.1344				1434	T	C	670	0	1	0	0						1795	C	T	0	917	0	1	0
	dml3 Fox shoots	1043	C	T	92	720	0.1133	0.8867	0.1133			dml3 Fox shoots	1434	T	C	700	45	0.9396	0.0604	0.0604					dml3 Fox shoots	1795	C	T	0	907	0	1	0
		1043	C	T	107	693	0.1338	0.8662	0.1338				1434	T	C	752	0	1	0	0						1795	C	T	0	920	0	1	0
	ros1 Fox shoots	1043	C	T	96	857	0.1007	0.8993	0.1007			ros1 Fox shoots	1434	T	C	691	250	0.7343	0.2657	0.2657					ros1 Fox shoots	1795	C	T	0	850	0	1	0
		1043	C	T	84	821	0.0928	0.9072	0.0928				1434	T	C	648	235	0.7339	0.2661	0.2661						1795	C	T	0	887	0	1	0
	rdd Fox shoots	1043	C	T	46	834	0.0523	0.9477	0.0523			rdd Fox shoots	1434	T	C	607	452	0.5732	0.4268	0.4268					rdd Fox shoots	1795	C	T	0	912	0	1	0
		1043	C	T	58	724	0.0742	0.9258	0.0742				1434	T	C	570	520	0.5229	0.4771	0.4771						1795	C	T	0	877	0	1	0
	WT mock roots	1045	C	T	686	448	0.6049	0.3951	0.6049	0.900393		WT mock roots	1443	T	C	717	102	0.8755	0.1245	0.1245	0.813681				WT mock roots	1800	C	T	0	825	0	1	0
		1045	C	T	1691	468	0.7832	0.2168	0.7832				1443	T	C	867	152	0.8508	0.1492	0.1492						1800	C	T	0	742	0	1	0
	dml2 mock roots	1045	C	T	1036	413	0.715	0.285	0.715			dml2 mock roots	1443	T	C	791	49	0.9417	0.0583	0.0583					dml2 mock roots	1800	C	T	0	814	0	1	0
		1045	C	T	1059	425	0.7136	0.2864	0.7136				1443	T	C	837	84	0.9088	0.0912	0.0912						1800	C	T	0	818	0	1	0
	dml3 mock roots	1045	C	T	1158	447	0.7215	0.2785	0.7215			dml3 mock roots	1443	T	C	874	66	0.9298	0.0702	0.0702					dml3 mock roots	1800	C	T	0	806	0	1	0
		1045	C	T	957	489	0.6618	0.3382	0.6618				1443	T	C	811	61	0.93	0.07	0.07						1800	C	T	0	832	0	1	0
	ros1 mock roots	1045	C	T	1008	432	0.7	0.3	0.7			ros1 mock roots	1443	T	C	863	102	0.8943	0.1057	0.1057		0.711825	0.317618		ros1 mock roots	1800	C	T	54	793	0.0638	0.9362	0.0638
		1045	C	T	851	434	0.6623	0.3377	0.6623				1443	T	C	896	213	0.8079	0.1921	0.1921						1800	C	T	75	780	0.0877	0.9123	0.0877
	rdd mock roots	1045	C	T	654	399	0.6211	0.3789	0.6211			rdd mock roots	1443	T	C	893	136	0.8678	0.1322	0.1322					rdd mock roots	1800	C	T	234	661	0.2615	0.7385	0.2615
		1045	C	T	830	409	0.6699	0.3301	0.6699				1443	T	C	859	127	0.8712	0.1288	0.1288						1800	C	T	133	674	0.1648	0.8352	0.1648
	WT Fox roots	1045	C	T	1202	399	0.7508	0.2492	0.7508	0.727913		WT Fox roots	1443	T	C	853	49	0.9457	0.0543	0.0543	0.0227429				WT Fox roots	1800	C	T	0	857	0	1	0
		1045	C	T	854	384	0.6898	0.3102	0.6898				1443	T	C	826	0	1	0	0						1800	C	T	0	771	0	1	0
	dml2 Fox roots	1045	C	T	954	366	0.7227	0.2773	0.7227			dml2 Fox roots	1443	T	C	852	0	1	0	0					dml2 Fox roots	1800	C	T	0	830	0	1	0
		1045	C	T	1143	459	0.7135	0.2865	0.7135				1443	T	C	832	54	0.9391	0.0609	0.0609						1800	C	T	0	832	0	1	0
	dml3 Fox roots	1045	C	T	887	522	0.6295	0.3705	0.6295			dml3 Fox roots	1443	T	C	870	43	0.9529	0.0471	0.0471					dml3 Fox roots	1800	C	T	0	852	0	1	0
		1045	C	T	1157	480	0.7068	0.2932	0.7068				1443	T	C	882	0	1	0	0						1800	C	T	0	850	0	1	0
	ros1 Fox roots	1045	C	T	798	271	0.7465	0.2535	0.7465			ros1 Fox roots	1443	T	C	885	224	0.798	0.202	0.202		0.00772584			ros1 Fox roots	1800	C	T	70	836	0.0773	0.9227	0.0773
		1045	C	T	913	354	0.7206	0.2794	0.7206				1443	T	C	792	211	0.7896	0.2104	0.2104						1800	C	T	52	818	0.0598	0.9402	0.0598
	rdd Fox roots	1045	C	T	751	360	0.676	0.324	0.676			rdd Fox roots	1443	T	C	904	114	0.888	0.112	0.112					rdd Fox roots	1800	C	T	148	748	0.1652	0.8348	0.1652
		1045	C	T	1121	345	0.7647	0.2353	0.7647				1443	T	C	960	102	0.904	0.096	0.096						1800	C	T	183	776	0.1908	0.8092	0.1908
	WT mock shoots	1045	C	T	696	504	0.58	0.42	0.58	#DIV/0!		WT mock shoots	1443	T	C	871	0	1	0	0	0.145488				WT mock shoots	1800	C	T	0	840	0	1	0
													1443	T	C	846	0	1	0	0						1800	C	T	0	798	0	1	0
	dml2 mock shoots	1045	C	T	726	566	0.5619	0.4381	0.5619			dml2 mock shoots	1443	T	C	829	0	1	0	0					dml2 mock shoots	1800	C	T	0	827	0	1	0
		1045	C	T	736	498	0.5964	0.4036	0.5964				1443	T	C	735	78	0.9041	0.0959	0.0959						1800	C	T	0	888	0	1	0
	dml3 mock shoots	1045	C	T	688	486	0.586	0.414	0.586			dml3 mock shoots	1443	T	C	816	50	0.9423	0.0577	0.0577					dml3 mock shoots	1800	C	T	0	853	0	1	0
		1045	C	T	796	451	0.6383	0.3617	0.6383				1443	T	C	829	46	0.9474	0.0526	0.0526						1800	C	T	0	823	0	1	0
	ros1 mock shoots	1045	C	T	976	389	0.715	0.285	0.715			ros1 mock shoots	1443	T	C	878	48	0.9482	0.0518	0.0518			0.315283		ros1 mock shoots	1800	C	T	0	837	0	1	0
		1045	C	T	1079	308	0.7779	0.2221	0.7779				1443	T	C	857	128	0.8701	0.1299	0.1299						1800	C	T	0	845	0	1	0
	rdd mock shoots	1045	C	T	706	403	0.6366	0.3634	0.6366			rdd mock shoots	1443	T	C	838	186	0.8184	0.1816	0.1816					rdd mock shoots	1800	C	T	142	781	0.1538	0.8462	0.1538
		1045	C	T	828	456	0.6449	0.3551	0.6449				1443	T	C	931	107	0.8969	0.1031	0.1031						1800	C	T	105	793	0.1169	0.8831	0.1169
	WT Fox shoots	1045	C	T	764	573	0.5714	0.4286	0.5714	0.0150216		WT Fox shoots	1443	T	C	875	0	1	0	0	0.0227435				WT Fox shoots	1800	C	T	0	861	0	1	0
		1045	C	T	615	460	0.5721	0.4279	0.5721				1443	T	C	807	0	1	0	0						1800	C	T	0	871	0	1	0
	dml2 Fox shoots	1045	C	T	900	490	0.6475	0.3525	0.6475			dml2 Fox shoots	1443	T	C	871	0	1	0	0					dml2 Fox shoots	1800	C	T	0	850	0	1	0
		1045	C	T	733	510	0.5897	0.4103	0.5897				1443	T	C	865	0	1	0	0						1800	C	T	0	857	0	1	0
	dml3 Fox shoots	1045	C	T	766	498	0.606	0.394	0.606			dml3 Fox shoots	1443	T	C	873	47	0.9489	0.0511	0.0511					dml3 Fox shoots	1800	C	T	0	880	0	1	0
		1045	C	T	906	464	0.6613	0.3387	0.6613				1443	T	C	838	0	1	0	0						1800	C	T	0	848	0	1	0
	ros1 Fox shoots	1045	C	T	1119	384	0.7445	0.2555	0.7445			ros1 Fox shoots	1443	T	C	814	172	0.8256	0.1744	0.1744					ros1 Fox shoots	1800	C	T	76	708	0.0969	0.9031	0.0969
		1045	C	T	1066	443	0.7064	0.2936	0.7064				1443	T	C	872	128	0.872	0.128	0.128						1800	C	T	0	816	0	1	0
	rdd Fox shoots	1045	C	T	668	476	0.5839	0.4161	0.5839			rdd Fox shoots	1443	T	C	881	103	0.8953	0.1047	0.1047					rdd Fox shoots	1800	C	T	80	789	0.0921	0.9079	0.0921
		1045	C	T	839	542	0.6075	0.3925	0.6075				1443	T	C	942	96	0.9075	0.0925	0.0925						1800	C	T	99	756	0.1158	0.8842	0.1158
	WT mock roots	1049	C	T	163	760	0.1766	0.8234	0.1766	0.0698345		WT mock roots	1445	T	C	768	217	0.7797	0.2203	0.2203	0.919812				WT mock roots	1813	C	T	0	840	0	1	0
		1049	C	T	241	860	0.2189	0.7811	0.2189				1445	T	C	931	65	0.9347	0.0653	0.0653						1813	C	T	63	784	0.0744	0.9256	0.0744
	dml2 mock roots	1049	C	T	170	808	0.1738	0.8262	0.1738			dml2 mock roots	1445	T	C	915	125	0.8798	0.1202	0.1202					dml2 mock roots	1813	C	T	0	826	0	1	0
		1049	C	T	160	807	0.1655	0.8345	0.1655				1445	T	C	925	61	0.9381	0.0619	0.0619						1813	C	T	0	863	0	1	0
	dml3 mock roots	1049	C	T	157	806	0.163	0.837	0.163			dml3 mock roots	1445	T	C	961	99	0.9066	0.0934	0.0934					dml3 mock roots	1813	C	T	0	840	0	1	0
		1049	C	T	132	902	0.1277	0.8723	0.1277				1445	T	C	912	66	0.9325	0.0675	0.0675						1813	C	T	0	841	0	1	0
	ros1 mock roots	1049	C	T	121	870	0.1221	0.8779	0.1221			ros1 mock roots	1445	T	C	926	114	0.8904	0.1096	0.1096		0.138171	0.123964		ros1 mock roots	1813	C	T	0	869	0	1	0
		1049	C	T	89	830	0.0968	0.9032	0.0968				1445	T	C	963	235	0.8038	0.1962	0.1962						1813	C	T	0	843	0	1	0
	rdd mock roots	1049	C	T	53	799	0.0622	0.9378	0.0622			rdd mock roots	1445	T	C	909	304	0.7494	0.2506	0.2506					rdd mock roots	1813	C	T	0	926	0	1	0
		1049	C	T	74	843	0.0807	0.9193	0.0807				1445	T	C	851	310	0.733	0.267	0.267						1813	C	T	0	977	0	1	0
	WT Fox roots	1049	C	T	181	782	0.188	0.812	0.188	0.0733304		WT Fox roots	1445	T	C	949	0	1	0	0	0.00683885				WT Fox roots	1813	C	T	0	864	0	1	0
		1049	C	T	128	756	0.1448	0.8552	0.1448				1445	T	C	902	0	1	0	0						1813	C	T	0	825	0	1	0
	dml2 Fox roots	1049	C	T	125	835	0.1302	0.8698	0.1302			dml2 Fox roots	1445	T	C	951	0	1	0	0					dml2 Fox roots	1813	C	T	0	900	0	1	0
		1049	C	T	160	929	0.1469	0.8531	0.1469				1445	T	C	927	45	0.9537	0.0463	0.0463						1813	C	T	0	822	0	1	0
	dml3 Fox roots	1049	C	T	106	972	0.0983	0.9017	0.0983			dml3 Fox roots	1445	T	C	929	0	1	0	0					dml3 Fox roots	1813	C	T	0	878	0	1	0
		1049	C	T	159	846	0.1582	0.8418	0.1582				1445	T	C	999	0	1	0	0						1813	C	T	0	911	0	1	0
	ros1 Fox roots	1049	C	T	71	728	0.0889	0.9111	0.0889			ros1 Fox roots	1445	T	C	930	403	0.6977	0.3023	0.3023		0.674328			ros1 Fox roots	1813	C	T	0	881	0	1	0
		1049	C	T	95	930	0.0927	0.9073	0.0927				1445	T	C	855	294	0.7441	0.2559	0.2559						1813	C	T	0	850	0	1	0
	rdd Fox roots	1049	C	T	55	892	0.0581	0.9419	0.0581			rdd Fox roots	1445	T	C	858	333	0.7204	0.2796	0.2796					rdd Fox roots	1813	C	T	0	882	0	1	0
		1049	C	T	73	870	0.0774	0.9226	0.0774				1445	T	C	927	313	0.7476	0.2524	0.2524						1813	C	T	0	915	0	1	0
	WT mock shoots	1049	C	T	97	876	0.0997	0.9003	0.0997	#DIV/0!		WT mock shoots	1445	T	C	938	0	1	0	0	0.114911				WT mock shoots	1813	C	T	0	918	0	1	0
													1445	T	C	934	0	1	0	0						1813	C	T	0	866	0	1	0
	dml2 mock shoots	1049	C	T	98	924	0.0959	0.9041	0.0959			dml2 mock shoots	1445	T	C	906	0	1	0	0					dml2 mock shoots	1813	C	T	0	889	0	1	0
		1049	C	T	117	817	0.1253	0.8747	0.1253				1445	T	C	821	57	0.9351	0.0649	0.0649						1813	C	T	0	927	0	1	0
	dml3 mock shoots	1049	C	T	93	817	0.1022	0.8978	0.1022			dml3 mock shoots	1445	T	C	841	0	1	0	0					dml3 mock shoots	1813	C	T	0	917	0	1	0
		1049	C	T	108	781	0.1215	0.8785	0.1215				1445	T	C	897	54	0.9432	0.0568	0.0568						1813	C	T	0	882	0	1	0
	ros1 mock shoots	1049	C	T	110	867	0.1126	0.8874	0.1126			ros1 mock shoots	1445	T	C	948	83	0.9195	0.0805	0.0805			0.413001		ros1 mock shoots	1813	C	T	0	888	0	1	0
		1049	C	T	129	720	0.1519	0.8481	0.1519				1445	T	C	891	190	0.8242	0.1758	0.1758						1813	C	T	0	901	0	1	0
	rdd mock shoots	1049	C	T	70	804	0.0801	0.9199	0.0801			rdd mock shoots	1445	T	C	841	530	0.6134	0.3866	0.3866					rdd mock shoots	1813	C	T	0	863	0	1	0
		1049	C	T	68	834	0.0754	0.9246	0.0754				1445	T	C	949	251	0.7908	0.2092	0.2092						1813	C	T	0	869	0	1	0
	WT Fox shoots	1049	C	T	128	834	0.1331	0.8669	0.1331	0.276696		WT Fox shoots	1445	T	C	938	45	0.9542	0.0458	0.0458	0.0419492				WT Fox shoots	1813	C	T	0	906	0	1	0
		1049	C	T	92	753	0.1089	0.8911	0.1089				1445	T	C	894	0	1	0	0						1813	C	T	0	1021	0	1	0
	dml2 Fox shoots	1049	C	T	111	769	0.1261	0.8739	0.1261			dml2 Fox shoots	1445	T	C	945	0	1	0	0					dml2 Fox shoots	1813	C	T	0	893	0	1	0
		1049	C	T	112	822	0.1199	0.8801	0.1199				1445	T	C	921	48	0.9505	0.0495	0.0495						1813	C	T	0	897	0	1	0
	dml3 Fox shoots	1049	C	T	94	786	0.1068	0.8932	0.1068			dml3 Fox shoots	1445	T	C	974	47	0.954	0.046	0.046					dml3 Fox shoots	1813	C	T	0	928	0	1	0
		1049	C	T	125	814	0.1331	0.8669	0.1331				1445	T	C	916	0	1	0	0						1813	C	T	0	905	0	1	0
	ros1 Fox shoots	1049	C	T	105	920	0.1024	0.8976	0.1024			ros1 Fox shoots	1445	T	C	908	239	0.7916	0.2084	0.2084					ros1 Fox shoots	1813	C	T	0	829	0	1	0
		1049	C	T	104	899	0.1037	0.8963	0.1037				1445	T	C	941	177	0.8417	0.1583	0.1583						1813	C	T	0	898	0	1	0
	rdd Fox shoots	1049	C	T	55	947	0.0549	0.9451	0.0549			rdd Fox shoots	1445	T	C	888	272	0.7655	0.2345	0.2345					rdd Fox shoots	1813	C	T	0	939	0	1	0
		1049	C	T	66	836	0.0732	0.9268	0.0732				1445	T	C	923	256	0.7829	0.2171	0.2171						1813	C	T	44	867	0.0483	0.9517	0.0483
	WT mock roots	1050	C	T	177	737	0.1937	0.8063	0.1937	0.25579		WT mock roots	1453	T	C	896	74	0.9237	0.0763	0.0763	0.236888				WT mock roots	1815	C	T	0	756	0	1	0
		1050	C	T	365	783	0.3179	0.6821	0.3179				1453	T	C	918	57	0.9415	0.0585	0.0585						1815	C	T	102	733	0.1222	0.8778	0.1222
	dml2 mock roots	1050	C	T	227	732	0.2367	0.7633	0.2367			dml2 mock roots	1453	T	C	912	64	0.9344	0.0656	0.0656					dml2 mock roots	1815	C	T	0	753	0	1	0
		1050	C	T	217	791	0.2153	0.7847	0.2153				1453	T	C	981	68	0.9352	0.0648	0.0648						1815	C	T	0	766	0	1	0
	dml3 mock roots	1050	C	T	259	733	0.2611	0.7389	0.2611			dml3 mock roots	1453	T	C	1005	67	0.9375	0.0625	0.0625					dml3 mock roots	1815	C	T	0	791	0	1	0
		1050	C	T	204	880	0.1882	0.8118	0.1882				1453	T	C	970	51	0.95	0.05	0.05						1815	C	T	0	798	0	1	0
	ros1 mock roots	1050	C	T	167	890	0.158	0.842	0.158			ros1 mock roots	1453	T	C	958	131	0.8797	0.1203	0.1203		0.122085	0.156832		ros1 mock roots	1815	C	T	0	829	0	1	0
		1050	C	T	165	880	0.1579	0.8421	0.1579				1453	T	C	959	365	0.7243	0.2757	0.2757						1815	C	T	45	770	0.0552	0.9448	0.0552
	rdd mock roots	1050	C	T	95	766	0.1103	0.8897	0.1103			rdd mock roots	1453	T	C	790	533	0.5971	0.4029	0.4029					rdd mock roots	1815	C	T	49	846	0.0547	0.9453	0.0547
		1050	C	T	112	776	0.1261	0.8739	0.1261				1453	T	C	772	507	0.6036	0.3964	0.3964						1815	C	T	0	866	0	1	0
	WT Fox roots	1050	C	T	257	724	0.262	0.738	0.262	0.0998713		WT Fox roots	1453	T	C	941	67	0.9335	0.0665	0.0665	0.0238427				WT Fox roots	1815	C	T	0	798	0	1	0
		1050	C	T	177	756	0.1897	0.8103	0.1897				1453	T	C	962	0	1	0	0						1815	C	T	0	744	0	1	0
	dml2 Fox roots	1050	C	T	179	863	0.1718	0.8282	0.1718			dml2 Fox roots	1453	T	C	1001	0	1	0	0					dml2 Fox roots	1815	C	T	0	795	0	1	0
		1050	C	T	224	1004	0.1824	0.8176	0.1824				1453	T	C	951	0	1	0	0						1815	C	T	0	765	0	1	0
	dml3 Fox roots	1050	C	T	168	985	0.1457	0.8543	0.1457			dml3 Fox roots	1453	T	C	970	86	0.9186	0.0814	0.0814					dml3 Fox roots	1815	C	T	0	796	0	1	0
		1050	C	T	233	780	0.23	0.77	0.23				1453	T	C	1060	101	0.913	0.087	0.087						1815	C	T	0	825	0	1	0
	ros1 Fox roots	1050	C	T	102	724	0.1235	0.8765	0.1235			ros1 Fox roots	1453	T	C	904	729	0.5536	0.4464	0.4464		0.732224			ros1 Fox roots	1815	C	T	0	849	0	1	0
		1050	C	T	127	971	0.1157	0.8843	0.1157				1453	T	C	895	487	0.6476	0.3524	0.3524						1815	C	T	0	847	0	1	0
	rdd Fox roots	1050	C	T	88	868	0.0921	0.9079	0.0921			rdd Fox roots	1453	T	C	790	618	0.5611	0.4389	0.4389					rdd Fox roots	1815	C	T	45	824	0.0518	0.9482	0.0518
		1050	C	T	121	835	0.1266	0.8734	0.1266				1453	T	C	851	567	0.6001	0.3999	0.3999						1815	C	T	47	843	0.0528	0.9472	0.0528
	WT mock shoots	1050	C	T	145	876	0.142	0.858	0.142	#DIV/0!		WT mock shoots	1453	T	C	989	56	0.9464	0.0536	0.0536	0.160566				WT mock shoots	1815	C	T	0	832	0	1	0
													1453	T	C	960	75	0.9275	0.0725	0.0725						1815	C	T	53	866	0.0577	0.9423	0.0577
	dml2 mock shoots	1050	C	T	142	991	0.1253	0.8747	0.1253			dml2 mock shoots	1453	T	C	925	44	0.9546	0.0454	0.0454					dml2 mock shoots	1815	C	T	46	816	0.0534	0.9466	0.0534
		1050	C	T	145	834	0.1481	0.8519	0.1481				1453	T	C	837	73	0.9198	0.0802	0.0802						1815	C	T	0	851	0	1	0
	dml3 mock shoots	1050	C	T	135	758	0.1512	0.8488	0.1512			dml3 mock shoots	1453	T	C	1023	56	0.9481	0.0519	0.0519					dml3 mock shoots	1815	C	T	0	810	0	1	0
		1050	C	T	158	757	0.1727	0.8273	0.1727				1453	T	C	914	74	0.9251	0.0749	0.0749						1815	C	T	0	818	0	1	0
	ros1 mock shoots	1050	C	T	142	812	0.1488	0.8512	0.1488			ros1 mock shoots	1453	T	C	994	122	0.8907	0.1093	0.1093			0.0792701		ros1 mock shoots	1815	C	T	0	809	0	1	0
		1050	C	T	176	693	0.2025	0.7975	0.2025				1453	T	C	906	203	0.817	0.183	0.183						1815	C	T	0	816	0	1	0
	rdd mock shoots	1050	C	T	97	791	0.1092	0.8908	0.1092			rdd mock shoots	1453	T	C	824	1031	0.4442	0.5558	0.5558					rdd mock shoots	1815	C	T	0	777	0	1	0
		1050	C	T	111	792	0.1229	0.8771	0.1229				1453	T	C	854	489	0.6359	0.3641	0.3641						1815	C	T	0	793	0	1	0
	WT Fox shoots	1050	C	T	165	749	0.1805	0.8195	0.1805	0.21152		WT Fox shoots	1453	T	C	967	81	0.9227	0.0773	0.0773	0.0274744				WT Fox shoots	1815	C	T	0	831	0	1	0
		1050	C	T	151	837	0.1528	0.8472	0.1528				1453	T	C	952	0	1	0	0						1815	C	T	0	894	0	1	0
	dml2 Fox shoots	1050	C	T	143	753	0.1596	0.8404	0.1596			dml2 Fox shoots	1453	T	C	972	55	0.9464	0.0536	0.0536					dml2 Fox shoots	1815	C	T	0	812	0	1	0
		1050	C	T	149	764	0.1632	0.8368	0.1632				1453	T	C	958	83	0.9203	0.0797	0.0797						1815	C	T	0	783	0	1	0
	dml3 Fox shoots	1050	C	T	126	747	0.1443	0.8557	0.1443			dml3 Fox shoots	1453	T	C	953	76	0.9261	0.0739	0.0739					dml3 Fox shoots	1815	C	T	0	828	0	1	0
		1050	C	T	183	763	0.1934	0.8066	0.1934				1453	T	C	961	54	0.9468	0.0532	0.0532						1815	C	T	0	805	0	1	0
	ros1 Fox shoots	1050	C	T	135	931	0.1266	0.8734	0.1266			ros1 Fox shoots	1453	T	C	968	347	0.7361	0.2639	0.2639					ros1 Fox shoots	1815	C	T	0	757	0	1	0
		1050	C	T	148	868	0.1457	0.8543	0.1457				1453	T	C	926	361	0.7195	0.2805	0.2805						1815	C	T	0	812	0	1	0
	rdd Fox shoots	1050	C	T	77	910	0.078	0.922	0.078			rdd Fox shoots	1453	T	C	841	477	0.6381	0.3619	0.3619					rdd Fox shoots	1815	C	T	0	826	0	1	0
		1050	C	T	121	881	0.1208	0.8792	0.1208				1453	T	C	907	492	0.6483	0.3517	0.3517						1815	C	T	47	784	0.0566	0.9434	0.0566
	WT mock roots	1052	C	T	745	358	0.6754	0.3246	0.6754	0.790696		WT mock roots	1457	T	C	1015	71	0.9346	0.0654	0.0654	0.638871				WT mock roots	1817	C	T	0	810	0	1	0
		1052	C	T	1853	415	0.817	0.183	0.817				1457	T	C	1195	110	0.9157	0.0843	0.0843						1817	C	T	72	796	0.0829	0.9171	0.0829
	dml2 mock roots	1052	C	T	1165	363	0.7624	0.2376	0.7624			dml2 mock roots	1457	T	C	1146	0	1	0	0					dml2 mock roots	1817	C	T	0	828	0	1	0
		1052	C	T	1150	376	0.7536	0.2464	0.7536				1457	T	C	1195	72	0.9432	0.0568	0.0568						1817	C	T	0	807	0	1	0
	dml3 mock roots	1052	C	T	1244	401	0.7562	0.2438	0.7562			dml3 mock roots	1457	T	C	1214	62	0.9514	0.0486	0.0486					dml3 mock roots	1817	C	T	0	835	0	1	0
		1052	C	T	1123	465	0.7072	0.2928	0.7072				1457	T	C	1115	72	0.9393	0.0607	0.0607						1817	C	T	0	840	0	1	0
	ros1 mock roots	1052	C	T	1200	338	0.7802	0.2198	0.7802			ros1 mock roots	1457	T	C	1168	76	0.9389	0.0611	0.0611		0.821068	0.106956		ros1 mock roots	1817	C	T	0	863	0	1	0
		1052	C	T	996	322	0.7557	0.2443	0.7557				1457	T	C	1209	173	0.8748	0.1252	0.1252						1817	C	T	0	814	0	1	0
	rdd mock roots	1052	C	T	775	264	0.7459	0.2541	0.7459			rdd mock roots	1457	T	C	1178	131	0.8999	0.1001	0.1001					rdd mock roots	1817	C	T	0	911	0	1	0
		1052	C	T	964	288	0.77	0.23	0.77				1457	T	C	1171	134	0.8973	0.1027	0.1027						1817	C	T	0	943	0	1	0
	WT Fox roots	1052	C	T	1338	368	0.7843	0.2157	0.7843	0.362013		WT Fox roots	1457	T	C	1173	51	0.9583	0.0417	0.0417	0.0163622				WT Fox roots	1817	C	T	0	843	0	1	0
		1052	C	T	975	344	0.7392	0.2608	0.7392				1457	T	C	1123	0	1	0	0						1817	C	T	0	712	0	1	0
	dml2 Fox roots	1052	C	T	1106	368	0.7503	0.2497	0.7503			dml2 Fox roots	1457	T	C	1156	0	1	0	0					dml2 Fox roots	1817	C	T	0	840	0	1	0
		1052	C	T	1322	443	0.749	0.251	0.749				1457	T	C	1170	49	0.9598	0.0402	0.0402						1817	C	T	0	802	0	1	0
	dml3 Fox roots	1052	C	T	1023	465	0.6875	0.3125	0.6875			dml3 Fox roots	1457	T	C	1173	55	0.9552	0.0448	0.0448					dml3 Fox roots	1817	C	T	0	843	0	1	0
		1052	C	T	1316	358	0.7861	0.2139	0.7861				1457	T	C	1289	87	0.9368	0.0632	0.0632						1817	C	T	0	863	0	1	0
	ros1 Fox roots	1052	C	T	905	420	0.683	0.317	0.683			ros1 Fox roots	1457	T	C	1280	282	0.8195	0.1805	0.1805		0.0279899			ros1 Fox roots	1817	C	T	0	904	0	1	0
		1052	C	T	1056	356	0.7479	0.2521	0.7479				1457	T	C	1121	257	0.8135	0.1865	0.1865						1817	C	T	0	866	0	1	0
	rdd Fox roots	1052	C	T	875	299	0.7453	0.2547	0.7453			rdd Fox roots	1457	T	C	1210	152	0.8884	0.1116	0.1116					rdd Fox roots	1817	C	T	0	885	0	1	0
		1052	C	T	1374	314	0.814	0.186	0.814				1457	T	C	1308	118	0.9173	0.0827	0.0827						1817	C	T	0	889	0	1	0
	WT mock shoots	1052	C	T	858	400	0.682	0.318	0.682	#DIV/0!		WT mock shoots	1457	T	C	1173	0	1	0	0	0.343825				WT mock shoots	1817	C	T	0	891	0	1	0
													1457	T	C	1187	58	0.9534	0.0466	0.0466						1817	C	T	0	893	0	1	0
	dml2 mock shoots	1052	C	T	885	428	0.674	0.326	0.674			dml2 mock shoots	1457	T	C	1136	0	1	0	0					dml2 mock shoots	1817	C	T	0	876	0	1	0
		1052	C	T	863	358	0.7068	0.2932	0.7068				1457	T	C	1032	0	1	0	0						1817	C	T	0	892	0	1	0
	dml3 mock shoots	1052	C	T	807	369	0.6862	0.3138	0.6862			dml3 mock shoots	1457	T	C	1207	65	0.9489	0.0511	0.0511					dml3 mock shoots	1817	C	T	0	866	0	1	0
		1052	C	T	912	339	0.729	0.271	0.729				1457	T	C	1118	48	0.9588	0.0412	0.0412						1817	C	T	0	868	0	1	0
	ros1 mock shoots	1052	C	T	1215	276	0.8149	0.1851	0.8149			ros1 mock shoots	1457	T	C	1172	50	0.9591	0.0409	0.0409			0.135456		ros1 mock shoots	1817	C	T	0	849	0	1	0
		1052	C	T	1249	227	0.8462	0.1538	0.8462				1457	T	C	1210	109	0.9174	0.0826	0.0826						1817	C	T	0	857	0	1	0
	rdd mock shoots	1052	C	T	869	281	0.7557	0.2443	0.7557			rdd mock shoots	1457	T	C	1317	206	0.8647	0.1353	0.1353					rdd mock shoots	1817	C	T	0	825	0	1	0
		1052	C	T	1058	316	0.77	0.23	0.77				1457	T	C	1218	109	0.9179	0.0821	0.0821						1817	C	T	0	827	0	1	0
	WT Fox shoots	1052	C	T	880	350	0.7154	0.2846	0.7154	0.0440113		WT Fox shoots	1457	T	C	1154	49	0.9593	0.0407	0.0407	0.0462577				WT Fox shoots	1817	C	T	0	858	0	1	0
		1052	C	T	739	379	0.661	0.339	0.661				1457	T	C	1175	0	1	0	0						1817	C	T	0	945	0	1	0
	dml2 Fox shoots	1052	C	T	1016	348	0.7449	0.2551	0.7449			dml2 Fox shoots	1457	T	C	1173	0	1	0	0					dml2 Fox shoots	1817	C	T	0	898	0	1	0
		1052	C	T	899	399	0.6926	0.3074	0.6926				1457	T	C	1185	58	0.9533	0.0467	0.0467						1817	C	T	0	833	0	1	0
	dml3 Fox shoots	1052	C	T	910	371	0.7104	0.2896	0.7104			dml3 Fox shoots	1457	T	C	1143	0	1	0	0					dml3 Fox shoots	1817	C	T	0	859	0	1	0
		1052	C	T	1109	373	0.7483	0.2517	0.7483				1457	T	C	1249	0	1	0	0						1817	C	T	0	830	0	1	0
	ros1 Fox shoots	1052	C	T	1337	312	0.8108	0.1892	0.8108			ros1 Fox shoots	1457	T	C	1254	154	0.8906	0.1094	0.1094					ros1 Fox shoots	1817	C	T	0	796	0	1	0
		1052	C	T	1310	275	0.8265	0.1735	0.8265				1457	T	C	1180	157	0.8826	0.1174	0.1174						1817	C	T	0	870	0	1	0
	rdd Fox shoots	1052	C	T	879	326	0.7295	0.2705	0.7295			rdd Fox shoots	1457	T	C	1213	93	0.9288	0.0712	0.0712					rdd Fox shoots	1817	C	T	0	862	0	1	0
		1052	C	T	1074	294	0.7851	0.2149	0.7851				1457	T	C	1356	104	0.9288	0.0712	0.0712						1817	C	T	0	820	0	1	0
	WT mock roots	1062	C	T	256	1022	0.2003	0.7997	0.2003	0.788682		WT mock roots	1465	T	C	870	134	0.8665	0.1335	0.1335	0.898926				WT mock roots	1818	C	T	0	912	0	1	0
		1062	C	T	659	1064	0.3825	0.6175	0.3825				1465	T	C	1056	77	0.932	0.068	0.068						1818	C	T	85	821	0.0938	0.9062	0.0938
	dml2 mock roots	1062	C	T	382	1033	0.27	0.73	0.27			dml2 mock roots	1465	T	C	1022	88	0.9207	0.0793	0.0793					dml2 mock roots	1818	C	T	0	907	0	1	0
		1062	C	T	379	1053	0.2647	0.7353	0.2647				1465	T	C	1040	50	0.9541	0.0459	0.0459						1818	C	T	0	897	0	1	0
	dml3 mock roots	1062	C	T	470	997	0.3204	0.6796	0.3204			dml3 mock roots	1465	T	C	1051	86	0.9244	0.0756	0.0756					dml3 mock roots	1818	C	T	0	918	0	1	0
		1062	C	T	370	1050	0.2606	0.7394	0.2606				1465	T	C	976	47	0.9541	0.0459	0.0459						1818	C	T	0	950	0	1	0
	ros1 mock roots	1062	C	T	382	994	0.2776	0.7224	0.2776			ros1 mock roots	1465	T	C	1019	63	0.9418	0.0582	0.0582		0.790728	0.178111		ros1 mock roots	1818	C	T	0	959	0	1	0
		1062	C	T	303	915	0.2488	0.7512	0.2488				1465	T	C	1029	153	0.8706	0.1294	0.1294						1818	C	T	0	879	0	1	0
	rdd mock roots	1062	C	T	204	954	0.1762	0.8238	0.1762			rdd mock roots	1465	T	C	1047	131	0.8888	0.1112	0.1112					rdd mock roots	1818	C	T	0	1016	0	1	0
		1062	C	T	260	1027	0.202	0.798	0.202				1465	T	C	1083	118	0.9017	0.0983	0.0983						1818	C	T	0	1030	0	1	0
	WT Fox roots	1062	C	T	456	993	0.3147	0.6853	0.3147	0.290278		WT Fox roots	1465	T	C	1097	69	0.9408	0.0592	0.0592	0.0451835				WT Fox roots	1818	C	T	0	942	0	1	0
		1062	C	T	316	894	0.2612	0.7388	0.2612				1465	T	C	1013	0	1	0	0						1818	C	T	0	880	0	1	0
	dml2 Fox roots	1062	C	T	408	983	0.2933	0.7067	0.2933			dml2 Fox roots	1465	T	C	1004	0	1	0	0					dml2 Fox roots	1818	C	T	0	931	0	1	0
		1062	C	T	406	1081	0.273	0.727	0.273				1465	T	C	1025	0	1	0	0						1818	C	T	0	898	0	1	0
	dml3 Fox roots	1062	C	T	342	1045	0.2466	0.7534	0.2466			dml3 Fox roots	1465	T	C	1012	49	0.9538	0.0462	0.0462					dml3 Fox roots	1818	C	T	0	935	0	1	0
		1062	C	T	456	973	0.3191	0.6809	0.3191				1465	T	C	1164	74	0.9402	0.0598	0.0598						1818	C	T	0	993	0	1	0
	ros1 Fox roots	1062	C	T	279	919	0.2329	0.7671	0.2329			ros1 Fox roots	1465	T	C	1143	219	0.8392	0.1608	0.1608		0.087836			ros1 Fox roots	1818	C	T	0	981	0	1	0
		1062	C	T	357	1024	0.2585	0.7415	0.2585				1465	T	C	1024	217	0.8251	0.1749	0.1749						1818	C	T	0	930	0	1	0
	rdd Fox roots	1062	C	T	278	1105	0.201	0.799	0.201			rdd Fox roots	1465	T	C	1062	161	0.8684	0.1316	0.1316					rdd Fox roots	1818	C	T	0	971	0	1	0
		1062	C	T	423	1092	0.2792	0.7208	0.2792				1465	T	C	1102	126	0.8974	0.1026	0.1026						1818	C	T	0	994	0	1	0
	WT mock shoots	1062	C	T	357	943	0.2746	0.7254	0.2746	#DIV/0!		WT mock shoots	1465	T	C	1003	0	1	0	0	0.597458				WT mock shoots	1818	C	T	0	982	0	1	0
													1465	T	C	1069	51	0.9545	0.0455	0.0455						1818	C	T	46	964	0.0455	0.9545	0.0455
	dml2 mock shoots	1062	C	T	395	993	0.2846	0.7154	0.2846			dml2 mock shoots	1465	T	C	952	0	1	0	0					dml2 mock shoots	1818	C	T	50	958	0.0496	0.9504	0.0496
		1062	C	T	379	915	0.2929	0.7071	0.2929				1465	T	C	918	0	1	0	0						1818	C	T	0	988	0	1	0
	dml3 mock shoots	1062	C	T	339	920	0.2693	0.7307	0.2693			dml3 mock shoots	1465	T	C	1014	46	0.9566	0.0434	0.0434					dml3 mock shoots	1818	C	T	0	968	0	1	0
		1062	C	T	403	907	0.3076	0.6924	0.3076				1465	T	C	969	48	0.9528	0.0472	0.0472						1818	C	T	0	949	0	1	0
	ros1 mock shoots	1062	C	T	484	946	0.3385	0.6615	0.3385			ros1 mock shoots	1465	T	C	1012	0	1	0	0			0.53225		ros1 mock shoots	1818	C	T	0	951	0	1	0
		1062	C	T	478	895	0.3481	0.6519	0.3481				1465	T	C	1071	164	0.8672	0.1328	0.1328						1818	C	T	0	944	0	1	0
	rdd mock shoots	1062	C	T	311	934	0.2498	0.7502	0.2498			rdd mock shoots	1465	T	C	1207	161	0.8823	0.1177	0.1177					rdd mock shoots	1818	C	T	0	911	0	1	0
		1062	C	T	353	929	0.2754	0.7246	0.2754				1465	T	C	1065	97	0.9165	0.0835	0.0835						1818	C	T	44	923	0.0455	0.9545	0.0455
	WT Fox shoots	1062	C	T	442	881	0.3341	0.6659	0.3341	0.341179		WT Fox shoots	1465	T	C	991	51	0.9511	0.0489	0.0489	0.0769116				WT Fox shoots	1818	C	T	0	965	0	1	0
		1062	C	T	323	882	0.268	0.732	0.268				1465	T	C	1074	0	1	0	0						1818	C	T	0	1060	0	1	0
	dml2 Fox shoots	1062	C	T	399	921	0.3023	0.6977	0.3023			dml2 Fox shoots	1465	T	C	1026	0	1	0	0					dml2 Fox shoots	1818	C	T	0	966	0	1	0
		1062	C	T	378	911	0.2933	0.7067	0.2933				1465	T	C	1037	46	0.9575	0.0425	0.0425						1818	C	T	0	932	0	1	0
	dml3 Fox shoots	1062	C	T	400	963	0.2935	0.7065	0.2935			dml3 Fox shoots	1465	T	C	989	53	0.9491	0.0509	0.0509					dml3 Fox shoots	1818	C	T	0	984	0	1	0
		1062	C	T	497	945	0.3447	0.6553	0.3447				1465	T	C	1136	0	1	0	0						1818	C	T	0	954	0	1	0
	ros1 Fox shoots	1062	C	T	489	983	0.3322	0.6678	0.3322			ros1 Fox shoots	1465	T	C	1152	135	0.8951	0.1049	0.1049					ros1 Fox shoots	1818	C	T	0	943	0	1	0
		1062	C	T	510	916	0.3576	0.6424	0.3576				1465	T	C	1034	153	0.8711	0.1289	0.1289						1818	C	T	0	964	0	1	0
	rdd Fox shoots	1062	C	T	261	996	0.2076	0.7924	0.2076			rdd Fox shoots	1465	T	C	1047	90	0.9208	0.0792	0.0792					rdd Fox shoots	1818	C	T	0	978	0	1	0
		1062	C	T	389	907	0.3002	0.6998	0.3002				1465	T	C	1267	116	0.9161	0.0839	0.0839						1818	C	T	49	913	0.0509	0.9491	0.0509
	WT mock roots	1101	C	T	491	799	0.3806	0.6194	0.3806	0.849411		WT mock roots	1466	T	C	701	99	0.8762	0.1238	0.1238	0.577521				WT mock roots	1823	C	T	0	903	0	1	0
		1101	C	T	1189	812	0.5942	0.4058	0.5942				1466	T	C	829	78	0.914	0.086	0.086						1823	C	T	73	783	0.0853	0.9147	0.0853
	dml2 mock roots	1101	C	T	645	723	0.4715	0.5285	0.4715			dml2 mock roots	1466	T	C	837	99	0.8942	0.1058	0.1058					dml2 mock roots	1823	C	T	0	857	0	1	0
		1101	C	T	694	791	0.4673	0.5327	0.4673				1466	T	C	838	71	0.9219	0.0781	0.0781						1823	C	T	0	892	0	1	0
	dml3 mock roots	1101	C	T	681	755	0.4742	0.5258	0.4742			dml3 mock roots	1466	T	C	834	94	0.8987	0.1013	0.1013					dml3 mock roots	1823	C	T	0	875	0	1	0
		1101	C	T	552	749	0.4243	0.5757	0.4243				1466	T	C	789	68	0.9207	0.0793	0.0793						1823	C	T	0	891	0	1	0
	ros1 mock roots	1101	C	T	626	675	0.4812	0.5188	0.4812			ros1 mock roots	1466	T	C	815	84	0.9066	0.0934	0.0934		0.328408	0.09421		ros1 mock roots	1823	C	T	0	902	0	1	0
		1101	C	T	544	673	0.447	0.553	0.447				1466	T	C	834	179	0.8233	0.1767	0.1767						1823	C	T	0	898	0	1	0
	rdd mock roots	1101	C	T	502	665	0.4302	0.5698	0.4302			rdd mock roots	1466	T	C	798	198	0.8012	0.1988	0.1988					rdd mock roots	1823	C	T	0	972	0	1	0
		1101	C	T	608	681	0.4717	0.5283	0.4717				1466	T	C	889	196	0.8194	0.1806	0.1806						1823	C	T	0	1080	0	1	0
	WT Fox roots	1101	C	T	793	780	0.5041	0.4959	0.5041	0.33732		WT Fox roots	1466	T	C	884	92	0.9057	0.0943	0.0943	0.0461966				WT Fox roots	1823	C	T	0	948	0	1	0
		1101	C	T	557	681	0.4499	0.5501	0.4499				1466	T	C	809	0	1	0	0						1823	C	T	0	917	0	1	0
	dml2 Fox roots	1101	C	T	677	726	0.4825	0.5175	0.4825			dml2 Fox roots	1466	T	C	800	0	1	0	0					dml2 Fox roots	1823	C	T	0	932	0	1	0
		1101	C	T	672	722	0.4821	0.5179	0.4821				1466	T	C	815	52	0.94	0.06	0.06						1823	C	T	0	894	0	1	0
	dml3 Fox roots	1101	C	T	554	692	0.4446	0.5554	0.4446			dml3 Fox roots	1466	T	C	843	64	0.9294	0.0706	0.0706					dml3 Fox roots	1823	C	T	0	917	0	1	0
		1101	C	T	852	743	0.5342	0.4658	0.5342				1466	T	C	931	73	0.9273	0.0727	0.0727						1823	C	T	0	913	0	1	0
	ros1 Fox roots	1101	C	T	502	667	0.4294	0.5706	0.4294			ros1 Fox roots	1466	T	C	925	362	0.7187	0.2813	0.2813		0.0349132			ros1 Fox roots	1823	C	T	0	945	0	1	0
		1101	C	T	539	655	0.4514	0.5486	0.4514				1466	T	C	864	294	0.7461	0.2539	0.2539						1823	C	T	0	909	0	1	0
	rdd Fox roots	1101	C	T	591	640	0.4801	0.5199	0.4801			rdd Fox roots	1466	T	C	854	210	0.8026	0.1974	0.1974					rdd Fox roots	1823	C	T	0	951	0	1	0
		1101	C	T	966	681	0.5865	0.4135	0.5865				1466	T	C	865	208	0.8062	0.1938	0.1938						1823	C	T	0	963	0	1	0
	WT mock shoots	1101	C	T	518	699	0.4256	0.5744	0.4256	#DIV/0!		WT mock shoots	1466	T	C	807	0	1	0	0	0.321326				WT mock shoots	1823	C	T	0	966	0	1	0
													1466	T	C	895	72	0.9255	0.0745	0.0745						1823	C	T	0	983	0	1	0
	dml2 mock shoots	1101	C	T	577	712	0.4476	0.5524	0.4476			dml2 mock shoots	1466	T	C	793	0	1	0	0					dml2 mock shoots	1823	C	T	0	954	0	1	0
		1101	C	T	532	681	0.4386	0.5614	0.4386				1466	T	C	832	53	0.9401	0.0599	0.0599						1823	C	T	0	947	0	1	0
	dml3 mock shoots	1101	C	T	495	747	0.3986	0.6014	0.3986			dml3 mock shoots	1466	T	C	846	0	1	0	0					dml3 mock shoots	1823	C	T	0	945	0	1	0
		1101	C	T	562	690	0.4489	0.5511	0.4489				1466	T	C	807	55	0.9362	0.0638	0.0638						1823	C	T	0	940	0	1	0
	ros1 mock shoots	1101	C	T	596	697	0.4609	0.5391	0.4609			ros1 mock shoots	1466	T	C	839	62	0.9312	0.0688	0.0688			0.21589		ros1 mock shoots	1823	C	T	0	938	0	1	0
		1101	C	T	625	732	0.4606	0.5394	0.4606				1466	T	C	888	150	0.8555	0.1445	0.1445						1823	C	T	0	914	0	1	0
	rdd mock shoots	1101	C	T	594	636	0.4829	0.5171	0.4829			rdd mock shoots	1466	T	C	939	334	0.7376	0.2624	0.2624					rdd mock shoots	1823	C	T	0	878	0	1	0
		1101	C	T	670	668	0.5007	0.4993	0.5007				1466	T	C	862	164	0.8402	0.1598	0.1598						1823	C	T	0	908	0	1	0
	WT Fox shoots	1101	C	T	655	721	0.476	0.524	0.476	0.573501		WT Fox shoots	1466	T	C	826	61	0.9312	0.0688	0.0688	0.0603667				WT Fox shoots	1823	C	T	0	939	0	1	0
		1101	C	T	561	822	0.4056	0.5944	0.4056				1466	T	C	868	0	1	0	0						1823	C	T	0	1041	0	1	0
	dml2 Fox shoots	1101	C	T	670	736	0.4765	0.5235	0.4765			dml2 Fox shoots	1466	T	C	852	0	1	0	0					dml2 Fox shoots	1823	C	T	0	999	0	1	0
		1101	C	T	635	755	0.4568	0.5432	0.4568				1466	T	C	851	53	0.9414	0.0586	0.0586						1823	C	T	0	923	0	1	0
	dml3 Fox shoots	1101	C	T	623	716	0.4653	0.5347	0.4653			dml3 Fox shoots	1466	T	C	821	64	0.9277	0.0723	0.0723					dml3 Fox shoots	1823	C	T	0	955	0	1	0
		1101	C	T	727	721	0.5021	0.4979	0.5021				1466	T	C	922	0	1	0	0						1823	C	T	0	949	0	1	0
	ros1 Fox shoots	1101	C	T	583	735	0.4423	0.5577	0.4423			ros1 Fox shoots	1466	T	C	928	183	0.8353	0.1647	0.1647					ros1 Fox shoots	1823	C	T	0	937	0	1	0
		1101	C	T	689	689	0.5	0.5	0.5				1466	T	C	857	205	0.807	0.193	0.193						1823	C	T	0	946	0	1	0
	rdd Fox shoots	1101	C	T	528	624	0.4583	0.5417	0.4583			rdd Fox shoots	1466	T	C	847	155	0.8453	0.1547	0.1547					rdd Fox shoots	1823	C	T	0	975	0	1	0
		1101	C	T	769	647	0.5431	0.4569	0.5431				1466	T	C	1011	218	0.8226	0.1774	0.1774						1823	C	T	45	915	0.0469	0.9531	0.0469
	WT mock roots	1106	C	T	116	939	0.11	0.89	0.11	0.494745		WT mock roots	1472	T	C	1110	130	0.8952	0.1048	0.1048	0.621043				WT mock roots	1826	C	T	0	951	0	1	0
		1106	C	T	292	945	0.2361	0.7639	0.2361				1472	T	C	1184	105	0.9185	0.0815	0.0815						1826	C	T	98	937	0.0947	0.9053	0.0947
	dml2 mock roots	1106	C	T	187	850	0.1803	0.8197	0.1803			dml2 mock roots	1472	T	C	1117	94	0.9224	0.0776	0.0776					dml2 mock roots	1826	C	T	0	916	0	1	0
		1106	C	T	175	890	0.1643	0.8357	0.1643				1472	T	C	1130	77	0.9362	0.0638	0.0638						1826	C	T	0	931	0	1	0
	dml3 mock roots	1106	C	T	233	874	0.2105	0.7895	0.2105			dml3 mock roots	1472	T	C	1102	84	0.9292	0.0708	0.0708					dml3 mock roots	1826	C	T	0	953	0	1	0
		1106	C	T	153	858	0.1513	0.8487	0.1513				1472	T	C	1062	94	0.9187	0.0813	0.0813						1826	C	T	0	955	0	1	0
	ros1 mock roots	1106	C	T	120	832	0.1261	0.8739	0.1261			ros1 mock roots	1472	T	C	1066	92	0.9206	0.0794	0.0794		0.785461	0.247947		ros1 mock roots	1826	C	T	0	950	0	1	0
		1106	C	T	106	814	0.1152	0.8848	0.1152				1472	T	C	1117	197	0.8501	0.1499	0.1499						1826	C	T	0	959	0	1	0
	rdd mock roots	1106	C	T	58	883	0.0616	0.9384	0.0616			rdd mock roots	1472	T	C	1122	130	0.8962	0.1038	0.1038					rdd mock roots	1826	C	T	0	1035	0	1	0
		1106	C	T	77	931	0.0764	0.9236	0.0764				1472	T	C	1185	137	0.8964	0.1036	0.1036						1826	C	T	0	1092	0	1	0
	WT Fox roots	1106	C	T	180	855	0.1739	0.8261	0.1739	0.0649395		WT Fox roots	1472	T	C	1180	79	0.9373	0.0627	0.0627	0.0536953				WT Fox roots	1826	C	T	0	987	0	1	0
		1106	C	T	142	870	0.1403	0.8597	0.1403				1472	T	C	1092	0	1	0	0						1826	C	T	0	952	0	1	0
	dml2 Fox roots	1106	C	T	178	898	0.1654	0.8346	0.1654			dml2 Fox roots	1472	T	C	1059	0	1	0	0					dml2 Fox roots	1826	C	T	0	993	0	1	0
		1106	C	T	171	831	0.1707	0.8293	0.1707				1472	T	C	1067	47	0.9578	0.0422	0.0422						1826	C	T	0	956	0	1	0
	dml3 Fox roots	1106	C	T	111	862	0.1141	0.8859	0.1141			dml3 Fox roots	1472	T	C	1101	62	0.9467	0.0533	0.0533					dml3 Fox roots	1826	C	T	0	991	0	1	0
		1106	C	T	230	904	0.2028	0.7972	0.2028				1472	T	C	1243	105	0.9221	0.0779	0.0779						1826	C	T	0	991	0	1	0
	ros1 Fox roots	1106	C	T	65	920	0.066	0.934	0.066			ros1 Fox roots	1472	T	C	1215	291	0.8068	0.1932	0.1932		0.0946968			ros1 Fox roots	1826	C	T	0	992	0	1	0
		1106	C	T	86	856	0.0913	0.9087	0.0913				1472	T	C	1161	223	0.8389	0.1611	0.1611						1826	C	T	0	991	0	1	0
	rdd Fox roots	1106	C	T	56	923	0.0572	0.9428	0.0572			rdd Fox roots	1472	T	C	1139	160	0.8768	0.1232	0.1232					rdd Fox roots	1826	C	T	0	993	0	1	0
		1106	C	T	101	1013	0.0907	0.9093	0.0907				1472	T	C	1186	115	0.9116	0.0884	0.0884						1826	C	T	0	1030	0	1	0
	WT mock shoots	1106	C	T	90	903	0.0906	0.9094	0.0906	#DIV/0!		WT mock shoots	1472	T	C	1053	0	1	0	0	0.360646				WT mock shoots	1826	C	T	0	995	0	1	0
													1472	T	C	1149	65	0.9465	0.0535	0.0535						1826	C	T	50	1051	0.0454	0.9546	0.0454
	dml2 mock shoots	1106	C	T	102	908	0.101	0.899	0.101			dml2 mock shoots	1472	T	C	1043	0	1	0	0					dml2 mock shoots	1826	C	T	0	1007	0	1	0
		1106	C	T	111	831	0.1178	0.8822	0.1178				1472	T	C	1038	62	0.9436	0.0564	0.0564						1826	C	T	0	1018	0	1	0
	dml3 mock shoots	1106	C	T	100	921	0.0979	0.9021	0.0979			dml3 mock shoots	1472	T	C	1192	75	0.9408	0.0592	0.0592					dml3 mock shoots	1826	C	T	0	995	0	1	0
		1106	C	T	105	852	0.1097	0.8903	0.1097				1472	T	C	1060	58	0.9481	0.0519	0.0519						1826	C	T	0	979	0	1	0
	ros1 mock shoots	1106	C	T	79	909	0.08	0.92	0.08			ros1 mock shoots	1472	T	C	1104	52	0.955	0.045	0.045			0.172391		ros1 mock shoots	1826	C	T	0	976	0	1	0
		1106	C	T	82	850	0.088	0.912	0.088				1472	T	C	1149	118	0.9069	0.0931	0.0931						1826	C	T	0	983	0	1	0
	rdd mock shoots	1106	C	T	79	884	0.082	0.918	0.082			rdd mock shoots	1472	T	C	1332	197	0.8712	0.1288	0.1288					rdd mock shoots	1826	C	T	0	966	0	1	0
		1106	C	T	71	931	0.0709	0.9291	0.0709				1472	T	C	1153	102	0.9187	0.0813	0.0813						1826	C	T	0	955	0	1	0
	WT Fox shoots	1106	C	T	125	971	0.1141	0.8859	0.1141	0.179784		WT Fox shoots	1472	T	C	1038	64	0.9419	0.0581	0.0581	0.00937919				WT Fox shoots	1826	C	T	0	1001	0	1	0
		1106	C	T	91	914	0.0905	0.9095	0.0905				1472	T	C	1149	54	0.9551	0.0449	0.0449						1826	C	T	0	1073	0	1	0
	dml2 Fox shoots	1106	C	T	111	877	0.1123	0.8877	0.1123			dml2 Fox shoots	1472	T	C	1099	44	0.9615	0.0385	0.0385					dml2 Fox shoots	1826	C	T	0	978	0	1	0
		1106	C	T	112	970	0.1035	0.8965	0.1035				1472	T	C	1114	60	0.9489	0.0511	0.0511						1826	C	T	0	987	0	1	0
	dml3 Fox shoots	1106	C	T	115	894	0.114	0.886	0.114			dml3 Fox shoots	1472	T	C	1091	57	0.9503	0.0497	0.0497					dml3 Fox shoots	1826	C	T	0	985	0	1	0
		1106	C	T	109	910	0.107	0.893	0.107				1472	T	C	1229	0	1	0	0						1826	C	T	0	999	0	1	0
	ros1 Fox shoots	1106	C	T	69	873	0.0732	0.9268	0.0732			ros1 Fox shoots	1472	T	C	1276	173	0.8806	0.1194	0.1194					ros1 Fox shoots	1826	C	T	0	985	0	1	0
		1106	C	T	78	885	0.081	0.919	0.081				1472	T	C	1140	154	0.881	0.119	0.119						1826	C	T	0	976	0	1	0
	rdd Fox shoots	1106	C	T	45	874	0.049	0.951	0.049			rdd Fox shoots	1472	T	C	1143	84	0.9315	0.0685	0.0685					rdd Fox shoots	1826	C	T	0	1003	0	1	0
		1106	C	T	82	847	0.0883	0.9117	0.0883				1472	T	C	1394	135	0.9117	0.0883	0.0883						1826	C	T	45	948	0.0453	0.9547	0.0453
	WT mock roots	1120	C	T	155	929	0.143	0.857	0.143	0.440196		WT mock roots	1492	T	C	768	88	0.8972	0.1028	0.1028	0.249782				WT mock roots	1829	C	T	0	864	0	1	0
		1120	C	T	328	836	0.2818	0.7182	0.2818				1492	T	C	915	81	0.9187	0.0813	0.0813						1829	C	T	164	782	0.1734	0.8266	0.1734
	dml2 mock roots	1120	C	T	218	739	0.2278	0.7722	0.2278			dml2 mock roots	1492	T	C	951	76	0.926	0.074	0.074					dml2 mock roots	1829	C	T	0	818	0	1	0
		1120	C	T	194	816	0.1921	0.8079	0.1921				1492	T	C	899	47	0.9503	0.0497	0.0497						1829	C	T	0	868	0	1	0
	dml3 mock roots	1120	C	T	195	741	0.2083	0.7917	0.2083			dml3 mock roots	1492	T	C	903	53	0.9446	0.0554	0.0554					dml3 mock roots	1829	C	T	0	857	0	1	0
		1120	C	T	156	717	0.1787	0.8213	0.1787				1492	T	C	872	0	1	0	0						1829	C	T	0	899	0	1	0
	ros1 mock roots	1120	C	T	139	730	0.16	0.84	0.16			ros1 mock roots	1492	T	C	787	172	0.8206	0.1794	0.1794		0.042033	0.0929831		ros1 mock roots	1829	C	T	0	889	0	1	0
		1120	C	T	119	804	0.1289	0.8711	0.1289				1492	T	C	789	689	0.5338	0.4662	0.4662						1829	C	T	0	893	0	1	0
	rdd mock roots	1120	C	T	69	803	0.0791	0.9209	0.0791			rdd mock roots	1492	T	C	0	1728	0	1	1					rdd mock roots	1829	C	T	0	954	0	1	0
		1120	C	T	82	801	0.0929	0.9071	0.0929				1492	T	C			0	1	1						1829	C	T	0	1010	0	1	0
	WT Fox roots	1120	C	T	229	794	0.2239	0.7761	0.2239	0.0790296		WT Fox roots	1492	T	C	917	97	0.9043	0	0	0.00741517				WT Fox roots	1829	C	T	0	924	0	1	0
		1120	C	T	144	691	0.1725	0.8275	0.1725				1492	T	C	900	0	1	0	0						1829	C	T	0	897	0	1	0
	dml2 Fox roots	1120	C	T	169	771	0.1798	0.8202	0.1798			dml2 Fox roots	1492	T	C	875	0	1	0	0					dml2 Fox roots	1829	C	T	0	892	0	1	0
		1120	C	T	186	778	0.1929	0.8071	0.1929				1492	T	C	825	0	1	0	0						1829	C	T	0	863	0	1	0
	dml3 Fox roots	1120	C	T	122	729	0.1434	0.8566	0.1434			dml3 Fox roots	1492	T	C	877	0	1	0	0					dml3 Fox roots	1829	C	T	0	899	0	1	0
		1120	C	T	237	799	0.2288	0.7712	0.2288				1492	T	C	870	94	0.9025	0.0975	0.0975						1829	C	T	0	872	0	1	0
	ros1 Fox roots	1120	C	T	75	770	0.0888	0.9112	0.0888			ros1 Fox roots	1492	C	T	2478	341	0.879	0.121	0.879		0.135543			ros1 Fox roots	1829	C	T	0	902	0	1	0
		1120	C	T	95	732	0.1149	0.8851	0.1149				1492	C	T	1721	608	0.7389	0.2611	0.7389						1829	C	T	0	877	0	1	0
	rdd Fox roots	1120	C	T	63	780	0.0747	0.9253	0.0747			rdd Fox roots	1492	C	T			1	0	1					rdd Fox roots	1829	C	T	0	898	0	1	0
		1120	C	T	110	843	0.1154	0.8846	0.1154				1492	T	C	54	1614	0.0324	0.9676	0.9676						1829	C	T	0	887	0	1	0
	WT mock shoots	1120	C	T	90	766	0.1051	0.8949	0.1051	#DIV/0!		WT mock shoots	1492	T	C	875	0	1	0	0	0.257967				WT mock shoots	1829	C	T	0	910	0	1	0
													1492	T	C	912	93	0.9075	0.0925	0.0925						1829	C	T	0	937	0	1	0
	dml2 mock shoots	1120	C	T	104	805	0.1144	0.8856	0.1144			dml2 mock shoots	1492	T	C	832	0	1	0	0					dml2 mock shoots	1829	C	T	0	907	0	1	0
		1120	C	T	108	747	0.1263	0.8737	0.1263				1492	T	C	887	76	0.9211	0.0789	0.0789						1829	C	T	0	943	0	1	0
	dml3 mock shoots	1120	C	T	90	786	0.1027	0.8973	0.1027			dml3 mock shoots	1492	T	C	917	0	1	0	0					dml3 mock shoots	1829	C	T	211	763	0.2166	0.7834	0.2166
		1120	C	T	114	761	0.1303	0.8697	0.1303				1492	T	C	902	0	1	0	0						1829	C	T	133	776	0.1463	0.8537	0.1463
	ros1 mock shoots	1120	C	T	85	754	0.1013	0.8987	0.1013			ros1 mock shoots	1492	T	C	860	138	0.8617	0.1383	0.1383			0.0919173		ros1 mock shoots	1829	C	T	0	902	0	1	0
		1120	C	T	101	829	0.1086	0.8914	0.1086				1492	T	C	749	550	0.5766	0.4234	0.4234						1829	C	T	0	893	0	1	0
	rdd mock shoots	1120	C	T	71	784	0.083	0.917	0.083			rdd mock shoots	1492	T	C			0	1	1					rdd mock shoots	1829	C	T	0	879	0	1	0
		1120	C	T	80	770	0.0941	0.9059	0.0941				1492	T	C	75	1914	0.0377	0.9623	0.9623						1829	C	T	0	899	0	1	0
	WT Fox shoots	1120	C	T	130	818	0.1371	0.8629	0.1371	0.328334		WT Fox shoots	1492	T	C	874	0	1	0	0	0.00025544				WT Fox shoots	1829	C	T	0	918	0	1	0
		1120	C	T	96	865	0.0999	0.9001	0.0999				1492	T	C	890	0	1	0	0						1829	C	T	0	981	0	1	0
	dml2 Fox shoots	1120	C	T	110	796	0.1214	0.8786	0.1214			dml2 Fox shoots	1492	T	C	911	0	1	0	0					dml2 Fox shoots	1829	C	T	0	901	0	1	0
		1120	C	T	115	868	0.117	0.883	0.117				1492	T	C	893	0	1	0	0						1829	C	T	0	897	0	1	0
	dml3 Fox shoots	1120	C	T	98	771	0.1128	0.8872	0.1128			dml3 Fox shoots	1492	T	C	904	0	1	0	0					dml3 Fox shoots	1829	C	T	171	778	0.1802	0.8198	0.1802
		1120	C	T	108	755	0.1251	0.8749	0.1251				1492	T	C	953	0	1	0	0						1829	C	T	166	792	0.1733	0.8267	0.1733
	ros1 Fox shoots	1120	C	T	78	748	0.0944	0.9056	0.0944			ros1 Fox shoots	1492	T	C	689	1670	0.2921	0.7079	0.7079					ros1 Fox shoots	1829	C	T	135	978	0.1213	0.8787	0.1213
		1120	C	T	83	792	0.0949	0.9051	0.0949				1492	T	C	609	1654	0.2691	0.7309	0.7309						1829	C	T	0	902	0	1	0
	rdd Fox shoots	1120	C	T	46	749	0.0579	0.9421	0.0579			rdd Fox shoots	1492	C	T	2031	116	0.946	0.054	0.946					rdd Fox shoots	1829	C	T	0	908	0	1	0
		1120	C	T	70	763	0.084	0.916	0.084				1492	C	T	1924	109	0.9464	0.0536	0.9464						1829	C	T	0	829	0	1	0
	WT mock roots	1137	C	T	81	948	0.0787	0.9213	0.0787	0.502581		WT mock roots	1498	T	C	883	76	0.9208	0.0792	0.0792	0.370037				WT mock roots	1835	C	T	0	976	0	1	0
		1137	C	T	200	917	0.1791	0.8209	0.1791				1498	T	C	1011	53	0.9502	0.0498	0.0498						1835	C	T	46	871	0.0502	0.9498	0.0502
	dml2 mock roots	1137	C	T	103	799	0.1142	0.8858	0.1142			dml2 mock roots	1498	T	C	897	0	1	0	0					dml2 mock roots	1835	C	T	0	927	0	1	0
		1137	C	T	115	892	0.1142	0.8858	0.1142				1498	T	C	908	0	1	0	0						1835	C	T	0	902	0	1	0
	dml3 mock roots	1137	C	T	118	852	0.1216	0.8784	0.1216			dml3 mock roots	1498	T	C	923	43	0.9555	0.0445	0.0445					dml3 mock roots	1835	C	T	0	943	0	1	0
		1137	C	T	82	810	0.0919	0.9081	0.0919				1498	T	C	911	0	1	0	0						1835	C	T	0	978	0	1	0
	ros1 mock roots	1137	C	T	71	767	0.0847	0.9153	0.0847			ros1 mock roots	1498	T	C	876	72	0.9241	0.0759	0.0759		0.45379	0.0728159		ros1 mock roots	1835	C	T	0	996	0	1	0
		1137	C	T	76	755	0.0915	0.9085	0.0915				1498	T	C	934	241	0.7949	0.2051	0.2051						1835	C	T	0	968	0	1	0
	rdd mock roots	1137	C	T	69	775	0.0818	0.9182	0.0818			rdd mock roots	1498	T	C	947	259	0.7852	0.2148	0.2148					rdd mock roots	1835	C	T	0	1044	0	1	0
		1137	C	T	78	834	0.0855	0.9145	0.0855				1498	T	C	964	223	0.8121	0.1879	0.1879						1835	C	T	0	1067	0	1	0
	WT Fox roots	1137	C	T	122	837	0.1272	0.8728	0.1272	0.214127		WT Fox roots	1498	T	C	945	47	0.9526	0.0474	0.0474	0.0189864				WT Fox roots	1835	C	T	0	979	0	1	0
		1137	C	T	69	770	0.0822	0.9178	0.0822				1498	T	C	926	0	1	0	0						1835	C	T	0	985	0	1	0
	dml2 Fox roots	1137	C	T	65	851	0.071	0.929	0.071			dml2 Fox roots	1498	T	C	904	0	1	0	0					dml2 Fox roots	1835	C	T	0	994	0	1	0
		1137	C	T	85	841	0.0918	0.9082	0.0918				1498	T	C	856	0	1	0	0						1835	C	T	0	969	0	1	0
	dml3 Fox roots	1137	C	T	62	825	0.0699	0.9301	0.0699			dml3 Fox roots	1498	T	C	895	54	0.9431	0.0569	0.0569					dml3 Fox roots	1835	C	T	0	999	0	1	0
		1137	C	T	116	865	0.1182	0.8818	0.1182				1498	T	C	907	51	0.9468	0.0532	0.0532						1835	C	T	0	1043	0	1	0
	ros1 Fox roots	1137	C	T	54	779	0.0648	0.9352	0.0648			ros1 Fox roots	1498	T	C	843	783	0.5185	0.4815	0.4815		0.0689119			ros1 Fox roots	1835	C	T	0	1051	0	1	0
		1137	C	T	56	823	0.0637	0.9363	0.0637				1498	T	C	935	569	0.6217	0.3783	0.3783						1835	C	T	0	941	0	1	0
	rdd Fox roots	1137	C	T	59	885	0.0625	0.9375	0.0625			rdd Fox roots	1498	T	C	931	297	0.7581	0.2419	0.2419					rdd Fox roots	1835	C	T	0	986	0	1	0
		1137	C	T	97	931	0.0944	0.9056	0.0944				1498	T	C	942	306	0.7548	0.2452	0.2452						1835	C	T	0	989	0	1	0
	WT mock shoots	1137	C	T	48	837	0.0542	0.9458	0.0542	#DIV/0!		WT mock shoots	1498	T	C	911	0	1	0	0	0.286192				WT mock shoots	1835	C	T	0	962	0	1	0
													1498	T	C	910	49	0.9489	0.0511	0.0511						1835	C	T	0	985	0	1	0
	dml2 mock shoots	1137	C	T	57	849	0.0629	0.9371	0.0629			dml2 mock shoots	1498	T	C	848	0	1	0	0					dml2 mock shoots	1835	C	T	0	935	0	1	0
		1137	C	T	59	792	0.0693	0.9307	0.0693				1498	T	C	873	54	0.9417	0.0583	0.0583						1835	C	T	0	1007	0	1	0
	dml3 mock shoots	1137	C	T	59	835	0.066	0.934	0.066			dml3 mock shoots	1498	T	C	836	0	1	0	0					dml3 mock shoots	1835	C	T	0	997	0	1	0
		1137	C	T	68	831	0.0756	0.9244	0.0756				1498	T	C	936	0	1	0	0						1835	C	T	0	936	0	1	0
	ros1 mock shoots	1137	C	T	56	836	0.0628	0.9372	0.0628			ros1 mock shoots	1498	T	C	917	51	0.9473	0.0527	0.0527			0.0522818		ros1 mock shoots	1835	C	T	0	941	0	1	0
		1137	C	T	63	861	0.0682	0.9318	0.0682				1498	T	C	899	121	0.8814	0.1186	0.1186						1835	C	T	0	949	0	1	0
	rdd mock shoots	1137	C	T	52	826	0.0592	0.9408	0.0592			rdd mock shoots	1498	T	C	965	426	0.6937	0.3063	0.3063					rdd mock shoots	1835	C	T	0	920	0	1	0
		1137	C	T	59	824	0.0668	0.9332	0.0668				1498	T	C	953	217	0.8145	0.1855	0.1855						1835	C	T	0	933	0	1	0
	WT Fox shoots	1137	C	T	74	800	0.0847	0.9153	0.0847	0.664977		WT Fox shoots	1498	T	C	888	56	0.9407	0.0593	0.0593	0.0229211				WT Fox shoots	1835	C	T	0	979	0	1	0
		1137	C	T	49	808	0.0572	0.9428	0.0572				1498	T	C	905	0	1	0	0						1835	C	T	0	1060	0	1	0
	dml2 Fox shoots	1137	C	T	63	824	0.071	0.929	0.071			dml2 Fox shoots	1498	T	C	911	0	1	0	0					dml2 Fox shoots	1835	C	T	0	884	0	1	0
		1137	C	T	63	887	0.0663	0.9337	0.0663				1498	T	C	930	0	1	0	0						1835	C	T	0	940	0	1	0
	dml3 Fox shoots	1137	C	T	61	823	0.069	0.931	0.069			dml3 Fox shoots	1498	T	C	953	51	0.9492	0.0508	0.0508					dml3 Fox shoots	1835	C	T	0	955	0	1	0
		1137	C	T	66	826	0.074	0.926	0.074				1498	T	C	982	0	1	0	0						1835	C	T	0	961	0	1	0
	ros1 Fox shoots	1137	C	T	56	800	0.0654	0.9346	0.0654			ros1 Fox shoots	1498	T	C	966	294	0.7667	0.2333	0.2333					ros1 Fox shoots	1835	C	T	0	957	0	1	0
		1137	C	T	57	853	0.0626	0.9374	0.0626				1498	T	C	1009	285	0.7798	0.2202	0.2202						1835	C	T	0	939	0	1	0
	rdd Fox shoots	1137	C	T	44	815	0.0512	0.9488	0.0512			rdd Fox shoots	1498	T	C	942	233	0.8017	0.1983	0.1983					rdd Fox shoots	1835	C	T	0	950	0	1	0
		1137	C	T	64	789	0.075	0.925	0.075				1498	T	C	950	265	0.7819	0.2181	0.2181						1835	C	T	0	946	0	1	0
	WT mock roots	1146	C	T	87	719	0.1079	0.8921	0.1079	0.626236		WT mock roots	1499	T	C	754	0	1	0	0	0.197962				WT mock roots	1839	C	T	0	942	0	1	0
		1146	C	T	159	681	0.1893	0.8107	0.1893				1499	T	C	864	0	1	0	0						1839	C	T	0	835	0	1	0
	dml2 mock roots	1146	C	T	86	589	0.1274	0.8726	0.1274			dml2 mock roots	1499	T	C	861	0	1	0	0					dml2 mock roots	1839	C	T	0	894	0	1	0
		1146	C	T	98	646	0.1317	0.8683	0.1317				1499	T	C	872	0	1	0	0						1839	C	T	0	909	0	1	0
	dml3 mock roots	1146	C	T	98	620	0.1365	0.8635	0.1365			dml3 mock roots	1499	T	C	817	0	1	0	0					dml3 mock roots	1839	C	T	0	914	0	1	0
		1146	C	T	89	597	0.1297	0.8703	0.1297				1499	T	C	821	0	1	0	0						1839	C	T	0	935	0	1	0
	ros1 mock roots	1146	C	T	83	574	0.1263	0.8737	0.1263			ros1 mock roots	1499	T	C	754	97	0.886	0.114	0.114		0.108165	0.14937		ros1 mock roots	1839	C	T	0	906	0	1	0
		1146	C	T	86	605	0.1245	0.8755	0.1245				1499	T	C	788	458	0.6324	0.3676	0.3676						1839	C	T	0	958	0	1	0
	rdd mock roots	1146	C	T	56	594	0.0862	0.9138	0.0862			rdd mock roots	1499	T	C	523	825	0.388	0.612	0.612					rdd mock roots	1839	C	T	0	929	0	1	0
		1146	C	T	66	622	0.0959	0.9041	0.0959				1499	T	C	561	780	0.4183	0.5817	0.5817						1839	C	T	0	981	0	1	0
	WT Fox roots	1146	C	T	75	638	0.1052	0.8948	0.1052	0.406516		WT Fox roots	1499	T	C	867	52	0.9434	0.0566	0.0566	0.0274433				WT Fox roots	1839	C	T	0	960	0	1	0
		1146	C	T	59	586	0.0915	0.9085	0.0915				1499	T	C	848	0	1	0	0						1839	C	T	0	893	0	1	0
	dml2 Fox roots	1146	C	T	64	627	0.0926	0.9074	0.0926			dml2 Fox roots	1499	T	C	841	0	1	0	0					dml2 Fox roots	1839	C	T	0	946	0	1	0
		1146	C	T	74	595	0.1106	0.8894	0.1106				1499	T	C	794	0	1	0	0						1839	C	T	0	942	0	1	0
	dml3 Fox roots	1146	C	T	53	639	0.0766	0.9234	0.0766			dml3 Fox roots	1499	T	C	805	0	1	0	0					dml3 Fox roots	1839	C	T	0	953	0	1	0
		1146	C	T	66	639	0.0936	0.9064	0.0936				1499	T	C	823	0	1	0	0						1839	C	T	0	938	0	1	0
	ros1 Fox roots	1146	C	T	41	598	0.0642	0.9358	0.0642			ros1 Fox roots	1499	T	C	595	1339	0.3077	0.6923	0.6923		0.937895			ros1 Fox roots	1839	C	T	0	958	0	1	0
		1146	C	T	66	620	0.0962	0.9038	0.0962				1499	T	C	801	825	0.4926	0.5074	0.5074						1839	C	T	0	904	0	1	0
	rdd Fox roots	1146	C	T	52	652	0.0739	0.9261	0.0739			rdd Fox roots	1499	T	C	543	862	0.3865	0.6135	0.6135					rdd Fox roots	1839	C	T	0	952	0	1	0
		1146	C	T	75	652	0.1032	0.8968	0.1032				1499	T	C	545	826	0.3975	0.6025	0.6025						1839	C	T	0	949	0	1	0
	WT mock shoots	1146	C	T	44	617	0.0666	0.9334	0.0666	#DIV/0!		WT mock shoots	1499	T	C	820	0	1	0	0	0.242556				WT mock shoots	1839	C	T	0	968	0	1	0
													1499	T	C	875	0	1	0	0						1839	C	T	0	913	0	1	0
	dml2 mock shoots	1146	C	T	56	605	0.0847	0.9153	0.0847			dml2 mock shoots	1499	T	C	803	0	1	0	0					dml2 mock shoots	1839	C	T	0	915	0	1	0
		1146	C	T	0	561	0	1	0				1499	T	C	861	0	1	0	0						1839	C	T	0	1012	0	1	0
	dml3 mock shoots	1146	C	T	0	613	0	1	0			dml3 mock shoots	1499	T	C	831	0	1	0	0					dml3 mock shoots	1839	C	T	0	953	0	1	0
		1146	C	T	46	604	0.0708	0.9292	0.0708				1499	T	C	846	0	1	0	0						1839	C	T	0	929	0	1	0
	ros1 mock shoots	1146	C	T	45	572	0.0729	0.9271	0.0729			ros1 mock shoots	1499	T	C	803	46	0.9458	0.0542	0.0542			0.106751		ros1 mock shoots	1839	C	T	0	936	0	1	0
		1146	C	T	58	615	0.0862	0.9138	0.0862				1499	T	C	838	241	0.7766	0.2234	0.2234						1839	C	T	0	953	0	1	0
	rdd mock shoots	1146	C	T	44	589	0.0695	0.9305	0.0695			rdd mock shoots	1499	T	C	681	1341	0.3368	0.6632	0.6632					rdd mock shoots	1839	C	T	0	933	0	1	0
		1146	C	T	51	597	0.0787	0.9213	0.0787				1499	T	C	614	613	0.5004	0.4996	0.4996						1839	C	T	0	948	0	1	0
	WT Fox shoots	1146	C	T	52	606	0.079	0.921	0.079	0.986532		WT Fox shoots	1499	T	C	808	54	0.9374	0.0626	0.0626	0.00826697				WT Fox shoots	1839	C	T	0	944	0	1	0
		1146	C	T	0	581	0	1	0				1499	T	C	828	0	1	0	0						1839	C	T	0	1034	0	1	0
	dml2 Fox shoots	1146	C	T	52	585	0.0816	0.9184	0.0816			dml2 Fox shoots	1499	T	C	842	0	1	0	0					dml2 Fox shoots	1839	C	T	0	903	0	1	0
		1146	C	T	51	632	0.0747	0.9253	0.0747				1499	T	C	829	0	1	0	0						1839	C	T	0	905	0	1	0
	dml3 Fox shoots	1146	C	T	49	616	0.0737	0.9263	0.0737			dml3 Fox shoots	1499	T	C	831	0	1	0	0					dml3 Fox shoots	1839	C	T	0	918	0	1	0
		1146	C	T	54	624	0.0796	0.9204	0.0796				1499	T	C	935	0	1	0	0						1839	C	T	0	939	0	1	0
	ros1 Fox shoots	1146	C	T	48	576	0.0769	0.9231	0.0769			ros1 Fox shoots	1499	T	C	920	567	0.6187	0.3813	0.3813					ros1 Fox shoots	1839	C	T	0	912	0	1	0
		1146	C	T	0	606	0	1	0				1499	T	C	851	505	0.6276	0.3724	0.3724						1839	C	T	0	946	0	1	0
	rdd Fox shoots	1146	C	T	0	629	0	1	0			rdd Fox shoots	1499	T	C	659	669	0.4962	0.5038	0.5038					rdd Fox shoots	1839	C	T	0	947	0	1	0
		1146	C	T	58	591	0.0894	0.9106	0.0894				1499	T	C	645	695	0.4813	0.5187	0.5187						1839	C	T	0	924	0	1	0
	WT mock roots	1149	C	T	75	722	0.0941	0.9059	0.0941	0.676637		WT mock roots	1500	T	C	831	78	0.9142	0.0858	0.0858	0.245778				WT mock roots	1840	C	T	0	882	0	1	0
		1149	C	T	156	641	0.1957	0.8043	0.1957				1500	T	C	983	65	0.938	0.062	0.062						1840	C	T	79	910	0.0799	0.9201	0.0799
	dml2 mock roots	1149	C	T	84	575	0.1275	0.8725	0.1275			dml2 mock roots	1500	T	C	978	57	0.9449	0.0551	0.0551					dml2 mock roots	1840	C	T	0	835	0	1	0
		1149	C	T	89	632	0.1234	0.8766	0.1234				1500	T	C	945	51	0.9488	0.0512	0.0512						1840	C	T	0	863	0	1	0
	dml3 mock roots	1149	C	T	90	620	0.1268	0.8732	0.1268			dml3 mock roots	1500	T	C	931	47	0.9519	0.0481	0.0481					dml3 mock roots	1840	C	T	0	876	0	1	0
		1149	C	T	82	609	0.1187	0.8813	0.1187				1500	T	C	923	0	1	0	0						1840	C	T	0	862	0	1	0
	ros1 mock roots	1149	C	T	81	592	0.1204	0.8796	0.1204			ros1 mock roots	1500	T	C	805	212	0.7915	0.2085	0.2085		0.120813	0.215647		ros1 mock roots	1840	C	T	0	871	0	1	0
		1149	C	T	83	607	0.1203	0.8797	0.1203				1500	T	C	718	1265	0.3621	0.6379	0.6379						1840	C	T	0	886	0	1	0
	rdd mock roots	1149	C	T	50	597	0.0773	0.9227	0.0773			rdd mock roots	1500	T	C	65	2079	0.0303	0.9697	0.9697					rdd mock roots	1840	C	T	0	887	0	1	0
		1149	C	T	66	628	0.0951	0.9049	0.0951				1500	T	C			0	1	1						1840	C	T	0	926	0	1	0
	WT Fox roots	1149	C	T	74	623	0.1062	0.8938	0.1062	0.294735		WT Fox roots	1500	T	C	997	0	1	0	0	0.0212207				WT Fox roots	1840	C	T	0	880	0	1	0
		1149	C	T	50	587	0.0785	0.9215	0.0785				1500	T	C	964	0	1	0	0						1840	C	T	0	881	0	1	0
	dml2 Fox roots	1149	C	T	59	615	0.0875	0.9125	0.0875			dml2 Fox roots	1500	T	C	936	0	1	0	0					dml2 Fox roots	1840	C	T	0	913	0	1	0
		1149	C	T	70	622	0.1012	0.8988	0.1012				1500	T	C	894	0	1	0	0						1840	C	T	0	875	0	1	0
	dml3 Fox roots	1149	C	T	48	638	0.07	0.93	0.07			dml3 Fox roots	1500	T	C	925	0	1	0	0					dml3 Fox roots	1840	C	T	0	864	0	1	0
		1149	C	T	72	653	0.0993	0.9007	0.0993				1500	T	C	886	0	1	0	0						1840	C	T	0	919	0	1	0
	ros1 Fox roots	1149	C	T	0	607	0	1	0			ros1 Fox roots	1500	T	C			0	1	1		0.479912			ros1 Fox roots	1840	C	T	0	845	0	1	0
		1149	C	T	51	640	0.0738	0.9262	0.0738				1500	C	T	2043	710	0.7421	0.2579	0.7421						1840	C	T	0	852	0	1	0
	rdd Fox roots	1149	C	T	50	655	0.0709	0.9291	0.0709			rdd Fox roots	1500	C	T			1	0	1					rdd Fox roots	1840	C	T	0	891	0	1	0
		1149	C	T	62	658	0.0861	0.9139	0.0861				1500	T	C	72	2051	0.0339	0.9661	0.9661						1840	C	T	0	886	0	1	0
	WT mock shoots	1149	C	T	0	610	0	1	0	#DIV/0!		WT mock shoots	1500	T	C	906	0	1	0	0	0.197916				WT mock shoots	1840	C	T	0	869	0	1	0
													1500	T	C	980	0	1	0	0						1840	C	T	0	842	0	1	0
	dml2 mock shoots	1149	C	T	48	607	0.0733	0.9267	0.0733			dml2 mock shoots	1500	T	C	913	0	1	0	0					dml2 mock shoots	1840	C	T	0	853	0	1	0
		1149	C	T	0	594	0	1	0				1500	T	C	979	0	1	0	0						1840	C	T	0	909	0	1	0
	dml3 mock shoots	1149	C	T	0	631	0	1	0			dml3 mock shoots	1500	T	C	1022	0	1	0	0					dml3 mock shoots	1840	C	T	0	869	0	1	0
		1149	C	T	52	597	0.0801	0.9199	0.0801				1500	T	C	960	0	1	0	0						1840	C	T	0	868	0	1	0
	ros1 mock shoots	1149	C	T	45	605	0.0692	0.9308	0.0692			ros1 mock shoots	1500	T	C	888	216	0.8043	0.1957	0.1957			0.253985		ros1 mock shoots	1840	C	T	0	857	0	1	0
		1149	C	T	0	566	0	1	0				1500	T	C	654	1118	0.3691	0.6309	0.6309						1840	C	T	0	863	0	1	0
	rdd mock shoots	1149	C	T	43	579	0.0691	0.9309	0.0691			rdd mock shoots	1500	T	C			0	1	1					rdd mock shoots	1840	C	T	0	873	0	1	0
		1149	C	T	44	580	0.0705	0.9295	0.0705				1500	T	C	81	2282	0.0343	0.9657	0.9657						1840	C	T	0	882	0	1	0
	WT Fox shoots	1149	C	T	50	644	0.072	0.928	0.072	0.432375		WT Fox shoots	1500	T	C	916	0	1	0	0	4.18085e-06				WT Fox shoots	1840	C	T	0	871	0	1	0
		1149	C	T	48	628	0.071	0.929	0.071				1500	T	C	936	0	1	0	0						1840	C	T	0	942	0	1	0
	dml2 Fox shoots	1149	C	T	50	595	0.0775	0.9225	0.0775			dml2 Fox shoots	1500	T	C	933	0	1	0	0					dml2 Fox shoots	1840	C	T	0	856	0	1	0
		1149	C	T	48	650	0.0688	0.9312	0.0688				1500	T	C	941	0	1	0	0						1840	C	T	0	854	0	1	0
	dml3 Fox shoots	1149	C	T	43	639	0.063	0.937	0.063			dml3 Fox shoots	1500	T	C	952	0	1	0	0					dml3 Fox shoots	1840	C	T	0	858	0	1	0
		1149	C	T	48	608	0.0732	0.9268	0.0732				1500	T	C	1003	0	1	0	0						1840	C	T	0	877	0	1	0
	ros1 Fox shoots	1149	C	T	46	589	0.0724	0.9276	0.0724			ros1 Fox shoots	1500	T	C	707	2197	0.2435	0.7565	0.7565					ros1 Fox shoots	1840	C	T	0	856	0	1	0
		1149	C	T	0	641	0	1	0				1500	T	C	652	2060	0.2404	0.7596	0.7596						1840	C	T	0	872	0	1	0
	rdd Fox shoots	1149	C	T	0	631	0	1	0			rdd Fox shoots	1500	C	T	2407	95	0.962	0.038	0.962					rdd Fox shoots	1840	C	T	0	868	0	1	0
		1149	C	T	49	597	0.0759	0.9241	0.0759				1500	C	T	2393	102	0.9591	0.0409	0.9591						1840	C	T	0	839	0	1	0
	WT mock roots	1152	C	T	67	756	0.0814	0.9186	0.0814	0.637735		WT mock roots	1503	T	C	723	52	0.9329	0.0671	0.0671	0.354245				WT mock roots	1843	C	T	0	964	0	1	0
		1152	C	T	141	655	0.1771	0.8229	0.1771				1503	T	C	899	0	1	0	0						1843	C	T	75	950	0.0732	0.9268	0.0732
	dml2 mock roots	1152	C	T	83	588	0.1237	0.8763	0.1237			dml2 mock roots	1503	T	C	807	0	1	0	0					dml2 mock roots	1843	C	T	0	929	0	1	0
		1152	C	T	85	639	0.1174	0.8826	0.1174				1503	T	C	866	0	1	0	0						1843	C	T	0	934	0	1	0
	dml3 mock roots	1152	C	T	97	658	0.1285	0.8715	0.1285			dml3 mock roots	1503	T	C	839	0	1	0	0					dml3 mock roots	1843	C	T	0	941	0	1	0
		1152	C	T	81	623	0.1151	0.8849	0.1151				1503	T	C	808	0	1	0	0						1843	C	T	0	934	0	1	0
	ros1 mock roots	1152	C	T	71	587	0.1079	0.8921	0.1079			ros1 mock roots	1503	T	C	799	47	0.9444	0.0556	0.0556		0.453426	0.0780369		ros1 mock roots	1843	C	T	0	883	0	1	0
		1152	C	T	76	702	0.0977	0.9023	0.0977				1503	T	C	883	157	0.849	0.151	0.151						1843	C	T	0	957	0	1	0
	rdd mock roots	1152	C	T	52	629	0.0764	0.9236	0.0764			rdd mock roots	1503	T	C	883	156	0.8499	0.1501	0.1501					rdd mock roots	1843	C	T	0	980	0	1	0
		1152	C	T	55	611	0.0826	0.9174	0.0826				1503	T	C	875	148	0.8553	0.1447	0.1447						1843	C	T	0	991	0	1	0
	WT Fox roots	1152	C	T	63	632	0.0906	0.9094	0.0906	0.240648		WT Fox roots	1503	T	C	890	54	0.9428	0.0572	0.0572	0.0335788				WT Fox roots	1843	C	T	0	975	0	1	0
		1152	C	T	57	603	0.0864	0.9136	0.0864				1503	T	C	854	0	1	0	0						1843	C	T	0	968	0	1	0
	dml2 Fox roots	1152	C	T	48	638	0.07	0.93	0.07			dml2 Fox roots	1503	T	C	833	0	1	0	0					dml2 Fox roots	1843	C	T	0	960	0	1	0
		1152	C	T	78	633	0.1097	0.8903	0.1097				1503	T	C	803	0	1	0	0						1843	C	T	0	943	0	1	0
	dml3 Fox roots	1152	C	T	48	664	0.0674	0.9326	0.0674			dml3 Fox roots	1503	T	C	815	0	1	0	0					dml3 Fox roots	1843	C	T	0	939	0	1	0
		1152	C	T	73	655	0.1003	0.8997	0.1003				1503	T	C	827	45	0.9484	0.0516	0.0516						1843	C	T	0	989	0	1	0
	ros1 Fox roots	1152	C	T	0	580	0	1	0			ros1 Fox roots	1503	T	C	836	529	0.6125	0.3875	0.3875		0.0948405			ros1 Fox roots	1843	C	T	0	958	0	1	0
		1152	C	T	46	644	0.0667	0.9333	0.0667				1503	T	C	886	356	0.7134	0.2866	0.2866						1843	C	T	0	890	0	1	0
	rdd Fox roots	1152	C	T	0	639	0	1	0			rdd Fox roots	1503	T	C	863	194	0.8165	0.1835	0.1835					rdd Fox roots	1843	C	T	0	950	0	1	0
		1152	C	T	51	695	0.0684	0.9316	0.0684				1503	T	C	889	204	0.8134	0.1866	0.1866						1843	C	T	0	942	0	1	0
	WT mock shoots	1152	C	T	0	631	0	1	0	#DIV/0!		WT mock shoots	1503	T	C	831	0	1	0	0	0.81151				WT mock shoots	1843	C	T	0	930	0	1	0
													1503	T	C	878	47	0.9492	0.0508	0.0508						1843	C	T	0	919	0	1	0
	dml2 mock shoots	1152	C	T	48	625	0.0713	0.9287	0.0713			dml2 mock shoots	1503	T	C	817	0	1	0	0					dml2 mock shoots	1843	C	T	0	945	0	1	0
		1152	C	T	0	620	0	1	0				1503	T	C	794	0	1	0	0						1843	C	T	0	959	0	1	0
	dml3 mock shoots	1152	C	T	0	658	0	1	0			dml3 mock shoots	1503	T	C	838	0	1	0	0					dml3 mock shoots	1843	C	T	0	910	0	1	0
		1152	C	T	50	627	0.0739	0.9261	0.0739				1503	T	C	879	0	1	0	0						1843	C	T	0	926	0	1	0
	ros1 mock shoots	1152	C	T	0	592	0	1	0			ros1 mock shoots	1503	T	C	860	0	1	0	0			0.0839847		ros1 mock shoots	1843	C	T	0	939	0	1	0
		1152	C	T	44	574	0.0712	0.9288	0.0712				1503	T	C	833	68	0.9245	0.0755	0.0755						1843	C	T	0	944	0	1	0
	rdd mock shoots	1152	C	T	0	605	0	1	0			rdd mock shoots	1503	T	C	949	266	0.7811	0.2189	0.2189					rdd mock shoots	1843	C	T	0	936	0	1	0
		1152	C	T	46	595	0.0718	0.9282	0.0718				1503	T	C	878	140	0.8625	0.1375	0.1375						1843	C	T	0	938	0	1	0
	WT Fox shoots	1152	C	T	51	651	0.0726	0.9274	0.0726	0.42265		WT Fox shoots	1503	T	C	810	0	1	0	0	0.000855356				WT Fox shoots	1843	C	T	0	943	0	1	0
		1152	C	T	0	706	0	1	0				1503	T	C	853	0	1	0	0						1843	C	T	0	1018	0	1	0
	dml2 Fox shoots	1152	C	T	54	665	0.0751	0.9249	0.0751			dml2 Fox shoots	1503	T	C	846	0	1	0	0					dml2 Fox shoots	1843	C	T	0	922	0	1	0
		1152	C	T	0	699	0	1	0				1503	T	C	853	0	1	0	0						1843	C	T	0	950	0	1	0
	dml3 Fox shoots	1152	C	T	0	665	0	1	0			dml3 Fox shoots	1503	T	C	851	0	1	0	0					dml3 Fox shoots	1843	C	T	0	960	0	1	0
		1152	C	T	0	628	0	1	0				1503	T	C	925	0	1	0	0						1843	C	T	0	944	0	1	0
	ros1 Fox shoots	1152	C	T	0	586	0	1	0			ros1 Fox shoots	1503	T	C	919	182	0.8347	0.1653	0.1653					ros1 Fox shoots	1843	C	T	0	947	0	1	0
		1152	C	T	0	633	0	1	0				1503	T	C	931	172	0.8441	0.1559	0.1559						1843	C	T	0	928	0	1	0
	rdd Fox shoots	1152	C	T	0	657	0	1	0			rdd Fox shoots	1503	T	C	902	137	0.8681	0.1319	0.1319					rdd Fox shoots	1843	C	T	0	920	0	1	0
		1152	C	T	54	628	0.0792	0.9208	0.0792				1503	T	C	871	151	0.8523	0.1477	0.1477						1843	C	T	0	900	0	1	0
	WT mock roots	1166	C	T	58	789	0.0685	0.9315	0.0685	0.562576		WT mock roots	1504	T	C	827	0	1	0	0	0.235182				WT mock roots	1844	C	T	0	802	0	1	0
		1166	C	T	112	733	0.1325	0.8675	0.1325				1504	T	C	974	70	0.933	0.067	0.067						1844	C	T	44	813	0.0513	0.9487	0.0513
	dml2 mock roots	1166	C	T	80	693	0.1035	0.8965	0.1035			dml2 mock roots	1504	T	C	929	75	0.9253	0.0747	0.0747					dml2 mock roots	1844	C	T	0	766	0	1	0
		1166	C	T	64	767	0.077	0.923	0.077				1504	T	C	987	61	0.9418	0.0582	0.0582						1844	C	T	0	743	0	1	0
	dml3 mock roots	1166	C	T	86	764	0.1012	0.8988	0.1012			dml3 mock roots	1504	T	C	957	61	0.9401	0.0599	0.0599					dml3 mock roots	1844	C	T	0	761	0	1	0
		1166	C	T	60	710	0.0779	0.9221	0.0779				1504	T	C	953	49	0.9511	0.0489	0.0489						1844	C	T	0	750	0	1	0
	ros1 mock roots	1166	C	T	61	699	0.0803	0.9197	0.0803			ros1 mock roots	1504	T	C	886	111	0.8887	0.1113	0.1113		0.259451	0.106477		ros1 mock roots	1844	C	T	0	730	0	1	0
		1166	C	T	62	747	0.0766	0.9234	0.0766				1504	T	C	938	429	0.6862	0.3138	0.3138						1844	C	T	0	770	0	1	0
	rdd mock roots	1166	C	T	0	673	0	1	0			rdd mock roots	1504	T	C	808	494	0.6206	0.3794	0.3794					rdd mock roots	1844	C	T	0	797	0	1	0
		1166	C	T	0	698	0	1	0				1504	T	C	825	469	0.6376	0.3624	0.3624						1844	C	T	0	786	0	1	0
	WT Fox roots	1166	C	T	47	681	0.0646	0.9354	0.0646	0.42265		WT Fox roots	1504	T	C	1016	0	1	0	0	0.0128533				WT Fox roots	1844	C	T	0	775	0	1	0
		1166	C	T	0	740	0	1	0				1504	T	C	987	0	1	0	0						1844	C	T	0	806	0	1	0
	dml2 Fox roots	1166	C	T	0	729	0	1	0			dml2 Fox roots	1504	T	C	964	0	1	0	0					dml2 Fox roots	1844	C	T	0	775	0	1	0
		1166	C	T	0	710	0	1	0				1504	T	C	896	0	1	0	0						1844	C	T	0	753	0	1	0
	dml3 Fox roots	1166	C	T	0	813	0	1	0			dml3 Fox roots	1504	T	C	949	49	0.9509	0.0491	0.0491					dml3 Fox roots	1844	C	T	0	749	0	1	0
		1166	C	T	57	760	0.0698	0.9302	0.0698				1504	T	C	943	48	0.9516	0.0484	0.0484						1844	C	T	0	773	0	1	0
	ros1 Fox roots	1166	C	T	0	693	0	1	0			ros1 Fox roots	1504	T	C	778	1219	0.3896	0.6104	0.6104		0.175402			ros1 Fox roots	1844	C	T	0	777	0	1	0
		1166	C	T	0	754	0	1	0				1504	T	C	927	873	0.515	0.485	0.485						1844	C	T	0	754	0	1	0
	rdd Fox roots	1166	C	T	0	729	0	1	0			rdd Fox roots	1504	T	C	823	593	0.5812	0.4188	0.4188					rdd Fox roots	1844	C	T	0	754	0	1	0
		1166	C	T	0	810	0	1	0				1504	T	C	792	569	0.5819	0.4181	0.4181						1844	C	T	0	747	0	1	0
	WT mock shoots	1166	C	T	0	739	0	1	0	#DIV/0!		WT mock shoots	1504	T	C	971	0	1	0	0	0.155419				WT mock shoots	1844	C	T	0	732	0	1	0
													1504	T	C	998	0	1	0	0						1844	C	T	0	761	0	1	0
	dml2 mock shoots	1166	C	T	0	754	0	1	0			dml2 mock shoots	1504	T	C	939	0	1	0	0					dml2 mock shoots	1844	C	T	0	733	0	1	0
		1166	C	T	0	698	0	1	0				1504	T	C	914	0	1	0	0						1844	C	T	0	758	0	1	0
	dml3 mock shoots	1166	C	T	0	748	0	1	0			dml3 mock shoots	1504	T	C	1080	61	0.9465	0.0535	0.0535					dml3 mock shoots	1844	C	T	0	752	0	1	0
		1166	C	T	0	676	0	1	0				1504	T	C	995	0	1	0	0						1844	C	T	0	731	0	1	0
	ros1 mock shoots	1166	C	T	0	744	0	1	0			ros1 mock shoots	1504	T	C	978	58	0.944	0.056	0.056			0.0512844		ros1 mock shoots	1844	C	T	0	732	0	1	0
		1166	C	T	0	708	0	1	0				1504	T	C	905	156	0.853	0.147	0.147						1844	C	T	0	752	0	1	0
	rdd mock shoots	1166	C	T	0	738	0	1	0			rdd mock shoots	1504	T	C	1013	724	0.5832	0.4168	0.4168					rdd mock shoots	1844	C	T	0	742	0	1	0
		1166	C	T	0	708	0	1	0				1504	T	C	884	368	0.7061	0.2939	0.2939						1844	C	T	0	740	0	1	0
	WT Fox shoots	1166	C	T	0	756	0	1	0	#DIV/0!		WT Fox shoots	1504	T	C	935	0	1	0	0	0.000403139				WT Fox shoots	1844	C	T	0	758	0	1	0
		1166	C	T	0	729	0	1	0				1504	T	C	989	0	1	0	0						1844	C	T	0	789	0	1	0
	dml2 Fox shoots	1166	C	T	0	678	0	1	0			dml2 Fox shoots	1504	T	C	964	0	1	0	0					dml2 Fox shoots	1844	C	T	0	752	0	1	0
		1166	C	T	0	721	0	1	0				1504	T	C	1011	0	1	0	0						1844	C	T	0	753	0	1	0
	dml3 Fox shoots	1166	C	T	0	746	0	1	0			dml3 Fox shoots	1504	T	C	974	0	1	0	0					dml3 Fox shoots	1844	C	T	0	765	0	1	0
		1166	C	T	0	720	0	1	0				1504	T	C	1077	0	1	0	0						1844	C	T	0	752	0	1	0
	ros1 Fox shoots	1166	C	T	0	716	0	1	0			ros1 Fox shoots	1504	T	C	1055	457	0.6978	0.3022	0.3022					ros1 Fox shoots	1844	C	T	0	766	0	1	0
		1166	C	T	0	752	0	1	0				1504	T	C	1029	421	0.7097	0.2903	0.2903						1844	C	T	0	738	0	1	0
	rdd Fox shoots	1166	C	T	0	764	0	1	0			rdd Fox shoots	1504	T	C	927	386	0.706	0.294	0.294					rdd Fox shoots	1844	C	T	0	722	0	1	0
		1166	C	T	0	740	0	1	0				1504	T	C	906	426	0.6802	0.3198	0.3198						1844	C	T	0	718	0	1	0
	WT mock roots	1169	C	T	0	744	0	1	0	0.738449		WT mock roots	1511	T	C	813	86	0.9043	0.0957	0.0957	0.412445				WT mock roots	1857	C	T	0	1112	0	1	0
		1169	C	T	83	710	0.1047	0.8953	0.1047				1511	T	C	827	64	0.9282	0.0718	0.0718						1857	C	T	0	998	0	1	0
	dml2 mock roots	1169	C	T	56	698	0.0743	0.9257	0.0743			dml2 mock roots	1511	T	C	784	0	1	0	0					dml2 mock roots	1857	C	T	0	1015	0	1	0
		1169	C	T	60	733	0.0757	0.9243	0.0757				1511	T	C	789	45	0.946	0.054	0.054						1857	C	T	0	982	0	1	0
	dml3 mock roots	1169	C	T	69	744	0.0849	0.9151	0.0849			dml3 mock roots	1511	T	C	767	46	0.9434	0.0566	0.0566					dml3 mock roots	1857	C	T	0	1069	0	1	0
		1169	C	T	0	754	0	1	0				1511	T	C	748	0	1	0	0						1857	C	T	0	994	0	1	0
	ros1 mock roots	1169	C	T	0	753	0	1	0			ros1 mock roots	1511	T	C	728	69	0.9134	0.0866	0.0866		0.897224	0.0970052		ros1 mock roots	1857	C	T	0	1014	0	1	0
		1169	C	T	46	738	0.0587	0.9413	0.0587				1511	T	C	800	217	0.7866	0.2134	0.2134						1857	C	T	0	1015	0	1	0
	rdd mock roots	1169	C	T	0	659	0	1	0			rdd mock roots	1511	T	C	838	172	0.8297	0.1703	0.1703					rdd mock roots	1857	C	T	0	1080	0	1	0
		1169	C	T	0	691	0	1	0				1511	T	C	866	151	0.8515	0.1485	0.1485						1857	C	T	0	1034	0	1	0
	WT Fox roots	1169	C	T	0	682	0	1	0	#DIV/0!		WT Fox roots	1511	T	C	847	49	0.9453	0.0547	0.0547	0.0226577				WT Fox roots	1857	C	T	0	1014	0	1	0
		1169	C	T	0	758	0	1	0				1511	T	C	802	0	1	0	0						1857	C	T	0	964	0	1	0
	dml2 Fox roots	1169	C	T	0	782	0	1	0			dml2 Fox roots	1511	T	C	792	0	1	0	0					dml2 Fox roots	1857	C	T	0	1000	0	1	0
		1169	C	T	0	743	0	1	0				1511	T	C	752	0	1	0	0						1857	C	T	0	1001	0	1	0
	dml3 Fox roots	1169	C	T	0	803	0	1	0			dml3 Fox roots	1511	T	C	750	0	1	0	0					dml3 Fox roots	1857	C	T	0	1007	0	1	0
		1169	C	T	0	696	0	1	0				1511	T	C	764	0	1	0	0						1857	C	T	0	1051	0	1	0
	ros1 Fox roots	1169	C	T	0	672	0	1	0			ros1 Fox roots	1511	T	C	788	602	0.5669	0.4331	0.4331		0.0479774			ros1 Fox roots	1857	C	T	0	1079	0	1	0
		1169	C	T	0	800	0	1	0				1511	T	C	846	432	0.662	0.338	0.338						1857	C	T	0	996	0	1	0
	rdd Fox roots	1169	C	T	0	727	0	1	0			rdd Fox roots	1511	T	C	877	176	0.8329	0.1671	0.1671					rdd Fox roots	1857	C	T	0	1031	0	1	0
		1169	C	T	0	757	0	1	0				1511	T	C	868	192	0.8189	0.1811	0.1811						1857	C	T	0	1017	0	1	0
	WT mock shoots	1169	C	T	0	766	0	1	0	#DIV/0!		WT mock shoots	1511	T	C	777	0	1	0	0	0.42265				WT mock shoots	1857	C	T	0	993	0	1	0
													1511	T	C	836	0	1	0	0						1857	C	T	0	945	0	1	0
	dml2 mock shoots	1169	C	T	0	761	0	1	0			dml2 mock shoots	1511	T	C	766	0	1	0	0					dml2 mock shoots	1857	C	T	0	989	0	1	0
		1169	C	T	0	676	0	1	0				1511	T	C	728	0	1	0	0						1857	C	T	0	1028	0	1	0
	dml3 mock shoots	1169	C	T	0	721	0	1	0			dml3 mock shoots	1511	T	C	746	0	1	0	0					dml3 mock shoots	1857	C	T	0	961	0	1	0
		1169	C	T	0	658	0	1	0				1511	T	C	848	0	1	0	0						1857	C	T	0	998	0	1	0
	ros1 mock shoots	1169	C	T	0	707	0	1	0			ros1 mock shoots	1511	T	C	822	0	1	0	0			0.190087		ros1 mock shoots	1857	C	T	0	967	0	1	0
		1169	C	T	0	632	0	1	0				1511	T	C	766	120	0.8646	0.1354	0.1354						1857	C	T	0	972	0	1	0
	rdd mock shoots	1169	C	T	0	717	0	1	0			rdd mock shoots	1511	T	C	879	293	0.75	0.25	0.25					rdd mock shoots	1857	C	T	0	1024	0	1	0
		1169	C	T	0	718	0	1	0				1511	T	C	876	138	0.8639	0.1361	0.1361						1857	C	T	0	958	0	1	0
	WT Fox shoots	1169	C	T	0	783	0	1	0	#DIV/0!		WT Fox shoots	1511	T	C	781	0	1	0	0	0.014464				WT Fox shoots	1857	C	T	0	985	0	1	0
		1169	C	T	0	727	0	1	0				1511	T	C	800	0	1	0	0						1857	C	T	0	1109	0	1	0
	dml2 Fox shoots	1169	C	T	0	679	0	1	0			dml2 Fox shoots	1511	T	C	777	0	1	0	0					dml2 Fox shoots	1857	C	T	0	977	0	1	0
		1169	C	T	0	721	0	1	0				1511	T	C	779	0	1	0	0						1857	C	T	0	998	0	1	0
	dml3 Fox shoots	1169	C	T	0	721	0	1	0			dml3 Fox shoots	1511	T	C	775	0	1	0	0					dml3 Fox shoots	1857	C	T	0	991	0	1	0
		1169	C	T	0	678	0	1	0				1511	T	C	836	0	1	0	0						1857	C	T	0	951	0	1	0
	ros1 Fox shoots	1169	C	T	0	699	0	1	0			ros1 Fox shoots	1511	T	C	892	273	0.7657	0.2343	0.2343					ros1 Fox shoots	1857	C	T	0	926	0	1	0
		1169	C	T	0	739	0	1	0				1511	T	C	899	202	0.8165	0.1835	0.1835						1857	C	T	0	1012	0	1	0
	rdd Fox shoots	1169	C	T	0	753	0	1	0			rdd Fox shoots	1511	T	C	863	138	0.8621	0.1379	0.1379					rdd Fox shoots	1857	C	T	0	984	0	1	0
		1169	C	T	0	686	0	1	0				1511	T	C	879	159	0.8468	0.1532	0.1532						1857	C	T	0	980	0	1	0
	WT mock roots	1210	C	T	83	791	0.095	0.905	0.095	0.482909		WT mock roots	1512	T	C	719	69	0.9124	0.0876	0.0876	0.274957				WT mock roots	1861	C	T	0	966	0	1	0
		1210	C	T	163	818	0.1662	0.8338	0.1662				1512	T	C	848	91	0.9031	0.0969	0.0969						1861	C	T	76	1012	0.0699	0.9301	0.0699
	dml2 mock roots	1210	C	T	81	812	0.0907	0.9093	0.0907			dml2 mock roots	1512	T	C	805	57	0.9339	0.0661	0.0661					dml2 mock roots	1861	C	T	0	977	0	1	0
		1210	C	T	85	816	0.0943	0.9057	0.0943				1512	T	C	837	69	0.9238	0.0762	0.0762						1861	C	T	0	878	0	1	0
	dml3 mock roots	1210	C	T	100	845	0.1058	0.8942	0.1058			dml3 mock roots	1512	T	C	770	68	0.9189	0.0811	0.0811					dml3 mock roots	1861	C	T	0	916	0	1	0
		1210	C	T	89	804	0.0997	0.9003	0.0997				1512	T	C	767	56	0.932	0.068	0.068						1861	C	T	0	947	0	1	0
	ros1 mock roots	1210	C	T	99	794	0.1109	0.8891	0.1109			ros1 mock roots	1512	T	C	721	131	0.8462	0.1538	0.1538		0.207041	0.142404		ros1 mock roots	1861	C	T	0	964	0	1	0
		1210	C	T	75	799	0.0858	0.9142	0.0858				1512	T	C	774	527	0.5949	0.4051	0.4051						1861	C	T	0	946	0	1	0
	rdd mock roots	1210	C	T	0	801	0	1	0			rdd mock roots	1512	T	C	610	648	0.4849	0.5151	0.5151					rdd mock roots	1861	C	T	0	964	0	1	0
		1210	C	T	60	841	0.0666	0.9334	0.0666				1512	T	C	636	653	0.4934	0.5066	0.5066						1861	C	T	0	903	0	1	0
	WT Fox roots	1210	C	T	74	836	0.0813	0.9187	0.0813	0.262434		WT Fox roots	1512	T	C	889	0	1	0	0	0.0162923				WT Fox roots	1861	C	T	0	928	0	1	0
		1210	C	T	53	740	0.0668	0.9332	0.0668				1512	T	C	831	0	1	0	0						1861	C	T	0	940	0	1	0
	dml2 Fox roots	1210	C	T	0	753	0	1	0			dml2 Fox roots	1512	T	C	785	0	1	0	0					dml2 Fox roots	1861	C	T	0	925	0	1	0
		1210	C	T	62	810	0.0711	0.9289	0.0711				1512	T	C	793	45	0.9463	0.0537	0.0537						1861	C	T	0	943	0	1	0
	dml3 Fox roots	1210	C	T	58	823	0.0658	0.9342	0.0658			dml3 Fox roots	1512	T	C	768	0	1	0	0					dml3 Fox roots	1861	C	T	0	931	0	1	0
		1210	C	T	73	857	0.0785	0.9215	0.0785				1512	T	C	807	0	1	0	0						1861	C	T	0	1004	0	1	0
	ros1 Fox roots	1210	C	T	0	781	0	1	0			ros1 Fox roots	1512	T	C	591	1481	0.2852	0.7148	0.7148		0.422263			ros1 Fox roots	1861	C	T	0	998	0	1	0
		1210	C	T	48	792	0.0571	0.9429	0.0571				1512	T	C	811	996	0.4488	0.5512	0.5512						1861	C	T	0	938	0	1	0
	rdd Fox roots	1210	C	T	0	858	0	1	0			rdd Fox roots	1512	T	C	634	747	0.4591	0.5409	0.5409					rdd Fox roots	1861	C	T	0	993	0	1	0
		1210	C	T	71	851	0.077	0.923	0.077				1512	T	C	592	754	0.4398	0.5602	0.5602						1861	C	T	0	941	0	1	0
	WT mock shoots	1210	C	T	53	803	0.0619	0.9381	0.0619	#DIV/0!		WT mock shoots	1512	T	C	813	0	1	0	0	0.185434				WT mock shoots	1861	C	T	0	903	0	1	0
													1512	T	C	857	0	1	0	0						1861	C	T	46	915	0.0479	0.9521	0.0479
	dml2 mock shoots	1210	C	T	64	815	0.0728	0.9272	0.0728			dml2 mock shoots	1512	T	C	758	0	1	0	0					dml2 mock shoots	1861	C	T	0	906	0	1	0
		1210	C	T	53	809	0.0615	0.9385	0.0615				1512	T	C	792	0	1	0	0						1861	C	T	0	951	0	1	0
	dml3 mock shoots	1210	C	T	48	809	0.056	0.944	0.056			dml3 mock shoots	1512	T	C	813	0	1	0	0					dml3 mock shoots	1861	C	T	0	924	0	1	0
		1210	C	T	63	833	0.0703	0.9297	0.0703				1512	T	C	835	0	1	0	0						1861	C	T	0	927	0	1	0
	ros1 mock shoots	1210	C	T	54	828	0.0612	0.9388	0.0612			ros1 mock shoots	1512	T	C	815	68	0.923	0.077	0.077			0.0961782		ros1 mock shoots	1861	C	T	0	928	0	1	0
		1210	C	T	51	753	0.0634	0.9366	0.0634				1512	T	C	786	239	0.7668	0.2332	0.2332						1861	C	T	0	937	0	1	0
	rdd mock shoots	1210	C	T	0	834	0	1	0			rdd mock shoots	1512	T	C	784	1056	0.4261	0.5739	0.5739					rdd mock shoots	1861	C	T	0	943	0	1	0
		1210	C	T	53	840	0.0594	0.9406	0.0594				1512	T	C	699	494	0.5859	0.4141	0.4141						1861	C	T	0	905	0	1	0
	WT Fox shoots	1210	C	T	60	797	0.07	0.93	0.07	0.884748		WT Fox shoots	1512	T	C	780	0	1	0	0	0.00222241				WT Fox shoots	1861	C	T	0	918	0	1	0
		1210	C	T	54	826	0.0614	0.9386	0.0614				1512	T	C	822	0	1	0	0						1861	C	T	0	911	0	1	0
	dml2 Fox shoots	1210	C	T	73	763	0.0873	0.9127	0.0873			dml2 Fox shoots	1512	T	C	803	0	1	0	0					dml2 Fox shoots	1861	C	T	0	902	0	1	0
		1210	C	T	55	782	0.0657	0.9343	0.0657				1512	T	C	832	0	1	0	0						1861	C	T	0	928	0	1	0
	dml3 Fox shoots	1210	C	T	64	839	0.0709	0.9291	0.0709			dml3 Fox shoots	1512	T	C	805	0	1	0	0					dml3 Fox shoots	1861	C	T	0	935	0	1	0
		1210	C	T	78	837	0.0852	0.9148	0.0852				1512	T	C	884	0	1	0	0						1861	C	T	0	889	0	1	0
	ros1 Fox shoots	1210	C	T	56	768	0.068	0.932	0.068			ros1 Fox shoots	1512	T	C	882	622	0.5864	0.4136	0.4136					ros1 Fox shoots	1861	C	T	0	884	0	1	0
		1210	C	T	56	807	0.0649	0.9351	0.0649				1512	T	C	847	511	0.6237	0.3763	0.3763						1861	C	T	0	943	0	1	0
	rdd Fox shoots	1210	C	T	44	828	0.0505	0.9495	0.0505			rdd Fox shoots	1512	T	C	725	500	0.5918	0.4082	0.4082					rdd Fox shoots	1861	C	T	0	951	0	1	0
		1210	C	T	58	837	0.0648	0.9352	0.0648				1512	T	C	738	558	0.5694	0.4306	0.4306						1861	C	T	0	899	0	1	0
	WT mock roots	1228	C	T	72	1026	0.0656	0.9344	0.0656	0.377906		WT mock roots	1517	T	C	910	68	0.9305	0.0695	0.0695	0.311744				WT mock roots	1863	C	T	0	934	0	1	0
		1228	C	T	145	1074	0.1189	0.8811	0.1189				1517	T	C	852	68	0.9261	0.0739	0.0739						1863	C	T	0	902	0	1	0
	dml2 mock roots	1228	C	T	90	1090	0.0763	0.9237	0.0763			dml2 mock roots	1517	T	C	809	59	0.932	0.068	0.068					dml2 mock roots	1863	C	T	0	914	0	1	0
		1228	C	T	80	1105	0.0675	0.9325	0.0675				1517	T	C	893	52	0.945	0.055	0.055						1863	C	T	0	861	0	1	0
	dml3 mock roots	1228	C	T	90	1099	0.0757	0.9243	0.0757			dml3 mock roots	1517	T	C	775	58	0.9304	0.0696	0.0696					dml3 mock roots	1863	C	T	0	887	0	1	0
		1228	C	T	67	1106	0.0571	0.9429	0.0571				1517	T	C	795	50	0.9408	0.0592	0.0592						1863	C	T	0	885	0	1	0
	ros1 mock roots	1228	C	T	70	1167	0.0566	0.9434	0.0566			ros1 mock roots	1517	T	C	774	77	0.9095	0.0905	0.0905		0.98136	0.0891173		ros1 mock roots	1863	C	T	0	903	0	1	0
		1228	C	T	74	1032	0.0669	0.9331	0.0669				1517	T	C	875	219	0.7998	0.2002	0.2002						1863	C	T	0	873	0	1	0
	rdd mock roots	1228	C	T	43	1046	0.0395	0.9605	0.0395			rdd mock roots	1517	T	C	864	150	0.8521	0.1479	0.1479					rdd mock roots	1863	C	T	0	938	0	1	0
		1228	C	T	55	1099	0.0477	0.9523	0.0477				1517	T	C	922	150	0.8601	0.1399	0.1399						1863	C	T	0	866	0	1	0
	WT Fox roots	1228	C	T	70	1056	0.0622	0.9378	0.0622	0.893482		WT Fox roots	1517	T	C	893	0	1	0	0	0.0111362				WT Fox roots	1863	C	T	0	884	0	1	0
		1228	C	T	0	992	0	1	0				1517	T	C	798	0	1	0	0						1863	C	T	0	892	0	1	0
	dml2 Fox roots	1228	C	T	0	1015	0	1	0			dml2 Fox roots	1517	T	C	825	0	1	0	0					dml2 Fox roots	1863	C	T	0	893	0	1	0
		1228	C	T	55	1071	0.0488	0.9512	0.0488				1517	T	C	800	0	1	0	0						1863	C	T	0	860	0	1	0
	dml3 Fox roots	1228	C	T	0	1106	0	1	0			dml3 Fox roots	1517	T	C	783	0	1	0	0					dml3 Fox roots	1863	C	T	0	851	0	1	0
		1228	C	T	59	1071	0.0522	0.9478	0.0522				1517	T	C	751	0	1	0	0						1863	C	T	0	952	0	1	0
	ros1 Fox roots	1228	C	T	0	1077	0	1	0			ros1 Fox roots	1517	T	C	890	570	0.6096	0.3904	0.3904		0.0324996			ros1 Fox roots	1863	C	T	0	997	0	1	0
		1228	C	T	60	1138	0.0501	0.9499	0.0501				1517	T	C	975	449	0.6847	0.3153	0.3153						1863	C	T	0	902	0	1	0
	rdd Fox roots	1228	C	T	0	1090	0	1	0			rdd Fox roots	1517	T	C	949	169	0.8488	0.1512	0.1512					rdd Fox roots	1863	C	T	0	930	0	1	0
		1228	C	T	73	1141	0.0601	0.9399	0.0601				1517	T	C	906	157	0.8523	0.1477	0.1477						1863	C	T	0	862	0	1	0
	WT mock shoots	1228	C	T	61	1072	0.0538	0.9462	0.0538	#DIV/0!		WT mock shoots	1517	T	C	840	0	1	0	0	0.42265				WT mock shoots	1863	C	T	0	836	0	1	0
													1517	T	C	934	0	1	0	0						1863	C	T	0	866	0	1	0
	dml2 mock shoots	1228	C	T	71	1128	0.0592	0.9408	0.0592			dml2 mock shoots	1517	T	C	799	0	1	0	0					dml2 mock shoots	1863	C	T	0	873	0	1	0
		1228	C	T	66	1028	0.0603	0.9397	0.0603				1517	T	C	831	0	1	0	0						1863	C	T	0	885	0	1	0
	dml3 mock shoots	1228	C	T	57	1056	0.0512	0.9488	0.0512			dml3 mock shoots	1517	T	C	861	0	1	0	0					dml3 mock shoots	1863	C	T	0	895	0	1	0
		1228	C	T	64	1084	0.0557	0.9443	0.0557				1517	T	C	853	0	1	0	0						1863	C	T	0	876	0	1	0
	ros1 mock shoots	1228	C	T	71	1069	0.0623	0.9377	0.0623			ros1 mock shoots	1517	T	C	840	0	1	0	0			0.127782		ros1 mock shoots	1863	C	T	0	878	0	1	0
		1228	C	T	70	999	0.0655	0.9345	0.0655				1517	T	C	883	117	0.883	0.117	0.117						1863	C	T	0	885	0	1	0
	rdd mock shoots	1228	C	T	50	1033	0.0462	0.9538	0.0462			rdd mock shoots	1517	T	C	1003	273	0.7861	0.2139	0.2139					rdd mock shoots	1863	C	T	0	887	0	1	0
		1228	C	T	59	1080	0.0518	0.9482	0.0518				1517	T	C	865	122	0.8764	0.1236	0.1236						1863	C	T	0	851	0	1	0
	WT Fox shoots	1228	C	T	76	1042	0.068	0.932	0.068	0.90774		WT Fox shoots	1517	T	C	804	0	1	0	0	2.12563e-05				WT Fox shoots	1863	C	T	0	866	0	1	0
		1228	C	T	58	1025	0.0536	0.9464	0.0536				1517	T	C	838	0	1	0	0						1863	C	T	0	943	0	1	0
	dml2 Fox shoots	1228	C	T	79	1095	0.0673	0.9327	0.0673			dml2 Fox shoots	1517	T	C	839	0	1	0	0					dml2 Fox shoots	1863	C	T	0	925	0	1	0
		1228	C	T	82	1110	0.0688	0.9312	0.0688				1517	T	C	826	0	1	0	0						1863	C	T	0	868	0	1	0
	dml3 Fox shoots	1228	C	T	61	1037	0.0556	0.9444	0.0556			dml3 Fox shoots	1517	T	C	810	0	1	0	0					dml3 Fox shoots	1863	C	T	0	871	0	1	0
		1228	C	T	63	1039	0.0572	0.9428	0.0572				1517	T	C	924	0	1	0	0						1863	C	T	0	847	0	1	0
	ros1 Fox shoots	1228	C	T	68	1084	0.059	0.941	0.059			ros1 Fox shoots	1517	T	C	1004	262	0.793	0.207	0.207					ros1 Fox shoots	1863	C	T	0	858	0	1	0
		1228	C	T	70	1084	0.0607	0.9393	0.0607				1517	T	C	930	240	0.7949	0.2051	0.2051						1863	C	T	0	890	0	1	0
	rdd Fox shoots	1228	C	T	0	1103	0	1	0			rdd Fox shoots	1517	T	C	892	134	0.8694	0.1306	0.1306					rdd Fox shoots	1863	C	T	0	878	0	1	0
		1228	C	T	54	1024	0.0501	0.9499	0.0501				1517	T	C	956	145	0.8683	0.1317	0.1317						1863	C	T	0	860	0	1	0
	WT mock roots	1231	C	T	82	836	0.0893	0.9107	0.0893	0.516188		WT mock roots	1519	T	C	651	57	0.9195	0.0805	0.0805	0.333041				WT mock roots	1874	C	T	0	902	0	1	0
		1231	C	T	166	924	0.1523	0.8477	0.1523				1519	T	C	705	75	0.9038	0.0962	0.0962						1874	C	T	72	906	0.0736	0.9264	0.0736
	dml2 mock roots	1231	C	T	90	887	0.0921	0.9079	0.0921			dml2 mock roots	1519	T	C	681	55	0.9253	0.0747	0.0747					dml2 mock roots	1874	C	T	0	877	0	1	0
		1231	C	T	92	904	0.0924	0.9076	0.0924				1519	T	C	669	56	0.9228	0.0772	0.0772						1874	C	T	0	813	0	1	0
	dml3 mock roots	1231	C	T	101	859	0.1052	0.8948	0.1052			dml3 mock roots	1519	T	C	630	59	0.9144	0.0856	0.0856					dml3 mock roots	1874	C	T	0	873	0	1	0
		1231	C	T	94	900	0.0946	0.9054	0.0946				1519	T	C	618	0	1	0	0						1874	C	T	0	849	0	1	0
	ros1 mock roots	1231	C	T	108	925	0.1045	0.8955	0.1045			ros1 mock roots	1519	T	C	599	72	0.8927	0.1073	0.1073		0.707067	0.128101		ros1 mock roots	1874	C	T	0	848	0	1	0
		1231	C	T	77	822	0.0857	0.9143	0.0857				1519	T	C	682	222	0.7544	0.2456	0.2456						1874	C	T	0	880	0	1	0
	rdd mock roots	1231	C	T	60	865	0.0649	0.9351	0.0649			rdd mock roots	1519	T	C	652	179	0.7846	0.2154	0.2154					rdd mock roots	1874	C	T	0	914	0	1	0
		1231	C	T	85	905	0.0859	0.9141	0.0859				1519	T	C	697	172	0.8021	0.1979	0.1979						1874	C	T	0	921	0	1	0
	WT Fox roots	1231	C	T	75	881	0.0785	0.9215	0.0785	0.457895		WT Fox roots	1519	T	C	710	0	1	0	0	0.0139606				WT Fox roots	1874	C	T	0	826	0	1	0
		1231	C	T	53	854	0.0584	0.9416	0.0584				1519	T	C	632	0	1	0	0						1874	C	T	0	859	0	1	0
	dml2 Fox roots	1231	C	T	55	832	0.062	0.938	0.062			dml2 Fox roots	1519	T	C	664	0	1	0	0					dml2 Fox roots	1874	C	T	0	858	0	1	0
		1231	C	T	78	905	0.0793	0.9207	0.0793				1519	T	C	637	0	1	0	0						1874	C	T	0	834	0	1	0
	dml3 Fox roots	1231	C	T	63	930	0.0634	0.9366	0.0634			dml3 Fox roots	1519	T	C	605	0	1	0	0					dml3 Fox roots	1874	C	T	0	863	0	1	0
		1231	C	T	63	866	0.0678	0.9322	0.0678				1519	T	C	615	0	1	0	0						1874	C	T	0	851	0	1	0
	ros1 Fox roots	1231	C	T	68	880	0.0717	0.9283	0.0717			ros1 Fox roots	1519	T	C	666	506	0.5683	0.4317	0.4317		0.0783166			ros1 Fox roots	1874	C	T	0	874	0	1	0
		1231	C	T	89	900	0.09	0.91	0.09				1519	T	C	704	362	0.6604	0.3396	0.3396						1874	C	T	0	806	0	1	0
	rdd Fox roots	1231	C	T	51	892	0.0541	0.9459	0.0541			rdd Fox roots	1519	T	C	703	214	0.7666	0.2334	0.2334					rdd Fox roots	1874	C	T	0	871	0	1	0
		1231	C	T	91	975	0.0854	0.9146	0.0854				1519	T	C	681	201	0.7721	0.2279	0.2279						1874	C	T	0	856	0	1	0
	WT mock shoots	1231	C	T	74	863	0.079	0.921	0.079	#DIV/0!		WT mock shoots	1519	T	C	656	0	1	0	0	0.42265				WT mock shoots	1874	C	T	0	798	0	1	0
													1519	T	C	711	0	1	0	0						1874	C	T	0	728	0	1	0
	dml2 mock shoots	1231	C	T	88	959	0.084	0.916	0.084			dml2 mock shoots	1519	T	C	637	0	1	0	0					dml2 mock shoots	1874	C	T	0	786	0	1	0
		1231	C	T	83	863	0.0877	0.9123	0.0877				1519	T	C	647	0	1	0	0						1874	C	T	0	873	0	1	0
	dml3 mock shoots	1231	C	T	62	895	0.0648	0.9352	0.0648			dml3 mock shoots	1519	T	C	665	0	1	0	0					dml3 mock shoots	1874	C	T	0	799	0	1	0
		1231	C	T	79	863	0.0839	0.9161	0.0839				1519	T	C	683	0	1	0	0						1874	C	T	0	837	0	1	0
	ros1 mock shoots	1231	C	T	86	922	0.0853	0.9147	0.0853			ros1 mock shoots	1519	T	C	667	0	1	0	0			0.195301		ros1 mock shoots	1874	C	T	0	797	0	1	0
		1231	C	T	105	864	0.1084	0.8916	0.1084				1519	T	C	694	114	0.8589	0.1411	0.1411						1874	C	T	0	824	0	1	0
	rdd mock shoots	1231	C	T	67	858	0.0724	0.9276	0.0724			rdd mock shoots	1519	T	C	712	331	0.6826	0.3174	0.3174					rdd mock shoots	1874	C	T	0	843	0	1	0
		1231	C	T	79	912	0.0797	0.9203	0.0797				1519	T	C	668	140	0.8267	0.1733	0.1733						1874	C	T	0	802	0	1	0
	WT Fox shoots	1231	C	T	84	846	0.0903	0.9097	0.0903	0.317003		WT Fox shoots	1519	T	C	638	0	1	0	0	0.00402762				WT Fox shoots	1874	C	T	0	843	0	1	0
		1231	C	T	89	822	0.0977	0.9023	0.0977				1519	T	C	668	0	1	0	0						1874	C	T	0	934	0	1	0
	dml2 Fox shoots	1231	C	T	89	853	0.0945	0.9055	0.0945			dml2 Fox shoots	1519	T	C	668	0	1	0	0					dml2 Fox shoots	1874	C	T	0	781	0	1	0
		1231	C	T	89	841	0.0957	0.9043	0.0957				1519	T	C	661	0	1	0	0						1874	C	T	0	840	0	1	0
	dml3 Fox shoots	1231	C	T	70	896	0.0725	0.9275	0.0725			dml3 Fox shoots	1519	T	C	659	0	1	0	0					dml3 Fox shoots	1874	C	T	0	811	0	1	0
		1231	C	T	77	867	0.0816	0.9184	0.0816				1519	T	C	712	0	1	0	0						1874	C	T	0	798	0	1	0
	ros1 Fox shoots	1231	C	T	89	912	0.0889	0.9111	0.0889			ros1 Fox shoots	1519	T	C	735	209	0.7786	0.2214	0.2214					ros1 Fox shoots	1874	C	T	0	824	0	1	0
		1231	C	T	91	928	0.0893	0.9107	0.0893				1519	T	C	752	182	0.8051	0.1949	0.1949						1874	C	T	0	864	0	1	0
	rdd Fox shoots	1231	C	T	60	896	0.0628	0.9372	0.0628			rdd Fox shoots	1519	T	C	704	151	0.8234	0.1766	0.1766					rdd Fox shoots	1874	C	T	0	846	0	1	0
		1231	C	T	83	877	0.0865	0.9135	0.0865				1519	T	C	733	160	0.8208	0.1792	0.1792						1874	C	T	0	814	0	1	0
	WT mock roots	1239	C	T	1192	230	0.8383	0.1617	0.8383	0.102475		WT mock roots	1530	T	C	710	56	0.9269	0.0731	0.0731	0.304954				WT mock roots	1879	C	T	0	687	0	1	0
		1239	C	T	3144	331	0.9047	0.0953	0.9047				1530	T	C	805	61	0.9296	0.0704	0.0704						1879	C	T	48	612	0.0727	0.9273	0.0727
	dml2 mock roots	1239	C	T	1664	371	0.8177	0.1823	0.8177			dml2 mock roots	1530	T	C	732	69	0.9139	0.0861	0.0861					dml2 mock roots	1879	C	T	0	650	0	1	0
		1239	C	T	1713	386	0.8161	0.1839	0.8161				1530	T	C	767	49	0.94	0.06	0.06						1879	C	T	0	682	0	1	0
	dml3 mock roots	1239	C	T	1771	381	0.823	0.177	0.823			dml3 mock roots	1530	T	C	669	64	0.9127	0.0873	0.0873					dml3 mock roots	1879	C	T	0	648	0	1	0
		1239	C	T	1519	455	0.7695	0.2305	0.7695				1530	T	C	670	47	0.9344	0.0656	0.0656						1879	C	T	0	667	0	1	0
	ros1 mock roots	1239	C	T	2138	81	0.9635	0.0365	0.9635			ros1 mock roots	1530	T	C	674	68	0.9084	0.0916	0.0916		0.745795	0.200675		ros1 mock roots	1879	C	T	0	652	0	1	0
		1239	C	T	1898	54	0.9723	0.0277	0.9723				1530	T	C	758	189	0.8004	0.1996	0.1996						1879	C	T	0	683	0	1	0
	rdd mock roots	1239	C	T	1262	46	0.9648	0.0352	0.9648			rdd mock roots	1530	T	C	753	114	0.8685	0.1315	0.1315					rdd mock roots	1879	C	T	0	697	0	1	0
[truncated: 1,711 more rows]

## Sheet: AT5G38550
			Region A, B, C						CHH methylation									CHG methylation							CG methylation
[truncated: 7 more rows]

[truncated: 2 more sheets: At5G39110 raw data, AT5G39110]
